# Supplementary material for: A Paleogenomic Reconstruction of the Deep Population History of the Andes
Source: Cell. 2020 May 28;181(5):1131–1145.e21. doi: 10.1016/j.cell.2020.04.015 (PMC7304944; doi:10.1016/j.cell.2020.04.015)
Supplement: Table S1 — Details of All Individuals in This Study, Related to Figure 1 [file mmc1.xlsx]

## Sheet: Deposited_Data
Ancient and Present-Day Humans Analyzed in This Study
Deposited Data Newly Generated in This Study	Source	Identifier
Raw and analyzed data from ancient humans	This paper	ENA: PRJEB37446
Data from Previously Published Studies	Source
Ancient individuals in comparative dataset	See Info_PrevPub tab
Present-day individuals in comparative dataset	See Info_PrevPub tab

## Sheet: Sample_info
Sample ID	Skeletal codes	Skeletal element	LibraryID(s)	No. Libraries	Data type	Lab That Did the Ancient DNA Work	Lab That Did Enrichment and Sequencing	Co-Author to Be Contacted for Archaeological Questions Relevant to this Sample	Average of 95.4% date range in calBP (defined as 1950 CE)	Date in a format like 95.4% CI calibrated radiocarbon age (Conventional Radiocarbon Age, Lab number) e.g. 5983-5747 calBCE (6980±50 BP, Beta-226472)	Kinship	Main Analysis Label	Region Label in Main Text	Location	Country	Lat.	Long.	Sex	mtDNA haplogroup	Y chrom. calls (ISOGG 2016)	Y chrom. calls (minimal reference Phylotree)	Y chrom. calls (ISOGG 2019)	% human (library with the highest percentage)	Coverage	SNPs hit on autosomes	UDG treatment (minus=untreated; half=treated except in last nucleotides; plus=treated over all nucleotides)	Damage restricted?	ANGSD point estimate of X chromosome contamination	ANGSD standard error of X chromosome contamination	Nuclear contamination estimate	Nuclear contamination standard error	Damage in final nucleotide by library	mtDNA contamination from Schmutzi
I2538	CH127a	tooth (molar)	S2538.L1	1	1240K.capture	UCSC	Boston	Mario Rivera, Lars Fehren-Schmitz	775	1050-1270 calCE (1220±20 BP, PSUAMS-1618)	..	Chile_CaletaHuelen_1100BP_MH	NorthChile	Caleta Huelen 12	Chile	-21.4398	-70.0281	F	B2	N/A	N/A	N/A	0.04	0.155	164174	half	No	N/A (female)	N/A (female)	-0.002	0.041	0.048	0.001
I2539	CH128	tooth (molar)	S2539.L1	1	1240K.capture	UCSC	Boston	Mario Rivera, Lars Fehren-Schmitz	990	795-1115 calCE (1320±20 BP, PSUAMS-1619)	..	Chile_CaletaHuelen_1100BP_MH	NorthChile	Caleta Huelen 12	Chile	-21.4398	-70.0281	F	B2	N/A	N/A	N/A	0.051	0.056	63473	half	No	N/A (female)	N/A (female)	-0.011	0.05	0.024	0.02
I2540	CH160	tooth (molar)	S2540.L1	1	1240K.capture	UCSC	Boston	Mario Rivera, Lars Fehren-Schmitz	1250	600-800 CE	..	Chile_CaletaHuelen_1100BP_MH	NorthChile	Caleta Huelen 12	Chile	-21.4398	-70.0281	M	A2	Q1a2	Q-M346 (Q1a2)	Q1b	0.107	0.497	429248	half	No	0.009019	1.03882	-0.014	0.013	0.078	0.003
I2537	PO2	tooth (molar)	S2537.L1	1	1240K.capture	UCSC	Boston	Mario Rivera, Lars Fehren-Schmitz	660	1230-1380 calCE (760±20 BP, PSUAMS-1870)	..	Chile_Pica8_700BP_LIP	NorthChile	Pica Ocho, Coast	Chile	-20.5072	-69.3346	M	A2	Q1a2a	Q-L53	Q1b1	0.23	0.854	523645	half	No	0.002771	0.678006	-0.012	0.01	0.019	0
I14009	PUK6 T1	bone (long bone)	S14009.Y1.E1.L1	1	1240K.capture	UCSC	Boston	Alfonso-Durruty, Marta	750	1155-1260 calCE (890±20 BP, PSUAMS-6819)	..	Chile_Pukara_700BP_LIP	TiticacaBasin	Atacama Desert, Precordillera	Chile	-17.8	-69.3103	M	B2	Q1a	Q-MEH2 (Q1a)	Q1	0.013	0.172	194974	half	No	0.0225	1.184	-0.043	0.064	0.027	0.003856
I17497	PUK3 T8	bone (phalanx)	S17497.Y1.E1.L1	1	1240K.capture	UCSC	Boston	Alfonso-Durruty, Marta	685	1000-1530 CE	..	Chile_Pukara_700BP_LIP	TiticacaBasin	Atacama Desert, Precordillera	Chile	-17.804	-69.3103	M	C1b	Q1a2a	Q-L53	Q1b1	0.013	0.162446	176342	half	No	<200 SNPs	<200 SNPs	-0.11	0.008	0.037	0.037, 0.014
IO1	NA	molar	SC71-L1019	1	1240K.capture	UCSC	Jena	Capriles, Fehren-Schmitz	1090	690-995 calCE (1160 +/- 63 BP, AA84154)	..	Bolivia_Iroco_1050BP_MH_contam	Ignore	Ouro	Bolivia	-17.9634	-67.1522	M	B2	Q	Q-M242	Q	..	0.045128	51987	ss.half.santacruz	No	<200 SNPs	<200 SNPs	..	..	notenoughreads	notenoughreads
IO2	NA	molar	SC71-L1013	1	1240K.capture	UCSC	Jena	Capriles, Fehren-Schmitz	985	775-1155 calCE (1060 +/- 62 BP, AA84155)	..	Bolivia_Iroco_1050BP_MH	TiticacaBasin	Ouro	Bolivia	-17.9634	-67.1522	M	B2	Q1a2a1b-CTS1780*	Q-Z780	Q1b1a2	..	0.903926	615970	ss.half.santacruz	No	0.004551	0.00350052	-0.091	0.035	0.01	0.00510452
MIS3	NA	3rd upper right molar	SC69-L973	1	1240K.capture	UCSC	Jena	Capriles, Fehren-Schmitz	1120	765-940 calCE (1190 +/- 25, PSUAMS2141)	..	Bolivia_Miraflores_1100BP_MH	TiticacaBasin	MiraFlores, La Paz	Bolivia	-16.493	-68.1203	M	B2b	Q1a2a1a1	Q-M3	Q1b1a1a	..	1.70508	834536	ss.half.santacruz	No	0.001364	0.00163128	-0.053	0.032	0.01	0.00510452
MIS5	NA	3rd upper right molar	SC69-L972	1	1240K.capture	UCSC	Jena	Capriles, Fehren-Schmitz	1090	770-965 calCE (1165 +/- 25, PSUAMS2142)	2nd-3rd degree relative of MIS6	Bolivia_Miraflores_1100BP_MH	TiticacaBasin	MiraFlores, La Paz	Bolivia	-16.493	-68.1203	U	B2	not_enough_data	not_enough_data	not_enough_data	..	0.645862	487169	ss.half.santacruz	No	<200 SNPs	<200 SNPs	0.046	0.031	0.01	0.00510452
MIS6	NA	bone, ulna	SC69-L968	1	1240K.capture	UCSC	Jena	Capriles, Fehren-Schmitz	1100	700-1000 CE	2nd-3rd degree relative of MIS5	Bolivia_Miraflores_1100BP_MH_contam	Ignore	MiraFlores, La Paz	Bolivia	-16.493	-68.1203	M	B2	not_enough_data	not_enough_data	not_enough_data	..	0.112191	119737	ss.half.santacruz	No	0.029702	0.0336207	..	..	0.02	0.010209
MIS7	NA	canine	SC69-L974	1	1240K.capture	UCSC	Jena	Capriles, Fehren-Schmitz	1100	700-1000 CE	..	Bolivia_Miraflores_1100BP_MH	TiticacaBasin	MiraFlores, La Paz	Bolivia	-16.493	-68.1203	M	B2o	Q1a2a	Q-L53	Q1b1	..	1.27539	732721	ss.half.santacruz	No	0.007525	0.00334997	0.046	0.029	0.01	0.00510452
I0979	13272A	tooth	S0979.L1	1	1240K.capture	ACAD	Boston	Bastien Llamas, Guido Valverde, Wolfgang Haak	1125	650-1000 CE	..	Bolivia_Tiwanaku_1000BP_MH	TiticacaBasin	Tiwanaku	Bolivia	-16.55	-68.6667	M	B2	Q	Q-M242	Q	0.00867791	0.021	24080	half	No	<200 SNPs	<200 SNPs	0.006	0.021	0.036	0
I0977	13241A	tooth	S0977.L1	1	1240K.capture	ACAD	Boston	Bastien Llamas, Guido Valverde, Wolfgang Haak	990	900-1025 calCE (1056±23 BP, OxA-31463)	..	Bolivia_Tiwanaku_1000BP_MH	TiticacaBasin	Tiwanaku	Bolivia	-16.55	-68.6667	F	C1c	N/A	N/A	N/A	0.0209234	0.059	63864	half	No	N/A (female)	N/A (female)	0.041	0.033	0.029	0
I0976	13240A	tooth	S0976.L1	1	1240K.capture	ACAD	Boston	Bastien Llamas, Guido Valverde, Wolfgang Haak	900	900-1200 CE	..	Bolivia_Tiwanaku_1000BP_MH	TiticacaBasin	Tiwanaku	Bolivia	-16.55	-68.6667	M	B2	Q1a	Q-MEH2 (Q1a)	Q1	0.00629473	0.15	160340	half	No	<200 SNPs	<200 SNPs	-0.065	0.052	0.055	0.001
I0978	13264A	bone	S0978.L1	1	1240K.capture	ACAD	Boston	Bastien Llamas, Guido Valverde, Wolfgang Haak	865	1015-1155 calCE (969±28 BP, OxA-31443)	..	Bolivia_Tiwanaku_1000BP_MH	TiticacaBasin	Tiwanaku	Bolivia	-16.55	-68.6667	M	B2	Q1a2a1	Q-L54	Q1b1a	0.00958561	0.209	213643	half	No	<200 SNPs	<200 SNPs	0.021	0.012	0.042	0
IL2	IL2	..	..	..	Shotgun	Chicago	Chicago	N/A	1600	100-600 CE [based on 4 other dates at the same site]	..	Peru_RioUncallane_1700BP_EIP.SG	TiticacaBasin.SG	Rio Ilave Basin, Rio Uncallane	Peru	-16.2	-69.7	F	D1	N/A	N/A	N/A	..	5.66564	1145260	minus	No	N/A (female)	N/A (female)	-0.018	0.003	..	..
IL3	IL3	..	..	..	Shotgun	Chicago	Chicago	N/A	1700	167-334 calCE (1830¬±20 BP, UCIAMS-191891)	..	Peru_RioUncallane_1700BP_EIP.SG	TiticacaBasin.SG	Rio Ilave Basin, Rio Uncallane	Peru	-16.2	-69.7	F	B2	N/A	N/A	N/A	..	5.10744	1142274	minus	No	N/A (female)	N/A (female)	-0.036	0.003	..	..
IL4	IL4	..	..	..	Shotgun	Chicago	Chicago	N/A	1478	421-524 calCE (1630¬±20 BP, UCIAMS-191894)	..	Peru_RioUncallane_1700BP_EIP.SG	TiticacaBasin.SG	Rio Ilave Basin, Rio Uncallane	Peru	-16.2	-69.7	M	C1b	Q1a2a1	Q-L54	Q1b1a	..	1.44966	830052	minus	No	..	..	-0.022	0.004	..	..
IL5	IL5	..	..	..	Shotgun	Chicago	Chicago	N/A	1667	228-339 calCE (1805¬±20 BP, UCIAMS-191892)	..	Peru_RioUncallane_1700BP_EIP.SG	TiticacaBasin.SG	Rio Ilave Basin, Rio Uncallane	Peru	-16.2	-69.7	F	C1c	N/A	N/A	N/A	..	2.42345	1051340	minus	No	N/A (female)	N/A (female)	-0.032	0.003	..	..
IL7	IL7	..	..	..	Shotgun	Chicago	Chicago	N/A	1778	125-220 calCE (1885¬±20 BP, UCIAMS-191893)	..	Peru_RioUncallane_1700BP_EIP.SG	TiticacaBasin.SG	Rio Ilave Basin, Rio Uncallane	Peru	-16.2	-69.7	M	C1b	Q1a2a1a1	Q-M3	Q1b1a1a	..	4.84253	1169746	minus	No	..	..	-0.016	0.005	..	..
K1	K1	..	..	..	Shotgun	Chicago	Chicago	N/A	3950	6000 BCE - 2000 CE	..	Peru_Kaillachuro_Unknown.SG	TiticacaBasin.SG	Rio Ilave Basin, Kaillachuro	Peru	-16.2	-69.7	F	C1b	N/A	N/A	N/A	..	0.385319	325805	minus	No	N/A (female)	N/A (female)	0.002	0.012	..	..
SMP5	SMP5	..	..	..	Shotgun	Chicago	Chicago	N/A	6821	4934-4807 calBCE (6030¬±20 BP, UCIAMS-191886)	..	Peru_SoroMikayaPatjxa_6800BP_MA.SG	TiticacaBasin.SG	Rio Ilave Basin, Soro Mik‚Äôaya Patjxa	Peru	-16.2	-69.7	M	C1c	not_enough_data	not_enough_data	not_enough_data	..	0.143075	73103	minus	No	..	..	0.065	0.041	..	..
CUN008	Cuncaicha 15-04	bone (long bone)	CUN008.B0103	1	1240K.capture	Boston	Boston	N/A	3280	1420-1230 calBCE [combined from 3099±28 BP (AA-109414) and 3115±28 BP (AA-109416)]	..	Peru_Cuncaicha_3300BP_IP	Cuncaicha_IP	Pucuncho Basin, Cuncaicha	Peru	-15.3894	-72.6082	M	A2h	Q1a2a1a1	Q-M3	Q1b1a1a	0.222	2.21831	812122	half	No	0.032235	0.0044908	-0.025	0.011	0.0265	..
CUN001	Cuncaicha 15-03	bone (long bone)	CUN001.E0103	1	1240K.capture	Boston	Boston	N/A	4180	2340-2130 calBCE [combined from 3811±30 BP (AA-107842) and 3860±30 BP (AA-109149)]	..	Peru_Cuncaicha_4200BP_LA	Cuncaicha_LA	Pucuncho Basin, Cuncaicha	Peru	-15.3894	-72.6082	M	A2a3	Q1a2a1a1	Q-M3	Q1b1a1a	0.79999	2.58351	854919	half	No	0.013535	0.00269312	-0.018	0.004	0.0258	..
CP29	Cuncaicha15-07, CP29	..	..	..	1240K.capture	Boston	Boston	N/A	9000	7290-6820 calBCE (8126±45 BP, AA-107847)	..	Peru_Cuncaicha_9000BP_EA	Cuncaicha_EMA	Cuncaicha	Peru	-15.3894	-72.6082	F	A2ao	N/A	N/A	N/A	0.5165	2.404	729447	half	No	N/A (female)	N/A (female)	0.002	0.027	..	..
I2550	GE12	petrous	S2550.L1	1	1240K.capture	UCSC	Boston	Elsa Tomasto, Markus Reindel, Johny Isla, Lars Fehren-Schmitz	935	985-1045 calCE (1065±20 BP, PSUAMS-1905)	..	Peru_Palpa_950BP_MH	SouthPeruCoast	Monte Grande	Peru	-14.9441	-75.426	M	C1b	not_enough_data	not_enough_data	not_enough_data	0.14	0.04	43327	half	No	<200 SNPs	<200 SNPs	0.039	0.026	0.069	0.005
I1479	MS4, Los Molinos	tooth (molar)	S1479.L1	1	1240K.capture	UCSC	Boston	Elsa Tomasto, Markus Reindel, Johny Isla, Lars Fehren-Schmitz	550	1325-1425 calCE (595±15 BP, PSUAMS-1605)	..	Peru_Palpa_550BP_LIP	SouthPeruCoast	Palpa, Department Ica, Los Molinos	Peru	-14.5167	-75.169	F	B2b	N/A	N/A	N/A	0.109172	0.885	575545	half	No	N/A (female)	N/A (female)	0.026	0.01	0.072	0.015
I2549	CO8, Chillo	petrous	S2549.L1	1	1240K.capture	UCSC	Boston	Elsa Tomasto, Markus Reindel, Johny Isla, Lars Fehren-Schmitz	540	1390-1435 calCE (580±20 BP, PSUAMS-1616)	..	Peru_Palpa_550BP_LIP	SouthPeruCoast	Palpa, Department Ica, Los Molinos	Peru	-14.5167	-75.169	M	D1	Q1a2a	Q-L53	Q1b1	0.29	0.696	492625	half	No	0.010446	1.52685	-0.026	0.038	0.044	0
I1396	EA16	petrous	S1486.L1,S1396.E1.L1	2	1240K.capture	UCSC	Boston	Elsa Tomasto, Markus Reindel, Johny Isla, Lars Fehren-Schmitz	590	1315-1410 calCE (629±19 BP, MAMS-27352)	..	Peru_Laramate_650BP_LIP	SouthPeruHighlands	Pacapaccari, Laramate, Highlands	Peru	-14.28	-74.8	M	B2	not_enough_data	not_enough_data	not_enough_data	0.00358161	0.067	74535	half,half	No	<200 SNPs	<200 SNPs	0	0	0.008,0.011	0.001
I1358	EA1	tooth (molar)	S1358.L1	1	1240K.capture	UCSC	Boston	Elsa Tomasto, Markus Reindel, Johny Isla, Lars Fehren-Schmitz	735	1175-1270 calCE (875±20 BP, PSUAMS-1604)	..	Peru_Laramate_650BP_LIP	SouthPeruHighlands	Pacapaccari, Laramate, Highlands	Peru	-14.28	-74.8	M	B2b	Q1a2a	Q-L53	Q1b1	0.0699923	0.805	582220	half	No	<200 SNPs	<200 SNPs	-0.004	0.015	0.017	0
I0042	BC11	petrous	aL0042,aL0343,aL0345,aL0344	4	1240K.capture	UCSC	Boston	Elsa Tomasto, Markus Reindel, Johny Isla, Lars Fehren-Schmitz	700	1215-1280 calCE (820±24 BP, MAMS-12301)	..	Peru_Laramate_650BP_LIP	SouthPeruHighlands	Botigiriayocc, Laramate, Highlands	Peru	-14.2756	-74.8436	F	C1b	N/A	N/A	N/A	0.209082	12.087	1036214	plus	No	N/A (female)	N/A (female)	-0.025	0.013	..	..
I1357	BC14	petrous	S1357.L1	1	1240K.capture	UCSC	Boston	Elsa Tomasto, Markus Reindel, Johny Isla, Lars Fehren-Schmitz	880	[based on four other dates in region]	..	Peru_Laramate_900BP_MH	SouthPeruHighlands	Botigiriayocc, Laramate, Highlands	Peru	-14.2756	-74.8436	M	B2b	Q1a2a	Q-L53	Q1b1	0.302908	1.22	721235	half	No	0.003536	0.00206004	0.001	0.008	0.044	0.005
I0237	BC12	tooth (molar)	S0837.L1	1	1240K.capture	UCSC	Boston	Elsa Tomasto, Markus Reindel, Johny Isla, Lars Fehren-Schmitz	860	1030-1150 calCE (995±20 BP, PSUAMS-1614)	..	Peru_Laramate_900BP_MH	SouthPeruHighlands	Botigiriayocc, Laramate, Highlands	Peru	-14.2756	-74.8436	M	B2	Q1a2a	Q-L53	Q1b1	0.415982	0.664	414538	half	No	0.005	0.003	-0.004	0.007	0.057	0.004
I1484	BC13	tooth (molar)	S1484.L1	1	1240K.capture	UCSC	Boston	Elsa Tomasto, Markus Reindel, Johny Isla, Lars Fehren-Schmitz	780	1050-1220 calCE (920±20 BP, PSUAMS-1615)	..	Peru_Laramate_900BP_MH	SouthPeruHighlands	Botigiriayocc, Laramate, Highlands	Peru	-14.2756	-74.8436	M	B2	Q1a2a1a1	Q-M3	Q1b1a1a	0.153181	2.739	721500	half	No	0.004377	0.00128952	-0.007	0.005	0.03	0.001
I1356	TA9, Tranca	tooth (molar)	S1356.L1	1	1240K.capture	UCSC	Boston	Elsa Tomasto, Markus Reindel, Johny Isla, Lars Fehren-Schmitz	600	1310-1405 calCE (640±20 BP, PSUAMS-1613)	..	Peru_Laramate_650BP_LIP	SouthPeruHighlands	Laramate, Highlands	Peru	-14.2622	-74.8592	F	B2	N/A	N/A	N/A	0.0241308	1.228	646522	half	No	N/A (female)	N/A (female)	0.004	0.011	0.041	0
I1485	YA5, Cueva Yacotogia	tooth (molar)	S1485.L1	1	1240K.capture	UCSC	Boston	Elsa Tomasto, Markus Reindel, Johny Isla, Lars Fehren-Schmitz	1030	790-990 calCE (1187±26 BP, MAMS-12302)	..	Peru_Laramate_900BP_MH	SouthPeruHighlands	Laramate, Highlands	Peru	-14.2622	-74.8592	M	B2	Q1a2a1a1	Q-M3	Q1b1a1a	0.0201011	1.737	718087	half	No	0.009792	0.00222596	-0.015	0.008	0.027	0.001
I1742	TA12, Tranca	tooth (molar)	S1742.L1	1	1240K.capture	UCSC	Boston	Elsa Tomasto, Markus Reindel, Johny Isla, Lars Fehren-Schmitz	880	[based on four other dates in region]	..	Peru_Laramate_900BP_MH	SouthPeruHighlands	Laramate, Highlands	Peru	-14.2622	-74.8592	F	D1	N/A	N/A	N/A	0.131552	0.607	480291	half	No	N/A (female)	N/A (female)	0.003	0.018	0.021	0
I2551	HA1, Huayuncalla	petrous	S2551.L1	1	1240K.capture	UCSC	Boston	Elsa Tomasto, Markus Reindel, Johny Isla, Lars Fehren-Schmitz	830	1040-1210 calCE (950±20 BP, PSUAMS-1603)	..	Peru_Laramate_900BP_MH	SouthPeruHighlands	Laramate, Highlands	Peru	-14.2622	-74.8592	F	C1b	N/A	N/A	N/A	0.36	3.093	781443	half	No	N/A (female)	N/A (female)	-0.007	0.004	0.067	0.002
I2544	CGC1	tooth (molar)	S2544.L1	1	1240K.capture	UCSC	Boston	Frank Meddens, Lars Fehren-Schmitz	675	1100-1450 CE	..	Peru_Charrangochayoc_700BP_LIP	SouthPeruHighlands	Charrangochayoc	Peru	-14.6	-74.25	F	B2	N/A	N/A	N/A	0.28	2.583	817682	half	No	N/A (female)	N/A (female)	-0.027	0.008	0.051	0.001
I2560	ICA 96	tooth (molar)	S2560.L1	1	1240K.capture	UCSC	Boston	David Beresford, Lars Fehren-Schmitz	950	905-1030 calCE (1088±24 BP, OxA-26975)	..	Peru_Ullujaya_950BP_MH	SouthPeruCoast	Ullujaya, lower Ica Valley	Peru	-13.9049	-75.6607	F	B2	N/A	N/A	N/A	0.1201	0.919	578365	half	No	N/A (female)	N/A (female)	0.009	0.03	0.099	0.002
I2557	ICA 9	tooth (molar)	S2557.L1	1	1240K.capture	UCSC	Boston	David Beresford, Lars Fehren-Schmitz	1395	470-630 calCE (1558±25 BP, OxA-26973)	..	Peru_Ullujaya_1350BP_EIP	SouthPeruCoast	Ullujaya, lower Ica Valley	Peru	-13.9049	-75.6607	F	C1b	N/A	N/A	N/A	0.1222	0.561	437185	half	No	N/A (female)	N/A (female)	0.031	0.015	0.086	0.012
I2558	ICA 11	tooth (molar)	S2558.L1	1	1240K.capture	UCSC	Boston	David Beresford, Lars Fehren-Schmitz	1320	585-675 calCE (1455±32 BP, OxA-26974)	..	Peru_Ullujaya_1350BP_EIP	SouthPeruCoast	Ullujaya, lower Ica Valley	Peru	-13.9049	-75.6607	M	B2	Q1a2a1	Q-L54	Q1b1a	0.0157	0.358	320741	half	No	0.037125	2.00247	-0.003	0.017	0.086	0
I2545	MPA1	tooth (molar)	S2545.L1	1	1240K.capture	UCSC	Boston	Frank Meddens, Lars Fehren-Schmitz	470	1400-1560 CE	..	Peru_Mesayocpata_450BP_LH	SouthPeruHighlands	Mesayocpata	Peru	-13.7272	-74.1237	M	C1b	Q1a2a1a1	Q-M3	Q1b1a1a	0.33	0.19	202643	half	No	<200 SNPs	<200 SNPs	-0.021	0.034	0.036	0
I2236	SC8_L214_CKA2	tooth (molar)	S2236.L1	1	1240K.capture	UCSC	Boston	Elsa Tomasto, Lars Fehren-Schmitz	1000	800-1100 CE	..	Peru_Campanayuq_1000BP_MH	SouthPeruHighlands	Campanayuq	Peru	-13.6531	-73.954	M	D1f	Q1a	Q-MEH2 (Q1a)	Q1	0.011	0.243	230409	half	No	0.030401	1.37637	-0.031	0.012	0.167	0
I2543	CKA1	tooth (molar)	S2543.L1	1	1240K.capture	UCSC	Boston	Elsa Tomasto, Lars Fehren-Schmitz	945	985-1030 calCE (1085±20 BP, PSUAMS-1620)	..	Peru_Campanayuq_1000BP_MH	SouthPeruHighlands	Campanayuq	Peru	-13.6531	-73.954	M	C1d1	not_enough_data	not_enough_data	not_enough_data	0.0066	0.009	10928	half	No	<200 SNPs	<200 SNPs	-0.106	0.012	0.176	0.001
I2563	CKA 3	tooth (molar)	S2563.L1	1	1240K.capture	UCSC	Boston	Elsa Tomasto, Lars Fehren-Schmitz	1000	800-1100 CE	..	Peru_Campanayuq_1000BP_MH	SouthPeruHighlands	Campanayuq	Peru	-13.6531	-73.954	F	B2	N/A	N/A	N/A	0.0023	0.029	33864	half	No	N/A (female)	N/A (female)	0.038	0.019	0.166	0.001
I1743	SSN1	tooth (molar)	S1743.L1	1	1240K.capture	UCSC	Boston	Richard Burger, Lucy Salazar, Lars Fehren-Schmitz	495	1430-1485 calCE (425±20 BP, PSUAMS-1611)	..	Peru_SanSebastian_500BP_LH	Cusco	San Sebastian, Cusco, Highlands	Peru	-13.2286	-72.2339	M	A2	Q1a2a1a1	Q-M3	Q1b1a1a	0.00574119	0.501	409298	half	No	<200 SNPs	<200 SNPs	0.005	0.016	0.06	0.006
I1744	SSN5	tooth (molar)	S1744.L1	1	1240K.capture	UCSC	Boston	Richard Burger, Lucy Salazar, Lars Fehren-Schmitz	605	1285-1395 calCE (640±20 BP, PSUAMS-1612)	..	Peru_SanSebastian_600BP_LIP	Cusco	San Sebastian, Cusco, Highlands	Peru	-13.2286	-72.2339	M	C1d1	Q1a2a1a1	Q-M3	Q1b1a1a	0.124847	1.639	725274	half	No	<200 SNPs	<200 SNPs	-0.004	0.003	0.034	0
I1400	SSN16	tooth	S1400.E1.L1,S1487.L1	2	1240K.capture	UCSC	Boston	Richard Burger, Lucy Salazar, Lars Fehren-Schmitz	605	1295-1400 calCE (615±20 BP, PSUAMS-1610)	..	Peru_SanSebastian_600BP_LIP_contam	Ignore	San Sebastian, Cusco, Highlands	Peru	-13.2286	-72.2339	M	B2	Q1a2	Q-M346 (Q1a2)	Q1b	0.00513787	0.052	59237	half,half	No	<200 SNPs	<200 SNPs	0.041	0.014	0.059,0.028	0,0.028
TOY-1-1	TOY-1-1	tooth (molar)	SC71-L1012	1	1240K.capture	UCSC	Jena	Richard Burger, Lucy Salazar, Lars Fehren-Schmitz	460	1450-1615 calCE (430±15 BP, UCIAMS-222476)	..	Peru_Torontoy1_450BP_LH or Peru_Cusco_Torontoy_A_450BP_LH	Cusco	Torontoy, Sacred Valley, Highlands	Peru	-13.1994	-72.4447	F	D1	N/A	N/A	N/A	..	1.29533	735180	ss.half.santacruz	No	N/A (female)	N/A (female)	0.001	0.049	0.025	0.0127613
TOY-4-5	TOY-4-5	tooth (molar)	SC69-L979	1	1240K.capture	UCSC	Jena	Richard Burger, Lucy Salazar, Lars Fehren-Schmitz	462	1438-1533 CE	..	Peru_Torontoy2_450BP_LH or Peru_Cusco_Torontoy_A_450BP_LH	Cusco	Torontoy, Sacred Valley, Highlands	Peru	-13.1994	-72.4447	F	B2b	N/A	N/A	N/A	..	0.933999	622323	ss.half.santacruz	No	N/A (female)	N/A (female)	0.018	0.027	0.038	0.0193972
TOY-7A-1	TOY-7A-1	tooth (molar)	SC69-L969	1	1240K.capture	UCSC	Jena	Richard Burger, Lucy Salazar, Lars Fehren-Schmitz	480	1440-1610 calCE (455±20 BP, UCIAMS-222481)	..	Peru_Torontoy3_450BP_LH or Peru_Cusco_Torontoy_B_450BP_LH	Cusco	Torontoy, Sacred Valley, Highlands	Peru	-13.1994	-72.4447	F	B2	N/A	N/A	N/A	..	1.59013	806659	ss.half.santacruz	No	N/A (female)	N/A (female)	-0.037	0.033	0.015	0.00765678
I0969	10754A	tooth	S0969.L1	1	1240K.capture	ACAD	Boston	Bastien Llamas, Wolfgang Haak	685	1065-1405 calCE (955±65 BP, OxA-31423)	..	Peru_Lima_650BP_LIP	CentralPeruCoast	Huaca Pucllana, Lima	Peru	-12.1111	-77.0339	M	B2b	Q	Q-M242	Q	0.0331277	0.063	70024	half	No	<200 SNPs	<200 SNPs	0.043	0.01	0.065	0.021
I0972	10800A	tooth	S0972.L1	1	1240K.capture	ACAD	Boston	Bastien Llamas, Wolfgang Haak	765	900-1470 CE	..	Peru_Lima_650BP_LIP	CentralPeruCoast	Huaca Pucllana, Lima	Peru	-12.1111	-77.0339	M	B2b	not_enough_data	not_enough_data	not_enough_data	0.0312507	0.044	48910	half	No	<200 SNPs	<200 SNPs	-0.107	0.009	0.067	0.005
I0964	10709A	tooth	S0964.L1	1	1240K.capture	ACAD	Boston	Bastien Llamas, Wolfgang Haak	540	1315-1470 calCE (745±23 BP, OxA-31424)	..	Peru_Lima_650BP_LIP	CentralPeruCoast	Huaca Pucllana, Lima	Peru	-12.1111	-77.0339	F	C1b	N/A	N/A	N/A	0.029731	0.092	98297	half	No	N/A (female)	N/A (female)	-0.05	0.026	0.059	0
I0965	10722A	tooth	S0965.L1	1	1240K.capture	ACAD	Boston	Bastien Llamas, Wolfgang Haak	555	1300-1455 calCE (773±24 BP, OxA-31425)	..	Peru_Lima_650BP_LIP	CentralPeruCoast	Huaca Pucllana, Lima	Peru	-12.1111	-77.0339	F	D1	N/A	N/A	N/A	0.0429255	0.173	176839	half	No	N/A (female)	N/A (female)	0.025	0.017	0.053	0
I0967	10729A	tooth	S0967.L1	1	1240K.capture	ACAD	Boston	Bastien Llamas, Wolfgang Haak	765	900-1470 CE	..	Peru_Lima_650BP_LIP	CentralPeruCoast	Huaca Pucllana, Lima	Peru	-12.1111	-77.0339	M	B2	Q1a2a	Q-L53	Q1b1	0.0515926	0.228	225196	half	No	<200 SNPs	<200 SNPs	0.01	0.022	0.09	0
I0966	10725A	tooth	S0966.L1	1	1240K.capture	ACAD	Boston	Bastien Llamas, Wolfgang Haak	765	900-1470 CE	..	Peru_Lima_650BP_LIP	CentralPeruCoast	Huaca Pucllana, Lima	Peru	-12.1111	-77.0339	M	C1b	Q1a2a1	Q-L54	Q1b1a	0.170193	0.258	253200	half	No	<200 SNPs	<200 SNPs	0.049	0.027	0.055	0.014
I0044	Lima10810	tooth	aL0044,aL0395,aL0394	3	1240K.capture	ACAD	Boston	Bastien Llamas, Wolfgang Haak	615	1230-1415 calCE (866±28 BP, OxA-31119)	..	Peru_Lima_650BP_LIP	CentralPeruCoast	Huaca Pucllana, Lima	Peru	-12.1111	-77.0339	F	C1b	N/A	N/A	N/A	0.50069	4.258	938526	plus	No	N/A (female)	N/A (female)	-0.001	0.007	..	..
I0971	10774A	tooth	S0971.L1	1	1240K.capture	ACAD	Boston	Bastien Llamas, Wolfgang Haak	1250	500-900 CE	..	Peru_Lima_1050BP_MH or Peru_Lima_1450-1050BP_EIP-MH	CentralPeruCoast	Huaca Pucllana, Lima	Peru	-12.1111	-77.0339	F	A2	N/A	N/A	N/A	0.00756732	0.022	24056	half	No	N/A (female)	N/A (female)	-0.029	0.046	0.101	0.008
I0968	10734A	tooth	S0968.L1	1	1240K.capture	ACAD	Boston	Bastien Llamas, Wolfgang Haak	865	985-1195 calCE (1156±22 BP, OxA-31422)	..	Peru_Lima_1050BP_MH or Peru_Lima_1450-1050BP_EIP-MH	CentralPeruCoast	Huaca Pucllana, Lima	Peru	-12.1111	-77.0339	M	C1b	Q1a2a	Q-L53	Q1b1	0.0250632	0.07	78919	half	No	<200 SNPs	<200 SNPs	0.014	0.034	0.105	0
I0974	10814A	tooth	S0974.L1	1	1240K.capture	ACAD	Boston	Bastien Llamas, Wolfgang Haak	1500	200-700 CE	..	Peru_Lima_1450BP_EIP or Peru_Lima_1450-1050BP_EIP-MH	CentralPeruCoast	Huaca Pucllana, Lima	Peru	-12.1111	-77.0339	M	B2	Q1a2	Q-M346 (Q1a2)	Q1b	0.0184156	0.036	40831	half	No	<200 SNPs	<200 SNPs	0.017	0.015	0.051	0.011
I0975	10817A	tooth	S0975.L1	1	1240K.capture	ACAD	Boston	Bastien Llamas, Wolfgang Haak	1220	635-860 calCE (1493±29 BP, OxA-31120)	..	Peru_Lima_1450BP_EIP or Peru_Lima_1450-1050BP_EIP-MH	CentralPeruCoast	Huaca Pucllana, Lima	Peru	-12.1111	-77.0339	F	C1b	N/A	N/A	N/A	0.00644834	0.042	45913	half	No	N/A (female)	N/A (female)	-0.114	0	0.081	0.017
I0045	Lima10822	tooth	aL0045	1	1240K.capture	ACAD	Boston	Bastien Llamas, Wolfgang Haak	1575	100-650 CE	..	Peru_Lima_1450BP_EIP or Peru_Lima_1450-1050BP_EIP-MH	CentralPeruCoast	Huaca Pucllana, Lima	Peru	-12.1111	-77.0339	M	B2	Q1a2a1a	Q-CTS11969	Q1b1a1	0.0311495	0.318	309166	plus	No	<200 SNPs	<200 SNPs	-0.041	0.021	..	..
I0041	LAU5	tooth (molar)	S1216.L1,aL0041	2	1240K.capture	UCSC / ACAD	Boston	Elsa Tomasto Cagigao	8500	6640-6470 calBCE (7760±31 BP, MAMS-14731)	..	Peru_Lauricocha_8600BP_EA	Lauricocha_EMA	Lauricocha, Highlands	Peru	-10.3222	-76.6667	F	B2	N/A	N/A	N/A	0.0759879	0.794	576466	plus	No	N/A (female)	N/A (female)	0.034	0.017	0.352	0.023
I0238	LAU2	petrous	S0238.E1.L2	1	1240K.capture	UCSC / ACAD	Boston	Elsa Tomasto Cagigao	8560	[based on two other dates in site]	..	Peru_Lauricocha_8600BP_EA	Lauricocha_EMA	Lauricocha, Highlands	Peru	-10.3222	-76.6667	M	A2	Q1a	Q-MEH2 (Q1a)	Q1	0.131099	0.083	93935	half	No	<200 SNPs	<200 SNPs	0.01	0.039	0.104	0.004
I0038	LAU1	petrous	aL0342,aL0038,S1213.L1	3	1240K.capture	UCSC / ACAD	Boston	Elsa Tomasto Cagigao	8610	6780-6570 calBCE (7870±30 BP, MAMS-14391)	..	Peru_Lauricocha_8600BP_EA	Lauricocha_EMA	Lauricocha, Highlands	Peru	-10.3222	-76.6667	M	A2	Q1a2a1b-CTS1780	Q-Z780	Q1b1a2	0.458885	5.414	990414	plus	No	0.0028	0.0007	0.001	0.005	..	..
I0039	LAU3	tooth (molar)	aL0039,S1214.L1	2	1240K.capture	UCSC / ACAD	Boston	Elsa Tomasto Cagigao	3520	1660-1500 calBCE (3340±22 BP, MAMS-14389)	..	Peru_Lauricocha_3500BP_IP	Lauricocha_IP	Lauricocha, Highlands	Peru	-10.3222	-76.6667	M	A2	Q1a2a1b-CTS1780	Q-Z780	Q1b1a2	0.156538	0.898	641281	plus	No	0.0031	0.0027	-0.02	0.006	..	..
I0040	LAU4	tooth (molar)	aL0040,S1215.L1	2	1240K.capture	UCSC / ACAD	Boston	Elsa Tomasto Cagigao	5840	3990-3790 calBCE (5160±27 BP, MAMS-14390)	..	Peru_Lauricocha_5800BP_MA	Lauricocha_LA	Lauricocha, Highlands	Peru	-10.3222	-76.6667	M	A2	Q1a2a1a1	Q-M3	Q1b1a1a	0.24974	0.94	663631	plus	No	0.0084	0.0035	0.01	0.02	..	..
I2252	SC10_L248_CWS2	tooth (molar)	S2252.L1	1	1240K.capture	UCSC	Boston	Frank Meddens, George Lau, Lars Fehren-Schmitz	1025	750-1100 CE	..	Peru_Chinchawas_1000BP_MH	NorthPeruHighlands	Chinchawas	Peru	-9.58255	-77.6975	M	D1	Q1a2a1a	Q-CTS11969	Q1b1a1	0.014	0.461	387677	half	No	0.008086	0.999808	0.027	0.019	0.08	0.001
I2253	SC10_L250_CWS37	tooth (molar)	S2253.L1	1	1240K.capture	UCSC	Boston	Frank Meddens, George Lau, Lars Fehren-Schmitz	1025	750-1100 CE	..	Peru_Chinchawas_1000BP_MH	NorthPeruHighlands	Chinchawas	Peru	-9.58255	-77.6975	F	D1	N/A	N/A	N/A	0.0061	0.01	11235	half	No	N/A (female)	N/A (female)	0	0	0.045	0.004
I2250	SC10_L246_CWS14	tooth (molar)	S2250.L1	1	1240K.capture	UCSC	Boston	Frank Meddens, George Lau, Lars Fehren-Schmitz	700	1100-1400 CE	..	Peru_Chinchawas_700BP_LIP	NorthPeruHighlands	Chinchawas	Peru	-9.58255	-77.6975	M	D1	Q1a2a	Q-L53	Q1b1	0.024	0.276	276685	half	No	<200 SNPs	<200 SNPs	-0.045	0.027	0.057	0
I2251	SC10_L247_CWS15	tooth (molar)	S2251.L1	1	1240K.capture	UCSC	Boston	Frank Meddens, George Lau, Lars Fehren-Schmitz	700	1100-1400 CE	..	Peru_Chinchawas_700BP_LIP	NorthPeruHighlands	Chinchawas	Peru	-9.58255	-77.6975	F	D1	N/A	N/A	N/A	0.26	1.311	677342	half	No	N/A (female)	N/A (female)	-0.018	0.014	0.036	0.01
I2264	SC12_L281_CWS13	tooth (molar)	S2264.L1	1	1240K.capture	UCSC	Boston	Frank Meddens, George Lau, Lars Fehren-Schmitz	700	1100-1400 CE	..	Peru_Chinchawas_700BP_LIP	NorthPeruHighlands	Chinchawas	Peru	-9.58255	-77.6975	F	D1	N/A	N/A	N/A	0.04	1.812	700587	half	No	N/A (female)	N/A (female)	-0.005	0.013	0.037	0
I2261	SC10_L259_LGA30	tooth (molar)	S2261.L1	1	1240K.capture	UCSC	Boston	Elsa Tomasto Cagigao	4080	2280-2030 calBCE (3780±21 BP, MAMS-27354)	..	Peru_La_Galgada_4100BP_LA	La_Galgada_LA	La Galgada, Highlands	Peru	-8.46667	-78.15	M	C1c	Q1a2a1a1	Q-M3	Q1b1a1a	0.75	3.794	944167	half	No	0.002605	1.98863	-0.012	0.006	0.067	0.001
I2241	SC9_L234_BJO248	tooth (molar)	S2241.L1	1	1240K.capture	UCSC	Boston	Jeff Quilter, Steven LeBlanc, Lars Fehren-Schmitz	925	750-1300 CE	..	Peru_ElBrujo_850BP_MH-LIP	NorthPeruCoast	El Brujo	Peru	-7.91498	-79.3055	M	C1c	Q1a2a	Q-L53	Q1b1	0.62	2.129	798105	half	No	0.001592	1.10233	0.001	0.008	0.095	0.003
I2242	SC9_L235_BJO249	tooth (molar)	S2242.L1	1	1240K.capture	UCSC	Boston	Jeff Quilter, Steven LeBlanc, Lars Fehren-Schmitz	685	1185-1390 calCE (965±20 BP, PSUAMS-1606)	..	Peru_ElBrujo_850BP_MH-LIP	NorthPeruCoast	El Brujo	Peru	-7.91498	-79.3055	F	C1c	N/A	N/A	N/A	0.38	0.454	378529	half	No	N/A (female)	N/A (female)	-0.01	0.069	0.143	0
I2243	SC9_L236_BJO251	tooth (molar)	S2243.L1	1	1240K.capture	UCSC	Boston	Jeff Quilter, Steven LeBlanc, Lars Fehren-Schmitz	925	750-1300 CE	..	Peru_ElBrujo_850BP_MH-LIP	NorthPeruCoast	El Brujo	Peru	-7.91498	-79.3055	F	A2	N/A	N/A	N/A	0.054	0.071	78495	half	No	N/A (female)	N/A (female)	-0.056	0.05	0.108	0.019
I2244	SC9_L237_BJO252	tooth (molar)	S2244.L1	1	1240K.capture	UCSC	Boston	Jeff Quilter, Steven LeBlanc, Lars Fehren-Schmitz	925	750-1300 CE	..	Peru_ElBrujo_850BP_MH-LIP	NorthPeruCoast	El Brujo	Peru	-7.91498	-79.3055	M	C1b	Q1a2a	Q-L53	Q1b1	0.36	1.124	646245	half	No	0.010778	2.48158	-0.025	0.007	0.134	0.001
I2237	SC9_L230_BJO238	tooth (molar)	S2237.L1	1	1240K.capture	UCSC	Boston	Jeff Quilter, Steven LeBlanc, Lars Fehren-Schmitz	1335	525-705 calCE (1650±20 BP, PSUAMS-1607)	..	Peru_ElBrujo_1300BP_EIP	NorthPeruCoast	El Brujo	Peru	-7.91498	-79.3055	F	D1	N/A	N/A	N/A	0.16	0.468	380589	half	No	N/A (female)	N/A (female)	-0.034	0.012	0.156	0.016
I2238	SC9_L231_BJO239	tooth (molar)	S2238.L1	1	1240K.capture	UCSC	Boston	Jeff Quilter, Steven LeBlanc, Lars Fehren-Schmitz	1550	200-600 CE	..	Peru_ElBrujo_1300BP_EIP	NorthPeruCoast	El Brujo	Peru	-7.91498	-79.3055	F	D1	N/A	N/A	N/A	0.045	0.112	120328	half	No	N/A (female)	N/A (female)	-0.009	0.034	0.139	0.001
I2262	SC12_L279_BJO242	tooth (molar)	S2262.L1	1	1240K.capture	UCSC	Boston	Jeff Quilter, Steven LeBlanc, Lars Fehren-Schmitz	1550	200-600 CE	..	Peru_ElBrujo_1300BP_EIP	NorthPeruCoast	El Brujo	Peru	-7.91498	-79.3055	M	C1b	Q1a	Q-MEH2 (Q1a)	Q1	0.03	0.11	122017	half	No	<200 SNPs	<200 SNPs	-0.015	0.066	0.08	0.007
I2263	SC12_L280_BJO243	tooth (molar)	S2263.L1	1	1240K.capture	UCSC	Boston	Jeff Quilter, Steven LeBlanc, Lars Fehren-Schmitz	1095	710-1010 calCE (1390±15 BP, UCIAMS-186351)	..	Peru_ElBrujo_1300BP_EIP	NorthPeruCoast	El Brujo	Peru	-7.91498	-79.3055	M	D4h3a	Q1a2a	Q-L53	Q1b1	0.62	0.629	471032	half	No	0.000144	0.0337579	0.022	0.013	0.073	0.013
I0324	HPA866	tooth (molar)	S0827.L1,S0832.L1	2	1240K.capture	UCSC	Boston	Jeff Quilter, Steven LeBlanc, Lars Fehren-Schmitz	1095	710-1015 calCE (1388±18 BP, MAMS-25006)	..	Peru_ElBrujo_1300BP_EIP	NorthPeruCoast	El Brujo	Peru	-7.91498	-79.3055	M	C	Q1a2a1b-CTS1780	Q-Z780	Q1b1a2	0.0736	0.042322	49472	half,half	No	<200 SNPs	<200 SNPs	0.025	0.016	0.036,0.135	0.016
I1752	ConchaliIND1	tooth	S1752.E1.L1	1	1240K.capture	Boston	Boston	Cesar Mendez	600	1300-1410 calCE (650±24 BP, UGAMS-3241)	..	Chile_Conchali_700BP_LIP	CentralChile	Conchalí, Santiago, RM	Chile	-33.3667	-70.6667	M	B2	Q1a2a1a1	Q-M3	Q1b1a1a	0.153619	2.271	789137	half	No	0.006046	2.69549	-0.007	0.005	0.087	0.005
I1754	ConchaliIND2	tooth (premolar)	S1754.E1.L1	1	1240K.capture	Boston	Boston	Cesar Mendez	830	1040-1210 calCE (950±30 BP, Poz-83481)	..	Chile_Conchali_700BP_LIP	CentralChile	Conchalí, Santiago, RM	Chile	-33.3667	-70.6667	M	D4h3a1a2	Q1a2a1b-CTS1780	Q-Z780	Q1b1a2	0.271799	3.125	848827	half	No	0.00776	3.66496	0.002	0.005	0.1	0.009
I1753	LV036IND2	tooth (canine)	S1753.E1.L1	1	1240K.capture	Boston	Boston	Cesar Mendez	5120	3360-2920 calBCE [combined from 4720±40 BP (Beta-254447) and 4680±25 BP (UGAMS-04600)]*	..	Chile_LosRieles_5100BP_MA	CentralChile	Los Rieles, Los Vilos, Coquimbo	Chile	-31.9167	-71.5	M	C1b	Q1a2a1	Q-L54	Q1b1a	0.0847886	2.27	808479	half	No	0.011865	4.12926	0.007	0.006	0.096	0.018
I2233	SC7_L207_PWK 136	tooth (molar)	S2233.L1	1	1240K.capture	UCSC	Boston	Elsa Tomasto, Lars Fehren-Schmitz	1915	115 calBCE-205 calCE (2285±25 BP, PSUAMS-1868)	..	Peru_Paracas_2250BP_EH	..	Paracas Wari Kayan, Coast	Peru	-13.8726	-76.3033	M	D1	Q1a	Q-MEH2 (Q1a)	Q1	0.014	0.013	15102	half	No	<200 SNPs	<200 SNPs	0.161	0.056	0.142	0
I2258	SC10_L256_LGA33	bone (phalanx)	S2258.L1	1	1240K.capture	UCSC	Boston	Elsa Tomasto, Lars Fehren-Schmitz	600	1310-1405 calCE (648±19 BP, MAMS-27353)	..	Peru_La_Galgada_600BP_LIP	..	La Galgada, Highlands	Peru	-8.46667	-78.15	M	C1b	Q1a2a1b-CTS1780	Q-Z780	Q1b1a2	0.017	0.012	13826	half	Yes	0.097674	3.52772	-0.014	0.015	0.126	0.157
I2268	SC12_L285_HPA887	tooth (molar)	S2268.L1	1	1240K.capture	UCSC	Boston	Jeff Quilter, Steven LeBlanc, Lars Fehren-Schmitz	4150	2400-2015 calBCE (3971±22 BP, MAMS-27355)	..	Peru_HuacaPrieta_4500BP_LA	..	El Brujo	Peru	-7.91498	-79.3055	F	B2	N/A	N/A	N/A	0.0022	0.017	20258	half	No	N/A (female)	N/A (female)	-0.112	0.022	0.057	0.001
I8351	SC50_L764, LCH.E4.4	petrous	S8351.L1	1	1240K.capture	UCSC	Boston	Gustavo Politis, Lars Fehren-Schmitz	1630	250-385 calCE (1750±15 BP, UCIAMS-185301)	..	Argentina_LagunaChica_1600BP	Argentina	Pampas, Laguna Chica	Argentina	-35.73	-58.38	F	D1g+16189	N/A	N/A	N/A	..	1.6453	619408	half	No	N/A (female)	N/A (female)	-0.006	0.006	0.101	0
Aconcagua	..	..	..	..	Shotgun	Copenhagen	Copenhagen	N/A	500	1400-1500 CE	..	Argentina_Aconcagua_500BP_LH.SG	NorthPeruCoast	Cerro Aconcagua, Mendoza Province	Argentina	32.65	-70.01	M	C1b	Q1a2a1a1	Q-M3	Q1b1a1a	..	2.52097	1027717	minus	No	..	..	-0.007	0.012	..	..
													Note: Aconcagua was not used in group analyses with NorthPeruCoast.
			Note: Highlighted are previously published individuals and individuals in red are very low coverage and not included in most analyses.
																				*Q1a2a1b corresponds to Q1a2a1b-CTS1780 in Posth et al. 2018
																				Q1a2a1b	3
																				Q1a2a1a1	6

## Sheet: Calibrated_Dates
Lab Number	Sample ID	Provenience/Description	Site	Lat	Long	Country	Material	Process	Calibration notes	Marine ΔR	fraction Modern	±	D14C (‰)	±	14C age (BP)	±	δ13C (‰)	δ15N (‰)	%C	%N	C:N	Cal BP (μ)	2σ low	2σ high	Cal BCE/CE (μ)	2σ low	2σ high	Reference
MAMS-12301	I0042	BC11	Botigiriayocc, Laramate, Highlands	-14.2756	-74.8436	Peru	petrous	UF; >30kDa Gelatin	Inland; SHCal13 (100%)	..	..	..	..	..	820	24	..	..	..	..	..	700	735	670	1250	1215	1280	Fehren-Schmitz et al 2011
OxA-31119	I0044	Lima10810	Huaca Pucllana, Lima	-12.1111	-77.0339	Peru	..	UF	Coastal; SHCal13 (60%), Marine13 (40%)	45±82 (Jones et al. 2007)	..	..	..	..	866	28	-12.18	..	..	..	..	615	720	535	1335	1230	1415	Valverde et al. 2016
MAMS-25006	I0324	HPA866	El Brujo	-7.91498	-79.3055	Peru	tooth (molar)	UF; >30kDa Gelatin	Coastal; SHCal13 (60%), Marine13 (40%)	167±49 (mean of four observations; Jones et al. 2007)	..	..	..	..	1388	18	-6.6	..	37.7	..	3.2	1095	1240	935	855	710	1015	This study
OxA-31424	I0964	10709A	Huaca Pucllana, Lima	-12.1111	-77.0339	Peru	tooth	UF	Coastal; SHCal13 (60%), Marine13 (40%)	45±82 (Jones et al. 2007)	..	..	..	..	745	23	-9.6	..	..	..	..	540	635	480	1410	1315	1470	Valverde et al. 2016
OxA-31425	I0965	10722A	Huaca Pucllana, Lima	-12.1111	-77.0339	Peru	tooth	UF	Coastal; SHCal13 (60%), Marine13 (40%)	45±82 (Jones et al. 2007)	..	..	..	..	773	24	-12.49	..	..	..	..	555	650	495	1395	1300	1455	Valverde et al. 2016
OxA-31422	I0968	10734A	Huaca Pucllana, Lima	-12.1111	-77.0339	Peru	tooth	UF	Coastal; SHCal13 (60%), Marine13 (40%)	45±82 (Jones et al. 2007)	..	..	..	..	1156	22	-12.65	..	..	..	..	865	965	755	1085	985	1195	Valverde et al. 2016
OxA-31423	I0969	10754A	Huaca Pucllana, Lima	-12.1111	-77.0339	Peru	tooth	UF	Coastal; SHCal13 (60%), Marine13 (40%)	45±82 (Jones et al. 2007)	..	..	..	..	955	65	-12.61	..	..	..	..	685	885	545	1265	1065	1405	Valverde et al. 2016
OxA-31120	I0975	10817A	Huaca Pucllana, Lima	-12.1111	-77.0339	Peru	tooth	UF	Coastal; SHCal13 (60%), Marine13 (40%)	45±82 (Jones et al. 2007)	..	..	..	..	1493	29	-13.8	..	..	..	..	1220	1315	1090	730	635	860	Valverde et al. 2016
OxA-31463	I0977	13241A	Tiwanaku, La Paz	-16.55	-68.6667	Bolivia	tooth	UF	Altiplano; IntCal13 (100%)	..	..	..	..	..	1056	23	..	..	..	..	..	960	1050	925	990	900	1025	Llamas et al., 2016
OxA-31443	I0978	13264A	Tiwanaku, La Paz	-16.55	-68.6667	Bolivia	bone	UF	Altiplano; IntCal13 (100%)	..	..	..	..	..	969	28	..	..	..	..	..	865	935	795	1085	1015	1155	Llamas et al., 2016
PSUAMS-1613	I1356	TA9, Tranca	Laramate, Highlands	-14.2622	-74.8592	Peru	tooth (molar)	UF; >30kDa Gelatin	Inland; SHCal13 (100%)	..	0.923339	0.00188238	-76.6609	1.88238	640	20	-10.8721	11.9997	47.8996	16.8545	3.31561	600	640	545	1350	1310	1405	This study
PSUAMS-1604	I1358	EA1	Pacapaccari, Laramate, Highlands	-14.28	-74.8	Peru	tooth (molar)	UF; >30kDa Gelatin	Inland; SHCal13 (100%)	..	0.896774	0.00172714	-103.226	1.72714	875	20	-11.8169	11.7339	45.6037	16.1481	3.29477	735	775	680	1215	1175	1270	This study
MAMS-27352	I1396	EA16	Pacapaccari, Laramate, Highlands	-14.28	-74.8	Peru	petrous	UF; >30kDa Gelatin	Inland; SHCal13 (100%)	..	..	..	..	..	629	19	..	..	..	..	..	590	635	540	1360	1315	1410	Fehren-Schmitz et al 2011
PSUAMS-1610	I1400	SSN16	San Sebastian, Cusco, Highlands	-13.2286	-72.2339	Peru	tooth	UF; >30kDa Gelatin	Altiplano; IntCal13 (100%)	..	0.926342	0.0017646	-73.6575	1.7646	615	20	-11.7894	10.9264	43.9564	15.2836	3.35539	605	655	550	1345	1295	1400	This study
PSUAMS-1605	I1479	MS4, Los Molinos	Palpa, Department Ica, Los Molinos	-14.5167	-75.169	Peru	tooth (molar)	UF; >30kDa Gelatin	Inland; SHCal13 (100%)	..	0.928643	0.0017316	-71.357	1.7316	595	15	-10.6799	9.80169	46.1519	16.1922	3.32529	550	625	525	1400	1325	1425	This study
PSUAMS-1611	I1743	SSN1	San Sebastian, Cusco, Highlands	-13.2286	-72.2339	Peru	tooth (molar)	UF; >30kDa Gelatin	Altiplano; IntCal13 (100%)	..	0.948555	0.00183661	-51.4452	1.83661	425	20	-11.1813	10.436	47.3826	16.5598	3.33819	495	520	465	1455	1430	1485	This study
PSUAMS-1612	I1744	SSN5	San Sebastian, Cusco, Highlands	-13.2286	-72.2339	Peru	tooth (molar)	UF; >30kDa Gelatin	Altiplano; IntCal13 (100%)	..	0.923428	0.00207477	-76.5718	2.07477	640	20	-11.2057	11.1408	48.9492	17.1767	3.32469	605	665	555	1345	1285	1395	This study
PSUAMS-1607	I2237	SC9_L230_BJO238	El Brujo	-7.91498	-79.3055	Peru	tooth (molar)	UF; >30kDa Gelatin	Coastal; SHCal13 (60%), Marine13 (40%)	167±49 (mean of four observations; Jones et al. 2007)	0.814461	0.0016886	-185.539	1.6886	1650	20	-12.4911	9.26402	45.609	16.4021	3.24412	1335	1425	1245	615	525	705	This study
PSUAMS-1606	I2242	SC9_L235_BJO249	El Brujo	-7.91498	-79.3055	Peru	tooth (molar)	UF; >30kDa Gelatin	Coastal; SHCal13 (60%), Marine13 (40%)	167±49 (mean of four observations; Jones et al. 2007)	0.886531	0.00184548	-113.469	1.84548	965	20	-13.0677	10.733	46.8269	16.4832	3.31438	685	765	560	1265	1185	1390	This study
MAMS-27353	I2258	SC10_L256_LGA33	La Galgada, Highlands	-8.46667	-78.15	Peru	bone (phalanx)	UF; >30kDa Gelatin	Inland; SHCal13 (100%)	..	..	..	..	..	648	19	-15.4	..	62.5	..	4.6	600	640	545	1350	1310	1405	This study
UCIAMS-186351	I2263	SC12_L280_BJO243	El Brujo	-7.91498	-79.3055	Peru	tooth (molar)	UF; >30kDa Gelatin	Coastal; SHCal13 (60%), Marine13 (40%)	167±49 (mean of four observations; Jones et al. 2007)	0.841119	0.00151181	-158.881	1.51181	1390	15	-11.4525	11.9075	48.0158	17.1954	3.25776	1095	1240	940	855	710	1010	This study
MAMS-27355	I2268	SC12_L285_HPA887	El Brujo	-7.91498	-79.3055	Peru	tooth (molar)	UF; >30kDa Gelatin	Coastal; SHCal13 (60%), Marine13 (40%)	167±49 (mean of four observations; Jones et al. 2007)	..	..	..	..	3971	22	-19,9	..	39.1	..	4.9	4150	4350	3965	-2205	-2400	-2015	This study
PSUAMS-1619	I2539	CH128	Caleta Huelen 12	-21.4398	-70.0281	Chile	tooth (molar)	UF; >30kDa Gelatin	Coastal; SHCal13 (60%), Marine13 (40%)	189±33 (Ortlieb et al. 2011)	0.848535	0.00180264	-151.465	1.80264	1320	20	-13.5701	25.5804	44.7816	15.1005	3.45982	990	1155	835	960	795	1115	This study
PSUAMS-1620	I2543	CKA1	Campanayuq	-13.6531	-73.954	Peru	tooth (molar)	UF; >30kDa Gelatin	Inland; SHCal13 (100%)	..	0.873603	0.00188865	-126.397	1.88865	1085	20	-13.1206	10.0635	46.4657	16.2008	3.34613	945	965	920	1005	985	1030	This study
PSUAMS-1616	I2549	CO8, Chillo	Palpa, Department Ica, Los Molinos	-14.5167	-75.169	Peru	petrous	UF; >30kDa Gelatin	Inland; SHCal13 (100%)	..	0.930373	0.00177012	-69.627	1.77012	580	20	-11.9654	9.33652	52.2011	17.4619	3.48767	540	560	515	1410	1390	1435	This study
PSUAMS-1905	I2550	GE12	Monte Grande	-14.9441	-75.426	Peru	petrous	UF; >30kDa Gelatin	Inland; SHCal13 (100%)	..	0.875638	0.00181977	-124.362	1.81977	1065	20	-12.4928	9.42818	47.3	17.0689	3.23296	935	965	905	1015	985	1045	This study
OxA-26973	I2557	ICA 9	Ullujaya, lower Ica Valley	-13.9049	-75.6607	Peru	tooth (molar)	UF	Inland; SHCal13 (100%)	..	0.82372	0.00256	..	..	1558	25	-14.189	..	..	..	..	1395	1480	1320	555	470	630	Cadwallader et al. 2015
OxA-26974	I2558	ICA 11	Ullujaya, lower Ica Valley	-13.9049	-75.6607	Peru	tooth (molar)	UF	Inland; SHCal13 (100%)	..	0.83431	0.00334	..	..	1455	32	-14.965	..	..	..	..	1320	1365	1275	630	585	675	Cadwallader et al. 2015
OxA-26975	I2560	ICA 96	Ullujaya, lower Ica Valley	-13.9049	-75.6607	Peru	tooth (molar)	UF	Inland; SHCal13 (100%)	..	0.87337	0.00265	..	..	1088	24	-13.171	..	..	..	..	950	1045	920	1000	905	1030	Cadwallader et al. 2015
UCIAMS-185301	I8351	SC50_L764, LCH.E4.4	Pampas, Laguna Chica	-35.73	-58.38	Argentina	petrous	UF; >30kDa Gelatin	Inland; SHCal13 (100%)	..	0.804469	0.00102072	-195.531	1.02072	1750	15	-17.9066	12.7422	43.0089	15.5762	3.22139	1630	1700	1565	320	250	385	This study
AA-84154	IO1	I01, Locus 4205-1, Burial 1	Iroco, KCH11, Ouro	-17.9634	-67.1522	Bolivia	molar	UF	Altiplano; IntCal13 (100%)	..	..	..	..	..	1160	63	-18.3	..	..	..	..	1090	1260	955	860	690	995	Capriles 2014
AA-84155	IO2	IO2, Locus 4213-1, Burial 2	Iroco, KCH11, Ouro	-17.9634	-67.1522	Bolivia	molar	UF	Altiplano; IntCal13 (100%)	..	..	..	..	..	1060	62	-18.8	..	..	..	..	985	1175	795	965	775	1155	Capriles 2014
PSUAMS-2141	MIS3	NA	Miraflores, La Paz	-16.493	-68.1203	Bolivia	3rd upper right molar	UF; >30kDa Gelatin	Altiplano; IntCal13 (100%)	..	0.862228	0.0024156	-137.772	2.4156	1190	25	-13.1693	10.5583	37.9608	14.0995	3.14107	1120	1185	1010	830	765	940	This study
PSUAMS-2142	MIS5	NA	Miraflores, La Paz	-16.493	-68.1203	Bolivia	3rd upper right molar	UF; >30kDa Gelatin	Altiplano; IntCal13 (100%)	..	0.865076	0.00192894	-134.924	1.92894	1165	25	-13.6032	9.84242	45.2404	16.8489	3.13257	1090	1180	985	860	770	965	This study
UCIAMS-222481	TOY-7A-1	NA	Torontoy, Sacred Valley	-13.1994	-72.4447	Peru	tooth (molar)	UF; >30kDa Gelatin	Inland; SHCal13 (100%)		0.945128	0.00183235	-54.8722	1.83235	455	20	-12.6337	10.3389	43.1855	15.5789	3.23405	480	510	340	1470	1440	1610	This study
UCIAMS-222476	TOY1-1	NA	Torontoy, Sacred Valley	-13.1994	-72.4447	Peru	tooth (molar)	UF; >30kDa Gelatin	Inland; SHCal13 (100%)		0.948057	0.00176435	-51.9435	1.76435	430	15	-11.9693	9.86291	41.5397	15.4399	3.13881	460	500	355	1490	1450	1615	This study
PSUAMS-6819	I14009	PUK6 T1	Atacama Desert, Precordillera	-17.8	-69.3103	Chile	bone (long bone)	UF; >30kDa Gelatin	Inland; SHCal13 (100%)		0.895331	0.00181381	-104.669	1.81381	890	20	-17.6923	13.8171	43.8727	15.3938	3.32503	750	795	690	1200	1155	1260	This study
PSUAMS-1868	I2233	SC7_L207_PWK 136	Paracas Wari Kayan, Coast	-13.8726	-76.3033	Peru	tooth (molar)	XAD amino acids	Coastal; SHCal13 (60%), Marine13 (40%)	167±49 (mean of four observations; Jones et al. 2007)	0.752249	0.00200775	-247.751	2.00775	2285	25	-14.915	16.9704	28.3954	10.1885	3.25151	1915	2060	1745	35	-115	205	This study
PSUAMS-1618	I2538	CH127a	Caleta Huelen 12	-21.4398	-70.0281	Chile	tooth (molar)	UF; >30kDa Gelatin	Coastal; SHCal13 (60%), Marine13 (40%)	189±33 (Ortlieb et al. 2011)	0.858881	0.00206082	-141.119	2.06082	1220	20	-12.1718	25.7093	45.1448	15.0689	3.49521	775	900	680	1175	1050	1270	This study
Not directly dated.
	I2540	CH160	Caleta Huelen 12	-21.4398	-70.0281	Chile	tooth (molar)																		600-800 CE
	MIS6	NA	Miraflores, La Paz	-16.493	-68.1203	Bolivia	bone, ulna																		700-1000 CE
	MIS7	NA	Miraflores, La Paz	-16.493	-68.1203	Bolivia	canine																		700-1000 CE
	I0979	13272A	Tiwanaku, La Paz	-16.55	-68.6667	Bolivia	tooth																		650-1000 CE
	I0976	13240A	Tiwanaku, La Paz	-16.55	-68.6667	Bolivia	tooth																		900-1200 CE
	I2544	CGC1	Charrangochayoc	-14.6	-74.25	Peru	tooth (molar)																		1100-1450 CE
	I2545	MPA1	Mesayocpata	-13.7272	-74.1237	Peru	tooth (molar)																		1400-1560 CE
	I2236	SC8_L214_CKA2	Campanayuq	-13.6531	-73.954	Peru	tooth (molar)																		800-1100 CE
	I2563	CKA 3	Campanayuq	-13.6531	-73.954	Peru	tooth (molar)																		800-1100 CE
	TOY-4-5	TOY-4-5	Torontoy, Sacred Valley, Highlands	-13.1994	-72.4447	Peru	tooth (molar)																		1438-1533 CE
	I0972	10800A	Huaca Pucllana, Lima	-12.1111	-77.0339	Peru	tooth																		900-1470 CE
	I0967	10729A	Huaca Pucllana, Lima	-12.1111	-77.0339	Peru	tooth																		900-1470 CE
	I0966	10725A	Huaca Pucllana, Lima	-12.1111	-77.0339	Peru	tooth																		900-1470 CE
	I0971	10774A	Huaca Pucllana, Lima	-12.1111	-77.0339	Peru	tooth																		500-900 CE
	I0974	10814A	Huaca Pucllana, Lima	-12.1111	-77.0339	Peru	tooth																		200-700 CE
	I0045	Lima10822	Huaca Pucllana, Lima	-12.1111	-77.0339	Peru	..																		100-650 CE
	I2252	SC10_L248_CWS2	Chinchawas	-9.58255	-77.6975	Peru	tooth (molar)																		750-1100 CE
	I2253	SC10_L250_CWS37	Chinchawas	-9.58255	-77.6975	Peru	tooth (molar)																		750-1100 CE
	I2250	SC10_L246_CWS14	Chinchawas	-9.58255	-77.6975	Peru	tooth (molar)																		1100-1400 CE
	I2251	SC10_L247_CWS15	Chinchawas	-9.58255	-77.6975	Peru	tooth (molar)																		1100-1400 CE
	I2264	SC12_L281_CWS13	Chinchawas	-9.58255	-77.6975	Peru	tooth (molar)																		1100-1400 CE
	I2241	SC9_L234_BJO248	El Brujo	-7.91498	-79.3055	Peru	tooth (molar)																		750-1300 CE
	I2243	SC9_L236_BJO251	El Brujo	-7.91498	-79.3055	Peru	tooth (molar)																		750-1300 CE
	I2244	SC9_L237_BJO252	El Brujo	-7.91498	-79.3055	Peru	tooth (molar)																		750-1300 CE
	I2238	SC9_L231_BJO239	El Brujo	-7.91498	-79.3055	Peru	tooth (molar)																		200-600 CE
	I2262	SC12_L279_BJO242	El Brujo	-7.91498	-79.3055	Peru	tooth (molar)																		200-600 CE
References:
L. Cadwallader, S. A. Torres, T. C. O'Connell, A. G. Pullen, D. G. Beresford-Jones, Dating the dead: new radiocarbon dates from the Lower Ica Valley, south coast Peru. Radiocarbon 57, 765-773 (2015).
J. M. Capriles, The Economic Organization of Early Camelid Pastoralism in the Andean Highlands of Bolivia. (Archaeopress, 2014).
K. B. Jones et al., Seasonal variations in Peruvian marine reservoir age from pre-bomb Argopecten purpuratus shell carbonate. Radiocarbon 49, 877-888 (2007).
L. Ortlieb, G. Vargas, J.-F. Saliège, Marine radiocarbon reservoir effect along the northern Chile–southern Peru coast (14–24 S) throughout the Holocene. Quaternary Research 75, 91-103 (2011).
G. Valverde et al., Ancient DNA analysis suggests negligible impact of the Wari empire expansion in Peru’s central coast during the Middle Horizon. PloS one 11, e0155508 (2016).
L. Fehren‐Schmitz et al., Diachronic investigations of mitochondrial and Y‐chromosomal genetic markers in pre‐Columbian Andean highlanders from South Peru. Annals of human genetics 75, 266-283 (2011).
B. Llamas et al., Ancient mitochondrial DNA provides high-resolution time scale of the peopling of the Americas. Sci Adv 2, e1501385 (2016).

## Sheet: Info_PrevPub
Sample ID or Group	Group Name	Citation
Karelia_HG.SG	Karelia_HG.SG	Fu et al., Nature 2016
IL2	Peru_RioUncallane_1700BP_EIP.SG	Lindo et al., Science Advances 2018
IL3	Peru_RioUncallane_1700BP_EIP.SG	Lindo et al., Science Advances 2018
IL4	Peru_RioUncallane_1700BP_EIP.SG	Lindo et al., Science Advances 2018
IL5	Peru_RioUncallane_1700BP_EIP.SG	Lindo et al., Science Advances 2018
IL7	Peru_RioUncallane_1700BP_EIP.SG	Lindo et al., Science Advances 2018
K1	Peru_Kaillachuro_Unknown.SG	Lindo et al., Science Advances 2018
SMP5	Peru_SoroMikayaPatjxa_6800BP_MA.SG	Lindo et al., Science Advances 2018
Piapoco.DG	Piapoco.DG	Mallick et al., Nature 2016
Mixtec.DG	Mixtec.DG	Mallick et al., Nature 2016
Mayan.DG	Mayan.DG	Mallick et al., Nature 2016
Karitiana.DG	Karitiana.DG	Mallick et al., Nature 2016
Surui.DG	Surui.DG	Mallick et al., Nature 2016
Cree.DG	Cree.DG	Mallick et al., Nature 2016
Chane.DG	Chane.DG	Mallick et al., Nature 2016
Mixe.DG	Mixe.DG	Mallick et al., Nature 2016
Pima.DG	Pima.DG	Mallick et al., Nature 2016
Zapotec.DG	Zapotec.DG	Mallick et al., Nature 2016
Chipewyan.DG	Chipewyan.DG	Mallick et al., Nature 2016
Nahua.DG	Nahua.DG	Mallick et al., Nature 2016
Quechua.DG	Quechua.DG	Mallick et al., Nature 2016
Mbuti.DG	Mbuti.DG	Mallick et al., Nature 2016
Papuan.DG	Papuan.DG	Mallick et al., Nature 2016
Alaska_USR1_11400BP	Alaska_USR1_11400BP	Moreno Mayer et al., Nature 2018
Aconcagua	Argentina_Aconcagua_500BP_LH.SG	Moreno Mayer et al., Science 2018
USA_NV_Lovelock_1900BP.SG	USA_NV_Lovelock_1900BP.SG	Moreno Mayer et al., Science 2018
Canada_BigBar_6000BP.SG	Canada_BigBar_6000BP.SG	Moreno Mayer et al., Science 2018
Brazil_CavernadoSumidouro_10000BP.SG	Brazil_CavernadoSumidouro_10000BP.SG	Moreno Mayer et al., Science 2018
USA_NV_Lovelock_700BP.SG	USA_NV_Lovelock_700BP.SG	Moreno Mayer et al., Science 2018
USA_AK_TrailCreek_6000BP.SG	USA_AK_TrailCreek_6000BP.SG	Moreno Mayer et al., Science 2018
Chile_Patagonia_6500BP.SG	Chile_Patagonia_6500BP.SG	Moreno Mayer et al., Science 2018
USA_NV_SpiritCave_10000BP.SG	USA_NV_SpiritCave_10000BP.SG	Moreno Mayer et al., Science 2018
Chile_Patagonia_4500BP.SG	Chile_Patagonia_4500BP.SG	Moreno Mayer et al., Science 2018
I2537	Chile_Pica8_700BP_LIP	Posth et al., Cell 2018
CUN008	Peru_Cuncaicha_3300BP_IP	Posth et al., Cell 2018
CUN001	Peru_Cuncaicha_4200BP_LA	Posth et al., Cell 2018
CP29	Peru_Cuncaicha_9000BP_EA	Posth et al., Cell 2018
I1357	Peru_Laramate_900BP_MH	Posth et al., Cell 2018
I0237	Peru_Laramate_900BP_MH	Posth et al., Cell 2018
I1484	Peru_Laramate_900BP_MH	Posth et al., Cell 2018
I1485	Peru_Laramate_900BP_MH	Posth et al., Cell 2018
I1742	Peru_Laramate_900BP_MH	Posth et al., Cell 2018
I2551	Peru_Laramate_900BP_MH	Posth et al., Cell 2018
I0041	Peru_Lauricocha_8600BP_EA	Posth et al., Cell 2018
I0238	Peru_Lauricocha_8600BP_EA	Posth et al., Cell 2018
I0038	Peru_Lauricocha_8600BP_EA	Posth et al., Cell 2018
I0039	Peru_Lauricocha_3500BP_IP	Posth et al., Cell 2018
I0040	Peru_Lauricocha_5800BP_MA	Posth et al., Cell 2018
I2261	Peru_La_Galgada_4100BP_LA	Posth et al., Cell 2018
I1752	Chile_Conchali_700BP_LIP	Posth et al., Cell 2018
I1754	Chile_Conchali_700BP_LIP	Posth et al., Cell 2018
I1753	Chile_LosRieles_5100BP_MA	Posth et al., Cell 2018
Brazil_Laranjal_6700BP	Brazil_Laranjal_6700BP	Posth et al., Cell 2018
Argentina_LagunaChica_6800BP	Argentina_LagunaChica_6800BP	Posth et al., Cell 2018
Brazil_Moraes_5800BP	Brazil_Moraes_5800BP	Posth et al., Cell 2018
Brazil_Jabuticabeira2_2000BP	Brazil_Jabuticabeira2_2000BP	Posth et al., Cell 2018
Chile_LosRieles_10900BP_EA	Chile_LosRieles_10900BP_EA	Posth et al., Cell 2018
Argentina_ArroyoSeco2_7700BP	Argentina_ArroyoSeco2_7700BP	Posth et al., Cell 2018
Belize_SakiTzul_7400BP	Belize_SakiTzul_7400BP	Posth et al., Cell 2018
Brazil_LapaDoSanto_9600BP	Brazil_LapaDoSanto_9600BP	Posth et al., Cell 2018
Belize_MayahakCabPek_9300BP	Belize_MayahakCabPek_9300BP	Posth et al., Cell 2018
Russia_MA1_24000BP	Russia_MA1_24000BP	Raghavan et al., Nature 2014
Tsimshian.SG	Tsimshian.SG	Raghavan et al., Science 2015
Yukpa.SG	Yukpa.SG	Raghavan et al., Science 2015
Argentina-Chile_FuegoPatagonian_100BP.SG	Argentina-Chile_FuegoPatagonian_100BP.SG	Raghavan et al., Science 2015
Mayan.SG	Mayan.SG	Raghavan et al., Science 2015
Canada_MARC1492_400BP	Canada_MARC1492_400BP	Raghavan et al., Science 2015
Huichol.SG	Huichol.SG	Raghavan et al., Science 2015
Aymara.SG	Aymara.SG	Raghavan et al., Science 2015
Mexico_Pericues_500BP	Mexico_Pericues_500BP	Raghavan et al., Science 2015
Canada_939_6000BP	Canada_939_6000BP	Raghavan et al., Science 2015
USA-MT_Anzick1_12800BP.SG	USA-MT_Anzick1_12800BP.SG	Rasmussen et al., Nature 2014
USA_Kennewick_8800BP	USA_Kennewick_8800BP	Rasmussen et al., Nature 2015
Mexico_Baja_unknown	Mexico_Baja_unknown	Scheib et al., Science 2018
USA-CA_SanMiguel_700BP	USA-CA_SanMiguel_700BP	Scheib et al., Science 2018
USA_SanClemente-SantaCatalina_800BP	USA_SanClemente-SantaCatalina_800BP	Scheib et al., Science 2018
USA_MainlandChumash_NC_1400BP	USA_MainlandChumash_NC_1400BP	Scheib et al., Science 2018
USA_SanNicolas_4900BP.SG	USA_SanNicolas_4900BP.SG	Scheib et al., Science 2018
USA_SanNicolas_1400BP	USA_SanNicolas_1400BP	Scheib et al., Science 2018
Canada_Lucier_4800-500BP	Canada_Lucier_4800-500BP	Scheib et al., Science 2018
USA_SanFranciscoBay_300BP	USA_SanFranciscoBay_300BP	Scheib et al., Science 2018
USA_MainlandChumash_1400BP	USA_MainlandChumash_1400BP	Scheib et al., Science 2018
USA_SanCruz_1000BP	USA_SanCruz_1000BP	Scheib et al., Science 2018
Mexico_Pericues_unknown	Mexico_Pericues_unknown	Scheib et al., Science 2018
Bahamas_Taino_1000BP	Bahamas_Taino_1000BP	Schroder et al., PNAS 2018
MagdalenadeCao	MagdalenadeCao	Barbieri et al., Molecular Biology and Evolution 2019
UtcubambaSouth	UtcubambaSouth	Barbieri et al., Molecular Biology and Evolution 2019
Luya	Luya	Barbieri et al., Molecular Biology and Evolution 2019
Cusco2	Cusco2	Barbieri et al., Molecular Biology and Evolution 2019
Huancas	Huancas	Barbieri et al., Molecular Biology and Evolution 2019
LaJalca	LaJalca	Barbieri et al., Molecular Biology and Evolution 2019
Quechua	Quechua	Barbieri et al., Molecular Biology and Evolution 2019
Kamentsa	Kamentsa	Barbieri et al., Molecular Biology and Evolution 2019
Inga	Inga	Barbieri et al., Molecular Biology and Evolution 2019
Kaqchikel	Kaqchikel	Barbieri et al., Molecular Biology and Evolution 2019
Cofan	Cofan	Barbieri et al., Molecular Biology and Evolution 2019
Guarani_GN	Guarani_GN	Barbieri et al., Molecular Biology and Evolution 2019
Ecuador	Ecuador	Barbieri et al., Molecular Biology and Evolution 2019
Guarani_KW	Guarani_KW	Barbieri et al., Molecular Biology and Evolution 2019
Cocama	Cocama	Barbieri et al., Molecular Biology and Evolution 2019
Guarani	Guarani	Barbieri et al., Molecular Biology and Evolution 2019
Smartin	Smartin	Barbieri et al., Molecular Biology and Evolution 2019
Cabecar	Cabecar	Barbieri et al., Molecular Biology and Evolution 2019
Zorritos	Zorritos	Barbieri et al., Molecular Biology and Evolution 2019
Xavante	Xavante	Barbieri et al., Molecular Biology and Evolution 2019
Cusco	Cusco	Barbieri et al., Molecular Biology and Evolution 2019
Wayku	Wayku	Barbieri et al., Molecular Biology and Evolution 2019
Wayuu	Wayuu	Barbieri et al., Molecular Biology and Evolution 2019
Arara	Arara	Barbieri et al., Molecular Biology and Evolution 2019
Apalai	Apalai	Barbieri et al., Molecular Biology and Evolution 2019
Surui.DG	Surui.DG	Barbieri et al., Molecular Biology and Evolution 2019
UrubuKaapor	UrubuKaapor	Barbieri et al., Molecular Biology and Evolution 2019
Olmos	Olmos	Barbieri et al., Molecular Biology and Evolution 2019
Zoro	Zoro	Barbieri et al., Molecular Biology and Evolution 2019
Narihuala	Narihuala	Barbieri et al., Molecular Biology and Evolution 2019
Lima	Lima	Barbieri et al., Molecular Biology and Evolution 2019
Ticuna	Ticuna	Barbieri et al., Molecular Biology and Evolution 2019
Sechura	Sechura	Barbieri et al., Molecular Biology and Evolution 2019
Chotuna	Chotuna	Barbieri et al., Molecular Biology and Evolution 2019
Tallan	Tallan	Barbieri et al., Molecular Biology and Evolution 2019
Aymara_Ventilla	Aymara_Ventilla	Barbieri et al., Molecular Biology and Evolution 2019
Puno	Puno	Barbieri et al., Molecular Biology and Evolution 2019
Aymara	Aymara	Barbieri et al., Molecular Biology and Evolution 2019
Bolivian	Bolivian	Barbieri et al., Molecular Biology and Evolution 2019
Quechua_Illumina	Quechua_Illumina	Reich et al., Nature 2012
Aymara_Illumina	Aymara_Illumina	Reich et al., Nature 2012
References:
Barbieri, C., Barquera Lozano, R.J., Arias, L., Sandoval, J.R., Acosta, O., Zurita, C., Aguilar-Campos, A., Tito-Álvarez, A.M., Serrano-Osuna, R., and Gray, R.D. (2019). The current genomic landscape of western South America: Andes, Amazonia and Pacific Coast. Molecular biology and evolution.
Lindo, J., Haas, R., Hofman, C., Apata, M., Moraga, M., Verdugo, R.A., Watson, J.T., Llave, C.V., Witonsky, D., and Beall, C. (2018). The genetic prehistory of the Andean highlands 7000 years BP though European contact. Science Advances 4, eaau4921.
Mallick, S., Li, H., Lipson, M., Mathieson, I., Gymrek, M., Racimo, F., Zhao, M., Chennagiri, N., Nordenfelt, S., Tandon, A., et al. (2016). The Simons Genome Diversity Project: 300 genomes from 142 diverse populations. Nature 538, 201-206.
Moreno-Mayar, J.V., Potter, B.A., Vinner, L., Steinrucken, M., Rasmussen, S., Terhorst, J., Kamm, J.A., Albrechtsen, A., Malaspinas, A.S., Sikora, M., et al. (2018a). Terminal Pleistocene Alaskan genome reveals first founding population of Native Americans. Nature 553, 203-207.
Moreno-Mayar, J.V., Vinner, L., de Barros Damgaard, P., de la Fuente, C., Chan, J., Spence, J.P., Allentoft, M.E., Vimala, T., Racimo, F., and Pinotti, T. (2018b). Early human dispersals within the Americas. Science, eaav2621.
Posth, C., Nakatsuka, N., Lazaridis, I., Skoglund, P., Mallick, S., Lamnidis, T.C., Rohland, N., Nägele, K., Adamski, N., and Bertolini, E. (2018). Reconstructing the Deep Population History of Central and South America. Cell.
Raghavan, M., Steinrucken, M., Harris, K., Schiffels, S., Rasmussen, S., DeGiorgio, M., Albrechtsen, A., Valdiosera, C., Avila-Arcos, M.C., Malaspinas, A.S., et al. (2015). POPULATION GENETICS. Genomic evidence for the Pleistocene and recent population history of Native Americans. Science 349, aab3884.
Rasmussen, M., Anzick, S.L., Waters, M.R., Skoglund, P., DeGiorgio, M., Stafford, T.W., Jr., Rasmussen, S., Moltke, I., Albrechtsen, A., Doyle, S.M., et al. (2014). The genome of a Late Pleistocene human from a Clovis burial site in western Montana. Nature 506, 225-229.
Rasmussen, M., Sikora, M., Albrechtsen, A., Korneliussen, T.S., Moreno-Mayar, J.V., Poznik, G.D., Zollikofer, C.P.E., de Leon, M.P., Allentoft, M.E., Moltke, I., et al. (2015). The ancestry and affiliations of Kennewick Man. Nature 523, 455-458.
Reich, D., Patterson, N., Campbell, D., Tandon, A., Mazieres, S., Ray, N., Parra, M.V., Rojas, W., Duque, C., Mesa, N., et al. (2012). Reconstructing Native American population history. Nature 488, 370-374.
Scheib, C.L., Li, H., Desai, T., Link, V., Kendall, C., Dewar, G., Griffith, P.W., Morseburg, A., Johnson, J.R., Potter, A., et al. (2018). Ancient human parallel lineages within North America contributed to a coastal expansion. Science 360, 1024-1027.
Schroeder, H., Sikora, M., Gopalakrishnan, S., Cassidy, L.M., Delser, P.M., Velasco, M.S., Schraiber, J.G., Rasmussen, S., Homburger, J.R., and Ávila-Arcos, M.C. (2018). Origins and genetic legacies of the Caribbean Taino. Proceedings of the National Academy of Sciences 115, 2341-2346.
Fu, Q., Posth, C., Hajdinjak, M., Petr, M., Mallick, S., Fernandes, D., Furtwangler, A., Haak, W., Meyer, M., Mittnik, A., et al. (2016). The genetic history of Ice Age Europe. Nature 534, 200-205.
Raghavan, M., Skoglund, P., Graf, K.E., Metspalu, M., Albrechtsen, A., Moltke, I., Rasmussen, S., Stafford, T.W., Jr., Orlando, L., Metspalu, E., et al. (2014). Upper Palaeolithic Siberian genome reveals dual ancestry of Native Americans. Nature 505, 87-91.
