# Supplementary material for: A Paleogenomic Reconstruction of the Deep Population History of the Andes
Source: Cell. 2020 May 28;181(5):1131–1145.e21. doi: 10.1016/j.cell.2020.04.015 (PMC7304944; doi:10.1016/j.cell.2020.04.015)
Supplement: Table S2: Comparisons of Highlands vs. Coast and North vs. the South, Related to Figure 4 — Related to Figure 4 (A) f4-statistics comparing Peru Highlands groups to Peru Coast groups and (B) North Peru Highlands groups to South Peru Highlands groups. [file mmc2.xlsx]

## Sheet: A_HighlandsVsCoast
This shows that there was a degree of genetic continuity in the NorthPeruHighlands from 8600BP and from the SouthPeruHighlands from at least 4200BP to at least 2000BP.
NorthPeruCoast vs. NorthPeruHighlands:					f4_value	Z_score	BABA	ABBA	Num_SNPs
result:	Mbuti.DG	USA_Kennewick_8800BP	NorthPeruCoast	NorthPeruHighlands	-0.001009	-2.652	19613	20063	445205
result:	Mbuti.DG	Alaska_USR1_11400BP	NorthPeruCoast	NorthPeruHighlands	-0.000649	-2.097	37259	37804	840796
result:	Mbuti.DG	USA_NV_Lovelock_1900BP.SG	NorthPeruCoast	NorthPeruHighlands	-0.000523	-1.71	27796	28122	622993
result:	Mbuti.DG	Mexico_Baja_unknown	NorthPeruCoast	NorthPeruHighlands	-0.001151	-1.264	2013	2065	45115
result:	Mbuti.DG	Brazil_Laranjal_6700BP	NorthPeruCoast	NorthPeruHighlands	-0.000434	-1.246	23444	23669	516666
result:	Mbuti.DG	Tsimshian.SG	NorthPeruCoast	NorthPeruHighlands	-0.000391	-1.198	37164	37492	840610
result:	Mbuti.DG	Piapoco.DG	NorthPeruCoast	NorthPeruHighlands	-0.000336	-1.159	37719	37996	825149
result:	Mbuti.DG	Canada_BigBar_6000BP.SG	NorthPeruCoast	NorthPeruHighlands	-0.000427	-1.112	18316	18494	417431
result:	Mbuti.DG	Brazil_CavernadoSumidouro_10000BP.SG	NorthPeruCoast	NorthPeruHighlands	-0.000302	-1.001	27168	27354	614292
result:	Mbuti.DG	Peru_SoroMikayaPatjxa_6800BP_MA.SG	NorthPeruCoast	NorthPeruHighlands	-0.000787	-0.858	1579	1609	37260
result:	Mbuti.DG	Mixtec.DG	NorthPeruCoast	NorthPeruHighlands	-0.000191	-0.733	36963	37120	825179
result:	Mbuti.DG	Canada_939_6000BP	NorthPeruCoast	NorthPeruHighlands	-0.000225	-0.532	12353	12415	276727
result:	Mbuti.DG	Mayan.DG	NorthPeruCoast	NorthPeruHighlands	-0.000137	-0.491	37730	37843	825102
result:	Mbuti.DG	Chile_LosRieles_5100BP_MA	NorthPeruCoast	NorthPeruHighlands	-0.000183	-0.475	32053	32181	697838
result:	Mbuti.DG	Karitiana.DG	NorthPeruCoast	NorthPeruHighlands	-0.000114	-0.397	38614	38710	840922
result:	Mbuti.DG	Peru_Torontoy2_450BP_LH	NorthPeruCoast	NorthPeruHighlands	-0.000134	-0.375	24357	24428	528008
result:	Mbuti.DG	USA-CA_SanMiguel_700BP	NorthPeruCoast	NorthPeruHighlands	-0.000118	-0.334	33425	33511	731035
result:	Mbuti.DG	Surui.DG	NorthPeruCoast	NorthPeruHighlands	-9.6e-05	-0.306	37872	37952	825158
result:	Mbuti.DG	USA_NV_Lovelock_700BP.SG	NorthPeruCoast	NorthPeruHighlands	-9.3e-05	-0.242	28046	28104	625557
result:	Mbuti.DG	USA_SanClemente-SantaCatalina_800BP	NorthPeruCoast	NorthPeruHighlands	-6.3e-05	-0.194	37840	37892	830328
result:	Mbuti.DG	Cree.DG	NorthPeruCoast	NorthPeruHighlands	-4.2e-05	-0.162	36460	36495	825224
result:	Mbuti.DG	Argentina_LagunaChica_6800BP	NorthPeruCoast	NorthPeruHighlands	-4.9e-05	-0.151	24413	24439	535708
result:	Mbuti.DG	USA-MT_Anzick1_12800BP.SG	NorthPeruCoast	NorthPeruHighlands	-5e-05	-0.137	38221	38263	839576
result:	Mbuti.DG	USA_MainlandChumash_NC_1400BP	NorthPeruCoast	NorthPeruHighlands	-5.7e-05	-0.132	14714	14733	326748
result:	Mbuti.DG	Chane.DG	NorthPeruCoast	NorthPeruHighlands	-4.2e-05	-0.125	37844	37878	823998
result:	Mbuti.DG	USA_AK_TrailCreek_6000BP.SG	NorthPeruCoast	NorthPeruHighlands	-5.5e-05	-0.12	9015	9027	210557
result:	Mbuti.DG	Mixe.DG	NorthPeruCoast	NorthPeruHighlands	-3.1e-05	-0.112	37670	37695	825245
result:	Mbuti.DG	Pima.DG	NorthPeruCoast	NorthPeruHighlands	-2.7e-05	-0.097	37564	37586	825170
result:	Mbuti.DG	USA_SanNicolas_4900BP.SG	NorthPeruCoast	NorthPeruHighlands	-3.2e-05	-0.092	37587	37613	821936
result:	Mbuti.DG	Brazil_Moraes_5800BP	NorthPeruCoast	NorthPeruHighlands	-3.2e-05	-0.072	11978	11986	263808
result:	Mbuti.DG	Yukpa.SG	NorthPeruCoast	NorthPeruHighlands	-1.6e-05	-0.046	38699	38712	840285
result:	Mbuti.DG	USA_SanNicolas_1400BP	NorthPeruCoast	NorthPeruHighlands	9e-06	0.029	37222	37215	817335
result:	Mbuti.DG	Brazil_Jabuticabeira2_2000BP	NorthPeruCoast	NorthPeruHighlands	1.6e-05	0.033	6858	6856	150852
result:	Mbuti.DG	Argentina-Chile_FuegoPatagonian_100BP.SG	NorthPeruCoast	NorthPeruHighlands	4.1e-05	0.138	36691	36658	802153
result:	Mbuti.DG	Chile_LosRieles_10900BP_EA	NorthPeruCoast	NorthPeruHighlands	5.8e-05	0.149	32447	32406	703529
result:	Mbuti.DG	Zapotec.DG	NorthPeruCoast	NorthPeruHighlands	4.7e-05	0.17	37670	37631	825179
result:	Mbuti.DG	Chipewyan.DG	NorthPeruCoast	NorthPeruHighlands	5.1e-05	0.18	37149	37107	825203
result:	Mbuti.DG	Argentina_ArroyoSeco2_7700BP	NorthPeruCoast	NorthPeruHighlands	6.9e-05	0.24	36691	36635	797966
result:	Mbuti.DG	Bahamas_Taino_1000BP	NorthPeruCoast	NorthPeruHighlands	0.000105	0.299	38639	38551	840425
result:	Mbuti.DG	Chile_Patagonia_6500BP.SG	NorthPeruCoast	NorthPeruHighlands	0.000128	0.317	20841	20781	469337
result:	Mbuti.DG	Belize_SakiTzul_7400BP	NorthPeruCoast	NorthPeruHighlands	0.000132	0.384	23798	23729	519198
result:	Mbuti.DG	Canada_Lucier_4800-500BP	NorthPeruCoast	NorthPeruHighlands	0.000129	0.391	29119	29035	652296
result:	Mbuti.DG	Mayan.SG	NorthPeruCoast	NorthPeruHighlands	0.000169	0.505	38075	37933	839160
result:	Mbuti.DG	USA_SanFranciscoBay_300BP	NorthPeruCoast	NorthPeruHighlands	0.000271	0.536	9888	9829	217617
result:	Mbuti.DG	USA_MainlandChumash_1400BP	NorthPeruCoast	NorthPeruHighlands	0.000185	0.579	31342	31215	688329
result:	Mbuti.DG	Brazil_LapaDoSanto_9600BP	NorthPeruCoast	NorthPeruHighlands	0.000165	0.614	37901	37765	826682
result:	Mbuti.DG	Canada_MARC1492_400BP	NorthPeruCoast	NorthPeruHighlands	0.000361	0.64	5132	5091	114844
result:	Mbuti.DG	Nahua.DG	NorthPeruCoast	NorthPeruHighlands	0.000173	0.641	37752	37609	825193
result:	Mbuti.DG	USA_NV_SpiritCave_10000BP.SG	NorthPeruCoast	NorthPeruHighlands	0.000256	0.681	27926	27767	620225
result:	Mbuti.DG	Huichol.SG	NorthPeruCoast	NorthPeruHighlands	0.000244	0.687	38534	38329	840475
result:	Mbuti.DG	Chile_Patagonia_4500BP.SG	NorthPeruCoast	NorthPeruHighlands	0.000273	0.715	27982	27813	619067
result:	Mbuti.DG	Argentina_Aconcagua_500BP_LH.SG	NorthPeruCoast	NorthPeruHighlands	0.000285	0.762	24623	24470	540443
result:	Mbuti.DG	USA_SanCruz_1000BP	NorthPeruCoast	NorthPeruHighlands	0.000348	0.946	36292	36016	793306
result:	Mbuti.DG	Belize_MayahakCabPek_9300BP	NorthPeruCoast	NorthPeruHighlands	0.000452	1.071	18363	18183	397423
result:	Mbuti.DG	Mexico_Pericues_unknown	NorthPeruCoast	NorthPeruHighlands	0.000546	1.106	9275	9163	204230
result:	Mbuti.DG	Peru_Cuncaicha_3300BP_IP	NorthPeruCoast	NorthPeruHighlands	0.000501	1.351	31483	31138	687526
result:	Mbuti.DG	Aymara.SG	NorthPeruCoast	NorthPeruHighlands	0.000484	1.389	38936	38530	840428
result:	Mbuti.DG	Chile_Conchali_700BP_LIP	NorthPeruCoast	NorthPeruHighlands	0.000457	1.458	36276	35918	784058
result:	Mbuti.DG	Bolivia_Tiwanaku_1000BP_MH	NorthPeruCoast	NorthPeruHighlands	0.000596	1.592	15685	15483	339753
result:	Mbuti.DG	Bolivia_Miraflores_1100BP_MH	NorthPeruCoast	NorthPeruHighlands	0.000494	1.674	36779	36388	792898
result:	Mbuti.DG	Peru_Torontoy1_450BP_LH	NorthPeruCoast	NorthPeruHighlands	0.000634	1.69	28630	28238	617807
result:	Mbuti.DG	Peru_Kaillachuro_Unknown.SG	NorthPeruCoast	NorthPeruHighlands	0.00086	1.703	7858	7708	174044
result:	Mbuti.DG	Peru_Cuncaicha_9000BP_EA	NorthPeruCoast	NorthPeruHighlands	0.0007	1.948	35367	34832	765081
result:	Mbuti.DG	Peru_RioUncallane_1700BP_EIP.SG	NorthPeruCoast	NorthPeruHighlands	0.000534	1.968	29063	28723	638352
result:	Mbuti.DG	Bolivia_Iroco_950BP_MH	NorthPeruCoast	NorthPeruHighlands	0.000869	2.287	24038	23587	518247
result:	Mbuti.DG	Mexico_Pericues_500BP	NorthPeruCoast	NorthPeruHighlands	0.000999	2.298	12490	12216	274808
result:	Mbuti.DG	Chile_Pukara_700BP_LIP	NorthPeruCoast	NorthPeruHighlands	0.00119	2.861	13683	13333	293425
result:	Mbuti.DG	Peru_La_Galgada_4100BP_LA	NorthPeruCoast	NorthPeruHighlands	0.000909	2.552	36654	35943	783060
result:	Mbuti.DG	Quechua.DG	NorthPeruCoast	NorthPeruHighlands	0.000722	2.507	38140	37544	825224
result:	Mbuti.DG	Peru_Torontoy3_450BP_LH	NorthPeruCoast	NorthPeruHighlands	0.001002	2.656	31010	30341	668098
result:	Mbuti.DG	Peru_Cuncaicha_4200BP_LA	NorthPeruCoast	NorthPeruHighlands	0.001122	3.071	35632	34773	765636
result:	Mbuti.DG	Peru_Lauricocha_3500BP_IP	NorthPeruCoast	NorthPeruHighlands	0.001269	3.367	24934	24249	539509
result:	Mbuti.DG	Peru_Lauricocha_5800BP_MA	NorthPeruCoast	NorthPeruHighlands	0.001476	3.737	25839	25022	553858
result:	Mbuti.DG	Peru_Lauricocha_8600BP_EA	NorthPeruCoast	NorthPeruHighlands	0.001187	3.828	37860	36895	812728
SouthPeruCoast vs. SouthPeruHighlands:
result:	Mbuti.DG	Mexico_Pericues_unknown	SouthPeruCoast	SouthPeruHighlands	-0.000472	-1.261	9591	9692	214179
result:	Mbuti.DG	Tsimshian.SG	SouthPeruCoast	SouthPeruHighlands	-6.5e-05	-0.25	38981	39039	883715
result:	Mbuti.DG	Mexico_Pericues_500BP	SouthPeruCoast	SouthPeruHighlands	1.8e-05	0.057	12814	12809	288507
result:	Mbuti.DG	USA_SanCruz_1000BP	SouthPeruCoast	SouthPeruHighlands	2.5e-05	0.093	37792	37771	833644
result:	Mbuti.DG	USA_SanFranciscoBay_300BP	SouthPeruCoast	SouthPeruHighlands	7.8e-05	0.201	10334	10316	228922
result:	Mbuti.DG	USA_MainlandChumash_NC_1400BP	SouthPeruCoast	SouthPeruHighlands	8.6e-05	0.251	15358	15329	342921
result:	Mbuti.DG	Peru_SoroMikayaPatjxa_6800BP_MA.SG	SouthPeruCoast	SouthPeruHighlands	0.000345	0.443	1700	1687	39375
result:	Mbuti.DG	Bolivia_Iroco_950BP_MH	SouthPeruCoast	SouthPeruHighlands	0.000161	0.555	24415	24330	531737
result:	Mbuti.DG	Chile_LosRieles_5100BP_MA	SouthPeruCoast	SouthPeruHighlands	0.000192	0.645	32925	32787	716502
result:	Mbuti.DG	Brazil_Jabuticabeira2_2000BP	SouthPeruCoast	SouthPeruHighlands	0.000281	0.731	7048	7005	154991
result:	Mbuti.DG	Brazil_Moraes_5800BP	SouthPeruCoast	SouthPeruHighlands	0.000283	0.827	12289	12212	271289
result:	Mbuti.DG	Cree.DG	SouthPeruCoast	SouthPeruHighlands	0.000165	0.879	38233	38090	866533
result:	Mbuti.DG	Mixtec.DG	SouthPeruCoast	SouthPeruHighlands	0.000192	0.932	38773	38606	866483
result:	Mbuti.DG	Canada_939_6000BP	SouthPeruCoast	SouthPeruHighlands	0.000339	0.948	12997	12899	290435
result:	Mbuti.DG	USA_SanNicolas_4900BP.SG	SouthPeruCoast	SouthPeruHighlands	0.000259	0.998	39365	39141	863668
result:	Mbuti.DG	Mexico_Baja_unknown	SouthPeruCoast	SouthPeruHighlands	0.000711	1	2128	2094	47188
result:	Mbuti.DG	Brazil_Laranjal_6700BP	SouthPeruCoast	SouthPeruHighlands	0.000266	1.022	24157	24016	532217
result:	Mbuti.DG	Karitiana.DG	SouthPeruCoast	SouthPeruHighlands	0.00023	1.031	40545	40341	884128
result:	Mbuti.DG	USA_MainlandChumash_1400BP	SouthPeruCoast	SouthPeruHighlands	0.000251	1.045	32642	32461	721826
result:	Mbuti.DG	Canada_Lucier_4800-500BP	SouthPeruCoast	SouthPeruHighlands	0.000282	1.115	30548	30355	685371
result:	Mbuti.DG	Peru_La_Galgada_4100BP_LA	SouthPeruCoast	SouthPeruHighlands	0.000328	1.139	36973	36710	799400
result:	Mbuti.DG	Mayan.SG	SouthPeruCoast	SouthPeruHighlands	0.000313	1.19	39835	39559	881749
result:	Mbuti.DG	Yukpa.SG	SouthPeruCoast	SouthPeruHighlands	0.000343	1.251	40586	40283	883230
result:	Mbuti.DG	Argentina_Aconcagua_500BP_LH.SG	SouthPeruCoast	SouthPeruHighlands	0.000386	1.253	25772	25553	567545
result:	Mbuti.DG	Chile_Conchali_700BP_LIP	SouthPeruCoast	SouthPeruHighlands	0.000297	1.259	37252	37011	811106
result:	Mbuti.DG	USA_SanMiguel_700BP	SouthPeruCoast	SouthPeruHighlands	0.000367	1.341	35006	34725	766642
result:	Mbuti.DG	USA_AK_TrailCreek_6000BP.SG	SouthPeruCoast	SouthPeruHighlands	0.000514	1.378	9416	9303	220442
result:	Mbuti.DG	USA_Kennewick_8800BP	SouthPeruCoast	SouthPeruHighlands	0.000427	1.421	20938	20737	469049
result:	Mbuti.DG	Belize_SakiTzul_7400BP	SouthPeruCoast	SouthPeruHighlands	0.00039	1.425	24424	24216	532961
result:	Mbuti.DG	Belize_MayahakCabPek_9300BP	SouthPeruCoast	SouthPeruHighlands	0.000474	1.495	18604	18411	406192
result:	Mbuti.DG	USA_NV_Lovelock_1900BP.SG	SouthPeruCoast	SouthPeruHighlands	0.000343	1.543	29280	29056	653953
result:	Mbuti.DG	Brazil_CavernadoSumidouro_10000BP.SG	SouthPeruCoast	SouthPeruHighlands	0.000357	1.568	28577	28347	645143
result:	Mbuti.DG	Piapoco.DG	SouthPeruCoast	SouthPeruHighlands	0.000336	1.58	39658	39367	866440
result:	Mbuti.DG	Alaska_USR1_11400BP	SouthPeruCoast	SouthPeruHighlands	0.000419	1.609	39391	39021	883985
result:	Mbuti.DG	Canada_BigBar_6000BP.SG	SouthPeruCoast	SouthPeruHighlands	0.000489	1.641	19297	19083	438456
result:	Mbuti.DG	Huichol.SG	SouthPeruCoast	SouthPeruHighlands	0.00046	1.682	40347	39941	883424
result:	Mbuti.DG	Canada_MARC1492_400BP	SouthPeruCoast	SouthPeruHighlands	0.000744	1.705	5354	5264	120114
result:	Mbuti.DG	Chile_LosRieles_10900BP_EA	SouthPeruCoast	SouthPeruHighlands	0.0005	1.725	33416	33054	723526
result:	Mbuti.DG	Argentina_LagunaChica_6800BP	SouthPeruCoast	SouthPeruHighlands	0.00044	1.732	25056	24814	549923
result:	Mbuti.DG	Nahua.DG	SouthPeruCoast	SouthPeruHighlands	0.000402	1.793	39508	39159	866495
result:	Mbuti.DG	USA_NV_SpiritCave_10000BP.SG	SouthPeruCoast	SouthPeruHighlands	0.000572	1.977	29268	28895	651147
result:	Mbuti.DG	Chile_Patagonia_4500BP.SG	SouthPeruCoast	SouthPeruHighlands	0.000629	2.002	29331	28922	649925
result:	Mbuti.DG	USA_SanNicolas_1400BP	SouthPeruCoast	SouthPeruHighlands	0.00043	2.03	39068	38698	858961
result:	Mbuti.DG	Chane.DG	SouthPeruCoast	SouthPeruHighlands	0.000544	2.032	39746	39275	865250
result:	Mbuti.DG	Peru_Torontoy1_450BP_LH	SouthPeruCoast	SouthPeruHighlands	0.000616	2.132	29357	28966	635668
result:	Mbuti.DG	Mayan.DG	SouthPeruCoast	SouthPeruHighlands	0.00047	2.177	39653	39246	866398
result:	Mbuti.DG	Brazil_LapaDoSanto_9600BP	SouthPeruCoast	SouthPeruHighlands	0.00045	2.211	39592	39202	865106
result:	Mbuti.DG	Peru_Lauricocha_3500BP_IP	SouthPeruCoast	SouthPeruHighlands	0.000693	2.262	25402	25018	554686
result:	Mbuti.DG	Chipewyan.DG	SouthPeruCoast	SouthPeruHighlands	0.00047	2.24	38998	38590	866514
result:	Mbuti.DG	Peru_Cuncaicha_9000BP_EA	SouthPeruCoast	SouthPeruHighlands	0.000663	2.262	36967	36436	801232
result:	Mbuti.DG	USA_NV_Lovelock_700BP.SG	SouthPeruCoast	SouthPeruHighlands	0.00063	2.288	29502	29089	656587
result:	Mbuti.DG	Peru_Kaillachuro_Unknown.SG	SouthPeruCoast	SouthPeruHighlands	0.00098	2.378	8266	8087	182571
result:	Mbuti.DG	Argentina-Chile_FuegoPatagonian_100BP.SG	SouthPeruCoast	SouthPeruHighlands	0.000544	2.392	38496	38038	840877
result:	Mbuti.DG	Zapotec.DG	SouthPeruCoast	SouthPeruHighlands	0.000526	2.42	39548	39092	866482
result:	Mbuti.DG	Peru_Torontoy2_450BP_LH	SouthPeruCoast	SouthPeruHighlands	0.000711	2.438	25051	24665	542352
result:	Mbuti.DG	USA-MT_Anzick1_12800BP.SG	SouthPeruCoast	SouthPeruHighlands	0.00071	2.561	40318	39691	882395
result:	Mbuti.DG	Pima.DG	SouthPeruCoast	SouthPeruHighlands	0.000586	2.655	39515	39007	866476
result:	Mbuti.DG	Peru_Lauricocha_5800BP_MA	SouthPeruCoast	SouthPeruHighlands	0.00081	2.752	26235	25774	569590
result:	Mbuti.DG	Peru_Lauricocha_8600BP_EA	SouthPeruCoast	SouthPeruHighlands	0.000649	2.724	38996	38447	845889
result:	Mbuti.DG	Argentina_ArroyoSeco2_7700BP	SouthPeruCoast	SouthPeruHighlands	0.000585	2.708	38130	37645	828907
result:	Mbuti.DG	Chile_Patagonia_6500BP.SG	SouthPeruCoast	SouthPeruHighlands	0.000815	2.722	21943	21542	492901
result:	Mbuti.DG	Surui.DG	SouthPeruCoast	SouthPeruHighlands	0.000673	2.743	39871	39288	866458
result:	Mbuti.DG	USA_SanClemente-SantaCatalina_800BP	SouthPeruCoast	SouthPeruHighlands	0.000673	2.852	39893	39306	872288
result:	Mbuti.DG	Bolivia_Tiwanaku_1000BP_MH	SouthPeruCoast	SouthPeruHighlands	0.000816	2.858	16058	15775	347759
result:	Mbuti.DG	Peru_Cuncaicha_3300BP_IP	SouthPeruCoast	SouthPeruHighlands	0.000859	2.973	32517	31909	708470
result:	Mbuti.DG	Peru_Torontoy3_450BP_LH	SouthPeruCoast	SouthPeruHighlands	0.000863	3.116	32221	31621	695693
result:	Mbuti.DG	Peru_Cuncaicha_4200BP_LA	SouthPeruCoast	SouthPeruHighlands	0.000885	3.194	36739	36036	794179
result:	Mbuti.DG	Bahamas_Taino_1000BP	SouthPeruCoast	SouthPeruHighlands	0.000858	3.27	41262	40495	893459
result:	Mbuti.DG	Mixe.DG	SouthPeruCoast	SouthPeruHighlands	0.000749	3.673	40197	39540	876244
result:	Mbuti.DG	Aymara.SG	SouthPeruCoast	SouthPeruHighlands	0.001104	3.938	41502	40516	893379
result:	Mbuti.DG	Chile_Pukara_700BP_LIP	SouthPeruCoast	SouthPeruHighlands	0.001448	4.45	14116	13678	302131
result:	Mbuti.DG	Bolivia_Miraflores_1100BP_MH	SouthPeruCoast	SouthPeruHighlands	0.001059	4.57	38719	37837	833160
result:	Mbuti.DG	Quechua.DG	SouthPeruCoast	SouthPeruHighlands	0.000987	4.617	40584	39719	876218
result:	Mbuti.DG	Peru_RioUncallane_1700BP_EIP.SG	SouthPeruCoast	SouthPeruHighlands	0.000956	4.638	41583	40728	894088

## Sheet: B_NorthVsSouth
Development of Genetic Structure:
These statistics demonstrate that the genetic differentiation between North and South Peru occurred at least 5800 years ago (Peru_Lauricocha_5800BP_MA individual vs. Peru_Cuncaicha_4200BP_LA individual) but not 8600 years ago.					f4_value	Z_score	BABA	ABBA	Num_SNPs
result:	Mbuti.DG	Peru_Lauricocha_3500BP_IP	Peru_Lauricocha_8600BP_EA	Peru_Cuncaicha_9000BP_EA	-0.003186	-4.906	24243	25975	543720
result:	Mbuti.DG	Peru_Lauricocha_5800BP_MA	Peru_Lauricocha_8600BP_EA	Peru_Cuncaicha_9000BP_EA	-0.002664	-3.85	25127	26608	555727
result:	Mbuti.DG	Peru_Mesayocpata_450BP_LH	Peru_Lauricocha_8600BP_EA	Peru_Cuncaicha_9000BP_EA	-0.001645	-2.032	8052	8339	174706
result:	Mbuti.DG	Peru_La_Galgada_4100BP_LA	Peru_Lauricocha_8600BP_EA	Peru_Cuncaicha_9000BP_EA	-0.000968	-1.53	35849	36601	776960
result:	Mbuti.DG	NorthPeruHighlands	Peru_Lauricocha_8600BP_EA	Peru_Cuncaicha_9000BP_EA	-0.000676	-1.379	35817	36339	772691
result:	Mbuti.DG	Peru_Chinchawas_700BP_LIP	Peru_Lauricocha_8600BP_EA	Peru_Cuncaicha_9000BP_EA	-0.000682	-1.333	35088	35604	756500
result:	Mbuti.DG	Peru_Chinchawas_1000BP_MH	Peru_Lauricocha_8600BP_EA	Peru_Cuncaicha_9000BP_EA	-0.000875	-1.293	16461	16771	354294
result:	Mbuti.DG	Peru_Palpa_550BP_LIP	Peru_Lauricocha_8600BP_EA	Peru_Cuncaicha_9000BP_EA	-0.000651	-1.143	30069	30490	646729
result:	Mbuti.DG	Chile_Pukara_700BP_LIP	Peru_Lauricocha_8600BP_EA	Peru_Cuncaicha_9000BP_EA	-0.00075	-1.138	13464	13683	293059
result:	Mbuti.DG	Chile_CaletaHuelen_1100BP_MH	Peru_Lauricocha_8600BP_EA	Peru_Cuncaicha_9000BP_EA	-0.00067	-1.091	21754	22068	469125
result:	Mbuti.DG	Peru_Laramate_650BP_LIP	Peru_Lauricocha_8600BP_EA	Peru_Cuncaicha_9000BP_EA	-0.000499	-1.004	39021	39442	844320
result:	Mbuti.DG	Peru_Palpa_950BP_MH	Peru_Lauricocha_8600BP_EA	Peru_Cuncaicha_9000BP_EA	-0.001077	-0.82	1737	1778	38064
result:	Mbuti.DG	Peru_ElBrujo_1300BP_EIP	Peru_Lauricocha_8600BP_EA	Peru_Cuncaicha_9000BP_EA	-0.000422	-0.813	28436	28695	612611
result:	Mbuti.DG	SouthPeruCoast	Peru_Lauricocha_8600BP_EA	Peru_Cuncaicha_9000BP_EA	-0.000376	-0.79	35773	36063	768669
result:	Mbuti.DG	Peru_Lima_1450-1050BP_EIP-MH	Peru_Lauricocha_8600BP_EA	Peru_Cuncaicha_9000BP_EA	-0.000474	-0.775	17146	17320	368124
result:	Mbuti.DG	SouthPeruHighlands	Peru_Lauricocha_8600BP_EA	Peru_Cuncaicha_9000BP_EA	-0.000282	-0.641	39577	39817	852688
result:	Mbuti.DG	Quechua.DG	Peru_Lauricocha_8600BP_EA	Peru_Cuncaicha_9000BP_EA	-0.000305	-0.6	38814	39070	839630
result:	Mbuti.DG	Peru_Laramate_900BP_MH	Peru_Lauricocha_8600BP_EA	Peru_Cuncaicha_9000BP_EA	-0.000249	-0.523	38239	38444	822921
result:	Mbuti.DG	Peru_Paracas_2250BP_EH	Peru_Lauricocha_8600BP_EA	Peru_Cuncaicha_9000BP_EA	-0.001099	-0.511	630	644	13457
result:	Mbuti.DG	Peru_Ullujaya_950BP_MH	Peru_Lauricocha_8600BP_EA	Peru_Cuncaicha_9000BP_EA	-0.000317	-0.497	24461	24627	524029
result:	Mbuti.DG	Peru_Cusco_Torontoy_A_450BP_LH	Peru_Lauricocha_8600BP_EA	Peru_Cuncaicha_9000BP_EA	-0.000263	-0.488	34599	34795	744660
result:	Mbuti.DG	Chile_Conchali_700BP_LIP	Peru_Lauricocha_8600BP_EA	Peru_Cuncaicha_9000BP_EA	-0.000233	-0.432	36443	36626	787077
result:	Mbuti.DG	Peru_La_Galgada_600BP_LIP	Peru_Lauricocha_8600BP_EA	Peru_Cuncaicha_9000BP_EA	-0.000944	-0.419	594	606	12565
result:	Mbuti.DG	Peru_Campanayuq_1000BP_MH	Peru_Lauricocha_8600BP_EA	Peru_Cuncaicha_9000BP_EA	-0.000295	-0.404	10973	11043	234604
result:	Mbuti.DG	Aymara.SG	Peru_Lauricocha_8600BP_EA	Peru_Cuncaicha_9000BP_EA	-0.000156	-0.251	39604	39737	854584
result:	Mbuti.DG	CentralPeruCoast	Peru_Lauricocha_8600BP_EA	Peru_Cuncaicha_9000BP_EA	-9.5e-05	-0.193	38169	38247	823277
result:	Mbuti.DG	Peru_Kaillachuro_Unknown.SG	Peru_Lauricocha_8600BP_EA	Peru_Cuncaicha_9000BP_EA	-8e-05	-0.111	11071	11091	241040
result:	Mbuti.DG	Peru_HuacaPrieta_4500BP_LA	Peru_Lauricocha_8600BP_EA	Peru_Cuncaicha_9000BP_EA	-0.000155	-0.083	929	932	19356
result:	Mbuti.DG	Peru_Cuncaicha_4200BP_LA	Peru_Lauricocha_8600BP_EA	Peru_Cuncaicha_9000BP_EA	-3e-05	-0.046	35702	35725	769250
result:	Mbuti.DG	Peru_Lima_650BP_LIP	Peru_Lauricocha_8600BP_EA	Peru_Cuncaicha_9000BP_EA	-1.8e-05	-0.034	37604	37618	812260
result:	Mbuti.DG	Peru_Cusco_SanSebastian_610-490BP_LH-LIP	Peru_Lauricocha_8600BP_EA	Peru_Cuncaicha_9000BP_EA	-1.9e-05	-0.033	32138	32151	688772
result:	Mbuti.DG	Peru_Ullujaya_1350BP_EIP	Peru_Lauricocha_8600BP_EA	Peru_Cuncaicha_9000BP_EA	-3e-06	-0.006	24364	24366	520139
result:	Mbuti.DG	NorthPeruCoast	Peru_Lauricocha_8600BP_EA	Peru_Cuncaicha_9000BP_EA	2.8e-05	0.061	37742	37719	808803
result:	Mbuti.DG	Argentina_Aconcagua_500BP_LH.SG	Peru_Lauricocha_8600BP_EA	Peru_Cuncaicha_9000BP_EA	4.7e-05	0.076	35151	35115	754760
result:	Mbuti.DG	Peru_Cuncaicha_3300BP_IP	Peru_Lauricocha_8600BP_EA	Peru_Cuncaicha_9000BP_EA	5.4e-05	0.082	32237	32200	697087
result:	Mbuti.DG	NorthChile	Peru_Lauricocha_8600BP_EA	Peru_Cuncaicha_9000BP_EA	0.000159	0.3	30121	30019	643840
result:	Mbuti.DG	Peru_ElBrujo_850BP_MH-LIP	Peru_Lauricocha_8600BP_EA	Peru_Cuncaicha_9000BP_EA	0.000206	0.397	36305	36145	775998
result:	Mbuti.DG	Chile_LosRieles_5100BP_MA	Peru_Lauricocha_8600BP_EA	Peru_Cuncaicha_9000BP_EA	0.000325	0.494	32717	32490	698719
result:	Mbuti.DG	Peru_Cusco_Torontoy_B_450BP_LH	Peru_Lauricocha_8600BP_EA	Peru_Cuncaicha_9000BP_EA	0.000327	0.505	31567	31346	676388
result:	Mbuti.DG	Bolivia_Aymara.SG	Peru_Lauricocha_8600BP_EA	Peru_Cuncaicha_9000BP_EA	0.000218	0.513	39793	39607	855089
result:	Mbuti.DG	Bolivia_Miraflores_1100BP_MH	Peru_Lauricocha_8600BP_EA	Peru_Cuncaicha_9000BP_EA	0.000304	0.588	37529	37284	804460
result:	Mbuti.DG	Peru_Charrangochayoc_700BP_LIP	Peru_Lauricocha_8600BP_EA	Peru_Cuncaicha_9000BP_EA	0.00051	0.776	33580	33216	714063
result:	Mbuti.DG	Argentina_LagunaChica_1600BP	Peru_Lauricocha_8600BP_EA	Peru_Cuncaicha_9000BP_EA	0.000501	0.802	26813	26526	572225
result:	Mbuti.DG	Peru_RioUncallane_1700BP.SG	Peru_Lauricocha_8600BP_EA	Peru_Cuncaicha_9000BP_EA	0.000375	0.814	39993	39673	855069
result:	Mbuti.DG	Bolivia_Tiwanaku_1000BP_MH	Peru_Lauricocha_8600BP_EA	Peru_Cuncaicha_9000BP_EA	0.000805	1.367	16019	15744	341825
result:	Mbuti.DG	Bolivia_Iroco_1050BP_MH	Peru_Lauricocha_8600BP_EA	Peru_Cuncaicha_9000BP_EA	0.000939	1.449	24546	24054	522967
result:	Mbuti.DG	Chile_Pica8_700BP_LIP	Peru_Lauricocha_8600BP_EA	Peru_Cuncaicha_9000BP_EA	0.000981	1.505	22139	21680	467907
result:	Mbuti.DG	Peru_SoroMikayaPatjxa_6800BP_MA.SG	Peru_Lauricocha_8600BP_EA	Peru_Cuncaicha_9000BP_EA	0.0029	2.472	2392	2242	51568
result:	Mbuti.DG	Peru_RioUncallane_1700BP.SG	Peru_Cuncaicha_4200BP_LA	Peru_Lauricocha_5800BP_MA	-0.002705	-5.415	25550	27082	566426
result:	Mbuti.DG	Bolivia_Miraflores_1100BP_MH	Peru_Cuncaicha_4200BP_LA	Peru_Lauricocha_5800BP_MA	-0.002441	-4.44	24424	25742	539833
result:	Mbuti.DG	Peru_Cuncaicha_3300BP_IP	Peru_Cuncaicha_4200BP_LA	Peru_Lauricocha_5800BP_MA	-0.003256	-4.438	21340	22894	477393
result:	Mbuti.DG	NorthChile	Peru_Cuncaicha_4200BP_LA	Peru_Lauricocha_5800BP_MA	-0.001945	-3.335	20042	20903	442500
result:	Mbuti.DG	Chile_Pica8_700BP_LIP	Peru_Cuncaicha_4200BP_LA	Peru_Lauricocha_5800BP_MA	-0.002445	-3.325	14733	15533	327296
result:	Mbuti.DG	Bolivia_Aymara.SG	Peru_Cuncaicha_4200BP_LA	Peru_Lauricocha_5800BP_MA	-0.001388	-3.177	25822	26608	566435
result:	Mbuti.DG	Bolivia_Iroco_1050BP_MH	Peru_Cuncaicha_4200BP_LA	Peru_Lauricocha_5800BP_MA	-0.00212	-2.826	16462	17228	361594
result:	Mbuti.DG	Aymara.SG	Peru_Cuncaicha_4200BP_LA	Peru_Lauricocha_5800BP_MA	-0.001727	-2.469	25778	26756	566204
result:	Mbuti.DG	Quechua.DG	Peru_Cuncaicha_4200BP_LA	Peru_Lauricocha_5800BP_MA	-0.001117	-1.992	25390	26012	556961
result:	Mbuti.DG	Chile_CaletaHuelen_1100BP_MH	Peru_Cuncaicha_4200BP_LA	Peru_Lauricocha_5800BP_MA	-0.001329	-1.936	14924	15356	325256
result:	Mbuti.DG	Bolivia_Tiwanaku_1000BP_MH	Peru_Cuncaicha_4200BP_LA	Peru_Lauricocha_5800BP_MA	-0.001277	-1.869	10928	11233	238895
result:	Mbuti.DG	Peru_Cusco_SanSebastian_610-490BP_LH-LIP	Peru_Cuncaicha_4200BP_LA	Peru_Lauricocha_5800BP_MA	-0.001078	-1.744	21814	22325	474484
result:	Mbuti.DG	Peru_Cusco_Torontoy_B_450BP_LH	Peru_Cuncaicha_4200BP_LA	Peru_Lauricocha_5800BP_MA	-0.001217	-1.673	21181	21743	461442
result:	Mbuti.DG	Peru_SoroMikayaPatjxa_6800BP_MA.SG	Peru_Cuncaicha_4200BP_LA	Peru_Lauricocha_5800BP_MA	-0.002259	-1.581	1458	1535	34170
result:	Mbuti.DG	Peru_Kaillachuro_Unknown.SG	Peru_Cuncaicha_4200BP_LA	Peru_Lauricocha_5800BP_MA	-0.001182	-1.346	7270	7459	160360
result:	Mbuti.DG	Peru_Ullujaya_950BP_MH	Peru_Cuncaicha_4200BP_LA	Peru_Lauricocha_5800BP_MA	-0.000612	-0.826	16885	17109	365953
result:	Mbuti.DG	Peru_Paracas_2250BP_EH	Peru_Cuncaicha_4200BP_LA	Peru_Lauricocha_5800BP_MA	-0.002157	-0.773	436	457	9534
result:	Mbuti.DG	Peru_Charrangochayoc_700BP_LIP	Peru_Cuncaicha_4200BP_LA	Peru_Lauricocha_5800BP_MA	-0.000512	-0.708	22678	22929	490150
result:	Mbuti.DG	Peru_Laramate_900BP_MH	Peru_Cuncaicha_4200BP_LA	Peru_Lauricocha_5800BP_MA	-0.000239	-0.49	25536	25668	551874
result:	Mbuti.DG	Chile_LosRieles_5100BP_MA	Peru_Cuncaicha_4200BP_LA	Peru_Lauricocha_5800BP_MA	-0.000352	-0.475	22269	22438	480805
result:	Mbuti.DG	Peru_Palpa_550BP_LIP	Peru_Cuncaicha_4200BP_LA	Peru_Lauricocha_5800BP_MA	-0.000268	-0.446	20728	20848	446017
result:	Mbuti.DG	Chile_Conchali_700BP_LIP	Peru_Cuncaicha_4200BP_LA	Peru_Lauricocha_5800BP_MA	-0.000239	-0.411	24646	24774	533424
result:	Mbuti.DG	Peru_Cuncaicha_9000BP_EA	Peru_Cuncaicha_4200BP_LA	Peru_Lauricocha_5800BP_MA	-0.000207	-0.281	24274	24383	525760
result:	Mbuti.DG	Peru_La_Galgada_600BP_LIP	Peru_Cuncaicha_4200BP_LA	Peru_Lauricocha_5800BP_MA	-0.000409	-0.147	420	424	9057
result:	Mbuti.DG	SouthPeruHighlands	Peru_Cuncaicha_4200BP_LA	Peru_Lauricocha_5800BP_MA	-6e-05	-0.133	26212	26246	565450
result:	Mbuti.DG	Chile_Pukara_700BP_LIP	Peru_Cuncaicha_4200BP_LA	Peru_Lauricocha_5800BP_MA	-7.6e-05	-0.098	9462	9477	203426
result:	Mbuti.DG	SouthPeruCoast	Peru_Cuncaicha_4200BP_LA	Peru_Lauricocha_5800BP_MA	-4.8e-05	-0.094	24188	24213	521825
result:	Mbuti.DG	Argentina_LagunaChica_1600BP	Peru_Cuncaicha_4200BP_LA	Peru_Lauricocha_5800BP_MA	4e-06	0.005	18549	18547	400575
result:	Mbuti.DG	Peru_Cusco_Torontoy_A_450BP_LH	Peru_Cuncaicha_4200BP_LA	Peru_Lauricocha_5800BP_MA	1.1e-05	0.02	23381	23376	503893
result:	Mbuti.DG	Peru_Mesayocpata_450BP_LH	Peru_Cuncaicha_4200BP_LA	Peru_Lauricocha_5800BP_MA	0.000179	0.183	5659	5637	120754
result:	Mbuti.DG	Peru_Laramate_650BP_LIP	Peru_Cuncaicha_4200BP_LA	Peru_Lauricocha_5800BP_MA	0.000145	0.278	26047	25966	561535
result:	Mbuti.DG	Peru_Lima_1450-1050BP_EIP-MH	Peru_Cuncaicha_4200BP_LA	Peru_Lauricocha_5800BP_MA	0.000383	0.551	12034	11936	256603
result:	Mbuti.DG	Peru_HuacaPrieta_4500BP_LA	Peru_Cuncaicha_4200BP_LA	Peru_Lauricocha_5800BP_MA	0.001418	0.628	678	658	14090
result:	Mbuti.DG	Peru_Palpa_950BP_MH	Peru_Cuncaicha_4200BP_LA	Peru_Lauricocha_5800BP_MA	0.001281	0.731	1245	1211	26462
result:	Mbuti.DG	Peru_Campanayuq_1000BP_MH	Peru_Cuncaicha_4200BP_LA	Peru_Lauricocha_5800BP_MA	0.000724	0.846	7952	7830	167976
result:	Mbuti.DG	Peru_ElBrujo_850BP_MH-LIP	Peru_Cuncaicha_4200BP_LA	Peru_Lauricocha_5800BP_MA	0.000581	1.07	24558	24252	525803
result:	Mbuti.DG	Peru_Chinchawas_700BP_LIP	Peru_Cuncaicha_4200BP_LA	Peru_Lauricocha_5800BP_MA	0.000632	1.109	24212	23887	515482
result:	Mbuti.DG	NorthPeruCoast	Peru_Cuncaicha_4200BP_LA	Peru_Lauricocha_5800BP_MA	0.000559	1.128	25411	25107	543986
result:	Mbuti.DG	Peru_ElBrujo_1300BP_EIP	Peru_Cuncaicha_4200BP_LA	Peru_Lauricocha_5800BP_MA	0.000799	1.372	19890	19551	423742
result:	Mbuti.DG	NorthPeruHighlands	Peru_Cuncaicha_4200BP_LA	Peru_Lauricocha_5800BP_MA	0.000896	1.659	24699	24229	524664
result:	Mbuti.DG	Peru_Ullujaya_1350BP_EIP	Peru_Cuncaicha_4200BP_LA	Peru_Lauricocha_5800BP_MA	0.00116	1.756	17057	16636	362828
result:	Mbuti.DG	Peru_Chinchawas_1000BP_MH	Peru_Cuncaicha_4200BP_LA	Peru_Lauricocha_5800BP_MA	0.002077	2.607	12039	11519	250699
result:	Mbuti.DG	Argentina_Aconcagua_500BP_LH.SG	Peru_Cuncaicha_4200BP_LA	Peru_Lauricocha_5800BP_MA	0.001887	2.731	23781	22834	501620
result:	Mbuti.DG	Peru_La_Galgada_4100BP_LA	Peru_Cuncaicha_4200BP_LA	Peru_Lauricocha_5800BP_MA	0.001975	2.749	25075	24036	526159
result:	Mbuti.DG	CentralPeruCoast	Peru_Cuncaicha_4200BP_LA	Peru_Lauricocha_5800BP_MA	0.001582	2.953	25835	24965	550220
result:	Mbuti.DG	Peru_Lima_650BP_LIP	Peru_Cuncaicha_4200BP_LA	Peru_Lauricocha_5800BP_MA	0.001763	3.067	25540	24580	543989
result:	Mbuti.DG	Peru_Lauricocha_8600BP_EA	Peru_Cuncaicha_4200BP_LA	Peru_Lauricocha_5800BP_MA	0.002592	4.262	26130	24708	548731
result:	Mbuti.DG	Peru_Lauricocha_3500BP_IP	Peru_Cuncaicha_4200BP_LA	Peru_Lauricocha_5800BP_MA	0.004619	6.097	18199	16464	375517
result:	Mbuti.DG	Peru_RioUncallane_1700BP.SG	Peru_Cuncaicha_4200BP_LA	Peru_Lauricocha_3500BP_IP	-0.003054	-6.092	24674	26362	552688
result:	Mbuti.DG	Bolivia_Miraflores_1100BP_MH	Peru_Cuncaicha_4200BP_LA	Peru_Lauricocha_3500BP_IP	-0.003187	-5.865	23534	25215	527635
result:	Mbuti.DG	Peru_Cuncaicha_3300BP_IP	Peru_Cuncaicha_4200BP_LA	Peru_Lauricocha_3500BP_IP	-0.003829	-5.368	20560	22352	468162
result:	Mbuti.DG	Chile_Pica8_700BP_LIP	Peru_Cuncaicha_4200BP_LA	Peru_Lauricocha_3500BP_IP	-0.00343	-4.437	14360	15465	322077
result:	Mbuti.DG	NorthChile	Peru_Cuncaicha_4200BP_LA	Peru_Lauricocha_3500BP_IP	-0.002402	-3.978	19492	20533	433579
result:	Mbuti.DG	Bolivia_Aymara.SG	Peru_Cuncaicha_4200BP_LA	Peru_Lauricocha_3500BP_IP	-0.001728	-3.911	24943	25898	552698
result:	Mbuti.DG	Bolivia_Iroco_1050BP_MH	Peru_Cuncaicha_4200BP_LA	Peru_Lauricocha_3500BP_IP	-0.002324	-3.078	15943	16766	354225
result:	Mbuti.DG	Peru_Cusco_SanSebastian_610-490BP_LH-LIP	Peru_Cuncaicha_4200BP_LA	Peru_Lauricocha_3500BP_IP	-0.001925	-3.061	21055	21950	464983
result:	Mbuti.DG	Aymara.SG	Peru_Cuncaicha_4200BP_LA	Peru_Lauricocha_3500BP_IP	-0.002002	-2.888	24791	25897	552441
result:	Mbuti.DG	Quechua.DG	Peru_Cuncaicha_4200BP_LA	Peru_Lauricocha_3500BP_IP	-0.001179	-2.148	24574	25214	543343
result:	Mbuti.DG	Bolivia_Tiwanaku_1000BP_MH	Peru_Cuncaicha_4200BP_LA	Peru_Lauricocha_3500BP_IP	-0.001319	-1.939	10671	10980	234751
result:	Mbuti.DG	Chile_CaletaHuelen_1100BP_MH	Peru_Cuncaicha_4200BP_LA	Peru_Lauricocha_3500BP_IP	-0.001259	-1.852	14480	14880	317940
result:	Mbuti.DG	Peru_Cusco_Torontoy_B_450BP_LH	Peru_Cuncaicha_4200BP_LA	Peru_Lauricocha_3500BP_IP	-0.00136	-1.846	20569	21184	451566
result:	Mbuti.DG	Peru_Mesayocpata_450BP_LH	Peru_Cuncaicha_4200BP_LA	Peru_Lauricocha_3500BP_IP	-0.00177	-1.813	5442	5651	118468
result:	Mbuti.DG	Peru_Ullujaya_950BP_MH	Peru_Cuncaicha_4200BP_LA	Peru_Lauricocha_3500BP_IP	-0.001314	-1.72	16216	16687	358482
result:	Mbuti.DG	Peru_Laramate_900BP_MH	Peru_Cuncaicha_4200BP_LA	Peru_Lauricocha_3500BP_IP	-0.000801	-1.595	24615	25047	539106
result:	Mbuti.DG	Peru_Kaillachuro_Unknown.SG	Peru_Cuncaicha_4200BP_LA	Peru_Lauricocha_3500BP_IP	-0.001362	-1.577	7049	7262	156656
result:	Mbuti.DG	Argentina_LagunaChica_1600BP	Peru_Cuncaicha_4200BP_LA	Peru_Lauricocha_3500BP_IP	-0.001041	-1.433	17933	18343	394116
result:	Mbuti.DG	Chile_LosRieles_5100BP_MA	Peru_Cuncaicha_4200BP_LA	Peru_Lauricocha_3500BP_IP	-0.001015	-1.395	21426	21904	470764
result:	Mbuti.DG	SouthPeruHighlands	Peru_Cuncaicha_4200BP_LA	Peru_Lauricocha_3500BP_IP	-0.000584	-1.268	24957	25276	546393
result:	Mbuti.DG	Peru_SoroMikayaPatjxa_6800BP_MA.SG	Peru_Cuncaicha_4200BP_LA	Peru_Lauricocha_3500BP_IP	-0.001629	-1.134	1433	1487	33242
result:	Mbuti.DG	Peru_Charrangochayoc_700BP_LIP	Peru_Cuncaicha_4200BP_LA	Peru_Lauricocha_3500BP_IP	-0.000768	-1.097	22045	22414	479717
result:	Mbuti.DG	Peru_Campanayuq_1000BP_MH	Peru_Cuncaicha_4200BP_LA	Peru_Lauricocha_3500BP_IP	-0.000739	-0.886	7623	7745	165162
result:	Mbuti.DG	Peru_Cuncaicha_9000BP_EA	Peru_Cuncaicha_4200BP_LA	Peru_Lauricocha_3500BP_IP	-0.000556	-0.808	23478	23764	514562
result:	Mbuti.DG	Peru_Paracas_2250BP_EH	Peru_Cuncaicha_4200BP_LA	Peru_Lauricocha_3500BP_IP	-0.002026	-0.75	413	432	9255
result:	Mbuti.DG	Chile_Conchali_700BP_LIP	Peru_Cuncaicha_4200BP_LA	Peru_Lauricocha_3500BP_IP	-0.000304	-0.517	23814	23972	521469
result:	Mbuti.DG	Argentina_Aconcagua_500BP_LH.SG	Peru_Cuncaicha_4200BP_LA	Peru_Lauricocha_3500BP_IP	-0.000247	-0.357	22508	22629	489696
result:	Mbuti.DG	Chile_Pukara_700BP_LIP	Peru_Cuncaicha_4200BP_LA	Peru_Lauricocha_3500BP_IP	-0.000291	-0.353	9148	9206	199509
result:	Mbuti.DG	Peru_La_Galgada_600BP_LIP	Peru_Cuncaicha_4200BP_LA	Peru_Lauricocha_3500BP_IP	-0.000832	-0.313	407	415	8889
result:	Mbuti.DG	SouthPeruCoast	Peru_Cuncaicha_4200BP_LA	Peru_Lauricocha_3500BP_IP	-0.000136	-0.263	23137	23206	505311
result:	Mbuti.DG	Peru_Laramate_650BP_LIP	Peru_Cuncaicha_4200BP_LA	Peru_Lauricocha_3500BP_IP	-8.5e-05	-0.159	25199	25246	548651
result:	Mbuti.DG	Peru_ElBrujo_850BP_MH-LIP	Peru_Cuncaicha_4200BP_LA	Peru_Lauricocha_3500BP_IP	-3.7e-05	-0.068	23680	23699	513445
result:	Mbuti.DG	Peru_Chinchawas_700BP_LIP	Peru_Cuncaicha_4200BP_LA	Peru_Lauricocha_3500BP_IP	0	-0.001	23233	23233	504283
result:	Mbuti.DG	Peru_Palpa_550BP_LIP	Peru_Cuncaicha_4200BP_LA	Peru_Lauricocha_3500BP_IP	4.1e-05	0.067	20124	20106	437067
result:	Mbuti.DG	NorthPeruCoast	Peru_Cuncaicha_4200BP_LA	Peru_Lauricocha_3500BP_IP	3.7e-05	0.073	24230	24210	525901
result:	Mbuti.DG	Peru_Lima_1450-1050BP_EIP-MH	Peru_Cuncaicha_4200BP_LA	Peru_Lauricocha_3500BP_IP	0.000152	0.219	11579	11541	252235
result:	Mbuti.DG	Peru_ElBrujo_1300BP_EIP	Peru_Cuncaicha_4200BP_LA	Peru_Lauricocha_3500BP_IP	0.000165	0.287	19125	19057	415210
result:	Mbuti.DG	Peru_Palpa_950BP_MH	Peru_Cuncaicha_4200BP_LA	Peru_Lauricocha_3500BP_IP	0.000491	0.292	1196	1183	26067
result:	Mbuti.DG	NorthPeruHighlands	Peru_Cuncaicha_4200BP_LA	Peru_Lauricocha_3500BP_IP	0.000181	0.333	23397	23305	508067
result:	Mbuti.DG	Peru_Cusco_Torontoy_A_450BP_LH	Peru_Cuncaicha_4200BP_LA	Peru_Lauricocha_3500BP_IP	0.00041	0.724	22836	22634	493157
result:	Mbuti.DG	Peru_Ullujaya_1350BP_EIP	Peru_Cuncaicha_4200BP_LA	Peru_Lauricocha_3500BP_IP	0.000696	1.087	16452	16205	356205
result:	Mbuti.DG	Peru_Lima_650BP_LIP	Peru_Cuncaicha_4200BP_LA	Peru_Lauricocha_3500BP_IP	0.000711	1.247	24520	24140	533261
result:	Mbuti.DG	CentralPeruCoast	Peru_Cuncaicha_4200BP_LA	Peru_Lauricocha_3500BP_IP	0.000669	1.255	24492	24135	533387
result:	Mbuti.DG	Peru_HuacaPrieta_4500BP_LA	Peru_Cuncaicha_4200BP_LA	Peru_Lauricocha_3500BP_IP	0.002854	1.31	664	624	14077
result:	Mbuti.DG	Peru_Chinchawas_1000BP_MH	Peru_Cuncaicha_4200BP_LA	Peru_Lauricocha_3500BP_IP	0.001108	1.449	11566	11293	246195
result:	Mbuti.DG	Peru_La_Galgada_4100BP_LA	Peru_Cuncaicha_4200BP_LA	Peru_Lauricocha_3500BP_IP	0.001245	1.725	23983	23343	513929
result:	Mbuti.DG	Peru_Lauricocha_8600BP_EA	Peru_Cuncaicha_4200BP_LA	Peru_Lauricocha_3500BP_IP	0.002673	4.28	25510	24073	537604
result:	Mbuti.DG	Peru_Lauricocha_5800BP_MA	Peru_Cuncaicha_4200BP_LA	Peru_Lauricocha_3500BP_IP	0.004915	6.338	18199	16353	375517
result:	Mbuti.DG	NorthPeruCoast	Peru_La_Galgada_4100BP_LA	Peru_Cuncaicha_4200BP_LA	-0.002315	-5.138	35002	36784	769750
result:	Mbuti.DG	Peru_ElBrujo_850BP_MH-LIP	Peru_La_Galgada_4100BP_LA	Peru_Cuncaicha_4200BP_LA	-0.002371	-4.845	33698	35457	742043
result:	Mbuti.DG	CentralPeruCoast	Peru_La_Galgada_4100BP_LA	Peru_Cuncaicha_4200BP_LA	-0.002291	-4.731	34795	36564	772457
result:	Mbuti.DG	Peru_Lima_650BP_LIP	Peru_La_Galgada_4100BP_LA	Peru_Cuncaicha_4200BP_LA	-0.002361	-4.508	34208	36007	761856
result:	Mbuti.DG	Peru_Chinchawas_1000BP_MH	Peru_La_Galgada_4100BP_LA	Peru_Cuncaicha_4200BP_LA	-0.00315	-4.409	15633	16722	345812
result:	Mbuti.DG	NorthPeruHighlands	Peru_La_Galgada_4100BP_LA	Peru_Cuncaicha_4200BP_LA	-0.001971	-4.011	33821	35282	741263
result:	Mbuti.DG	Peru_ElBrujo_1300BP_EIP	Peru_La_Galgada_4100BP_LA	Peru_Cuncaicha_4200BP_LA	-0.002025	-3.818	26976	28175	592106
result:	Mbuti.DG	Peru_Lauricocha_5800BP_MA	Peru_La_Galgada_4100BP_LA	Peru_Cuncaicha_4200BP_LA	-0.002554	-3.613	23732	25075	526159
result:	Mbuti.DG	Peru_Chinchawas_700BP_LIP	Peru_La_Galgada_4100BP_LA	Peru_Cuncaicha_4200BP_LA	-0.001776	-3.48	33247	34538	727068
result:	Mbuti.DG	Peru_Ullujaya_1350BP_EIP	Peru_La_Galgada_4100BP_LA	Peru_Cuncaicha_4200BP_LA	-0.001997	-3.38	23102	24116	507659
result:	Mbuti.DG	Argentina_Aconcagua_500BP_LH.SG	Peru_La_Galgada_4100BP_LA	Peru_Cuncaicha_4200BP_LA	-0.002057	-3.247	32209	33666	708524
result:	Mbuti.DG	SouthPeruCoast	Peru_La_Galgada_4100BP_LA	Peru_Cuncaicha_4200BP_LA	0.001351	-2.918	33456	34444	731065
result:	Mbuti.DG	Peru_Palpa_550BP_LIP	Peru_La_Galgada_4100BP_LA	Peru_Cuncaicha_4200BP_LA	-0.001569	-2.824	28658	29642	626720
result:	Mbuti.DG	Peru_Cusco_Torontoy_A_450BP_LH	Peru_La_Galgada_4100BP_LA	Peru_Cuncaicha_4200BP_LA	-0.001457	-2.649	32370	33400	706726
result:	Mbuti.DG	Peru_Laramate_650BP_LIP	Peru_La_Galgada_4100BP_LA	Peru_Cuncaicha_4200BP_LA	-0.001298	-2.586	36283	37312	792870
result:	Mbuti.DG	Peru_Lauricocha_3500BP_IP	Peru_La_Galgada_4100BP_LA	Peru_Cuncaicha_4200BP_LA	-0.001631	-2.343	23144	23983	513929
result:	Mbuti.DG	Peru_Lima_1450-1050BP_EIP-MH	Peru_La_Galgada_4100BP_LA	Peru_Cuncaicha_4200BP_LA	-0.001246	-2.086	16255	16695	353480
result:	Mbuti.DG	SouthPeruHighlands	Peru_La_Galgada_4100BP_LA	Peru_Cuncaicha_4200BP_LA	0.00081	-1.923	36457	37099	792252
result:	Mbuti.DG	Peru_Palpa_950BP_MH	Peru_La_Galgada_4100BP_LA	Peru_Cuncaicha_4200BP_LA	-0.00264	-1.818	1651	1749	36962
result:	Mbuti.DG	Chile_Pukara_700BP_LIP	Peru_La_Galgada_4100BP_LA	Peru_Cuncaicha_4200BP_LA	-0.001032	-1.489	13005	13298	283945
result:	Mbuti.DG	Peru_Campanayuq_1000BP_MH	Peru_La_Galgada_4100BP_LA	Peru_Cuncaicha_4200BP_LA	-0.001128	-1.445	10580	10838	229145
result:	Mbuti.DG	Peru_Mesayocpata_450BP_LH	Peru_La_Galgada_4100BP_LA	Peru_Cuncaicha_4200BP_LA	-0.001189	-1.337	7713	7913	168657
result:	Mbuti.DG	Peru_La_Galgada_600BP_LIP	Peru_La_Galgada_4100BP_LA	Peru_Cuncaicha_4200BP_LA	-0.003021	-1.294	538	575	12337
result:	Mbuti.DG	Peru_Laramate_900BP_MH	Peru_La_Galgada_4100BP_LA	Peru_Cuncaicha_4200BP_LA	-0.000505	-1.111	36182	36578	782758
result:	Mbuti.DG	Peru_HuacaPrieta_4500BP_LA	Peru_La_Galgada_4100BP_LA	Peru_Cuncaicha_4200BP_LA	-0.002264	-1.076	900	943	18998
result:	Mbuti.DG	Chile_Conchali_700BP_LIP	Peru_La_Galgada_4100BP_LA	Peru_Cuncaicha_4200BP_LA	-0.000492	-0.897	34822	35194	754769
result:	Mbuti.DG	Argentina_LagunaChica_1600BP	Peru_La_Galgada_4100BP_LA	Peru_Cuncaicha_4200BP_LA	-0.000591	-0.853	25822	26153	560223
result:	Mbuti.DG	Peru_Charrangochayoc_700BP_LIP	Peru_La_Galgada_4100BP_LA	Peru_Cuncaicha_4200BP_LA	-0.000525	-0.806	31988	32350	689667
result:	Mbuti.DG	Peru_Lauricocha_8600BP_EA	Peru_La_Galgada_4100BP_LA	Peru_Cuncaicha_4200BP_LA	-0.000439	-0.778	35273	35610	768539
result:	Mbuti.DG	Peru_Ullujaya_950BP_MH	Peru_La_Galgada_4100BP_LA	Peru_Cuncaicha_4200BP_LA	-0.00042	-0.636	23780	23995	511765
result:	Mbuti.DG	Peru_Kaillachuro_Unknown.SG	Peru_La_Galgada_4100BP_LA	Peru_Cuncaicha_4200BP_LA	-0.000269	-0.356	10354	10415	225970
result:	Mbuti.DG	Chile_CaletaHuelen_1100BP_MH	Peru_La_Galgada_4100BP_LA	Peru_Cuncaicha_4200BP_LA	-0.00021	-0.332	20978	21073	454288
result:	Mbuti.DG	Peru_Paracas_2250BP_EH	Peru_La_Galgada_4100BP_LA	Peru_Cuncaicha_4200BP_LA	-0.00029	-0.131	595	599	13140
result:	Mbuti.DG	Chile_LosRieles_5100BP_MA	Peru_La_Galgada_4100BP_LA	Peru_Cuncaicha_4200BP_LA	0.000169	0.245	31318	31203	676179
result:	Mbuti.DG	NorthChile	Peru_La_Galgada_4100BP_LA	Peru_Cuncaicha_4200BP_LA	0.000343	0.621	29040	28826	623932
result:	Mbuti.DG	Quechua.DG	Peru_La_Galgada_4100BP_LA	Peru_Cuncaicha_4200BP_LA	0.000336	0.65	36568	36304	787477
result:	Mbuti.DG	Peru_Cuncaicha_9000BP_EA	Peru_La_Galgada_4100BP_LA	Peru_Cuncaicha_4200BP_LA	0.000487	0.707	34527	34165	742799
result:	Mbuti.DG	Peru_Cusco_SanSebastian_610-490BP_LH-LIP	Peru_La_Galgada_4100BP_LA	Peru_Cuncaicha_4200BP_LA	0.000681	1.181	31429	30973	669008
result:	Mbuti.DG	Peru_SoroMikayaPatjxa_6800BP_MA.SG	Peru_La_Galgada_4100BP_LA	Peru_Cuncaicha_4200BP_LA	0.001423	1.181	2165	2096	48145
result:	Mbuti.DG	Bolivia_Tiwanaku_1000BP_MH	Peru_La_Galgada_4100BP_LA	Peru_Cuncaicha_4200BP_LA	0.000785	1.254	15502	15242	331662
result:	Mbuti.DG	Chile_Pica8_700BP_LIP	Peru_La_Galgada_4100BP_LA	Peru_Cuncaicha_4200BP_LA	0.000896	1.27	21543	21131	459102
result:	Mbuti.DG	Aymara.SG	Peru_La_Galgada_4100BP_LA	Peru_Cuncaicha_4200BP_LA	0.000976	1.45	37688	36905	801718
result:	Mbuti.DG	Bolivia_Aymara.SG	Peru_La_Galgada_4100BP_LA	Peru_Cuncaicha_4200BP_LA	0.000614	1.494	37522	37029	802246
result:	Mbuti.DG	Bolivia_Iroco_1050BP_MH	Peru_La_Galgada_4100BP_LA	Peru_Cuncaicha_4200BP_LA	0.001902	2.661	23711	22760	500179
result:	Mbuti.DG	Peru_Cusco_Torontoy_B_450BP_LH	Peru_La_Galgada_4100BP_LA	Peru_Cuncaicha_4200BP_LA	0.002062	3.048	30536	29208	643853
result:	Mbuti.DG	Bolivia_Miraflores_1100BP_MH	Peru_La_Galgada_4100BP_LA	Peru_Cuncaicha_4200BP_LA	0.001806	3.453	36158	34784	760621
result:	Mbuti.DG	Peru_Cuncaicha_3300BP_IP	Peru_La_Galgada_4100BP_LA	Peru_Cuncaicha_4200BP_LA	0.002517	3.708	31827	30141	669628
result:	Mbuti.DG	Peru_RioUncallane_1700BP.SG	Peru_La_Galgada_4100BP_LA	Peru_Cuncaicha_4200BP_LA	0.002353	4.934	38307	36419	802231
result:	Mbuti.DG	NorthPeruCoast	Peru_La_Galgada_4100BP_LA	Peru_Lauricocha_5800BP_MA	-0.001865	-3.906	24940	25979	557260
result:	Mbuti.DG	NorthChile	Peru_La_Galgada_4100BP_LA	Peru_Lauricocha_5800BP_MA	-0.001938	-3.496	19957	20828	449420
result:	Mbuti.DG	Peru_ElBrujo_850BP_MH-LIP	Peru_La_Galgada_4100BP_LA	Peru_Lauricocha_5800BP_MA	-0.001811	-3.408	24181	25157	538897
result:	Mbuti.DG	Chile_CaletaHuelen_1100BP_MH	Peru_La_Galgada_4100BP_LA	Peru_Lauricocha_5800BP_MA	-0.002098	-3.185	14774	15470	331720
result:	Mbuti.DG	SouthPeruCoast	Peru_La_Galgada_4100BP_LA	Peru_Lauricocha_5800BP_MA	-0.001419	-2.992	23830	24584	531414
result:	Mbuti.DG	Peru_Palpa_550BP_LIP	Peru_La_Galgada_4100BP_LA	Peru_Lauricocha_5800BP_MA	-0.001693	-2.935	20237	21004	453094
result:	Mbuti.DG	Peru_ElBrujo_1300BP_EIP	Peru_La_Galgada_4100BP_LA	Peru_Lauricocha_5800BP_MA	-0.001593	-2.843	19333	20021	432199
result:	Mbuti.DG	Peru_Chinchawas_700BP_LIP	Peru_La_Galgada_4100BP_LA	Peru_Lauricocha_5800BP_MA	-0.00144	-2.619	23703	24460	525905
result:	Mbuti.DG	SouthPeruHighlands	Peru_La_Galgada_4100BP_LA	Peru_Lauricocha_5800BP_MA	-0.001086	-2.466	25749	26371	573253
result:	Mbuti.DG	NorthPeruHighlands	Peru_La_Galgada_4100BP_LA	Peru_Lauricocha_5800BP_MA	-0.00124	-2.386	23878	24536	529993
result:	Mbuti.DG	Chile_Pica8_700BP_LIP	Peru_La_Galgada_4100BP_LA	Peru_Lauricocha_5800BP_MA	-0.001628	-2.363	14668	15205	329846
result:	Mbuti.DG	Peru_Laramate_650BP_LIP	Peru_La_Galgada_4100BP_LA	Peru_Lauricocha_5800BP_MA	-0.001213	-2.349	25792	26489	574751
result:	Mbuti.DG	Peru_Ullujaya_950BP_MH	Peru_La_Galgada_4100BP_LA	Peru_Lauricocha_5800BP_MA	-0.001586	-2.33	16571	17158	370358
result:	Mbuti.DG	Peru_Laramate_900BP_MH	Peru_La_Galgada_4100BP_LA	Peru_Lauricocha_5800BP_MA	-0.001003	-2.128	25363	25930	564286
result:	Mbuti.DG	Bolivia_Aymara.SG	Peru_La_Galgada_4100BP_LA	Peru_Lauricocha_5800BP_MA	-0.000854	-2.031	26144	26639	580794
result:	Mbuti.DG	Chile_Conchali_700BP_LIP	Peru_La_Galgada_4100BP_LA	Peru_Lauricocha_5800BP_MA	-0.00109	-1.988	24371	24963	543365
result:	Mbuti.DG	Peru_Cusco_Torontoy_A_450BP_LH	Peru_La_Galgada_4100BP_LA	Peru_Lauricocha_5800BP_MA	-0.001045	-1.87	23170	23707	514026
result:	Mbuti.DG	Peru_Mesayocpata_450BP_LH	Peru_La_Galgada_4100BP_LA	Peru_Lauricocha_5800BP_MA	-0.001553	-1.684	5565	5757	123214
result:	Mbuti.DG	Peru_Lima_650BP_LIP	Peru_La_Galgada_4100BP_LA	Peru_Lauricocha_5800BP_MA	-0.000881	-1.623	24921	25410	555433
result:	Mbuti.DG	Peru_Ullujaya_1350BP_EIP	Peru_La_Galgada_4100BP_LA	Peru_Lauricocha_5800BP_MA	-0.000979	-1.616	16652	17012	367713
result:	Mbuti.DG	CentralPeruCoast	Peru_La_Galgada_4100BP_LA	Peru_Lauricocha_5800BP_MA	-0.000807	-1.591	24967	25416	556271
result:	Mbuti.DG	Chile_Pukara_700BP_LIP	Peru_La_Galgada_4100BP_LA	Peru_Lauricocha_5800BP_MA	-0.001145	-1.527	9145	9380	205176
result:	Mbuti.DG	Peru_Chinchawas_1000BP_MH	Peru_La_Galgada_4100BP_LA	Peru_Lauricocha_5800BP_MA	-0.001118	-1.475	11600	11886	255592
result:	Mbuti.DG	Quechua.DG	Peru_La_Galgada_4100BP_LA	Peru_Lauricocha_5800BP_MA	-0.000785	-1.474	25635	26083	570756
result:	Mbuti.DG	Peru_Charrangochayoc_700BP_LIP	Peru_La_Galgada_4100BP_LA	Peru_Lauricocha_5800BP_MA	-0.001026	-1.455	22662	23175	499922
result:	Mbuti.DG	Peru_Kaillachuro_Unknown.SG	Peru_La_Galgada_4100BP_LA	Peru_Lauricocha_5800BP_MA	-0.001163	-1.409	7361	7552	164503
result:	Mbuti.DG	Peru_Paracas_2250BP_EH	Peru_La_Galgada_4100BP_LA	Peru_Lauricocha_5800BP_MA	-0.003536	-1.332	414	449	9729
result:	Mbuti.DG	Peru_Campanayuq_1000BP_MH	Peru_La_Galgada_4100BP_LA	Peru_Lauricocha_5800BP_MA	-0.001083	-1.322	7807	7993	171711
result:	Mbuti.DG	Peru_Cuncaicha_3300BP_IP	Peru_La_Galgada_4100BP_LA	Peru_Lauricocha_5800BP_MA	-0.000871	-1.27	21552	21972	481818
result:	Mbuti.DG	Argentina_LagunaChica_1600BP	Peru_La_Galgada_4100BP_LA	Peru_Lauricocha_5800BP_MA	-0.000849	-1.167	18019	18359	400775
result:	Mbuti.DG	Bolivia_Miraflores_1100BP_MH	Peru_La_Galgada_4100BP_LA	Peru_Lauricocha_5800BP_MA	-0.000598	-1.164	24912	25241	551437
result:	Mbuti.DG	Bolivia_Tiwanaku_1000BP_MH	Peru_La_Galgada_4100BP_LA	Peru_Lauricocha_5800BP_MA	-0.000761	-1.152	10877	11061	241710
result:	Mbuti.DG	Peru_La_Galgada_600BP_LIP	Peru_La_Galgada_4100BP_LA	Peru_Lauricocha_5800BP_MA	-0.002916	-1.146	385	412	9175
result:	Mbuti.DG	Peru_RioUncallane_1700BP.SG	Peru_La_Galgada_4100BP_LA	Peru_Lauricocha_5800BP_MA	-0.000547	-1.139	26284	26602	580775
result:	Mbuti.DG	Aymara.SG	Peru_La_Galgada_4100BP_LA	Peru_Lauricocha_5800BP_MA	-0.000622	-0.971	26218	26579	580562
result:	Mbuti.DG	Peru_Cusco_SanSebastian_610-490BP_LH-LIP	Peru_La_Galgada_4100BP_LA	Peru_Lauricocha_5800BP_MA	-0.000501	-0.866	21745	21986	479839
result:	Mbuti.DG	Peru_Cuncaicha_4200BP_LA	Peru_La_Galgada_4100BP_LA	Peru_Lauricocha_5800BP_MA	-0.00058	-0.846	23732	24036	526159
result:	Mbuti.DG	Peru_Lima_1450-1050BP_EIP-MH	Peru_La_Galgada_4100BP_LA	Peru_Lauricocha_5800BP_MA	-0.000525	-0.799	11857	11994	261228
result:	Mbuti.DG	Chile_LosRieles_5100BP_MA	Peru_La_Galgada_4100BP_LA	Peru_Lauricocha_5800BP_MA	-0.000424	-0.588	22224	22431	488541
result:	Mbuti.DG	Peru_HuacaPrieta_4500BP_LA	Peru_La_Galgada_4100BP_LA	Peru_Lauricocha_5800BP_MA	-0.001067	-0.474	675	691	14416
result:	Mbuti.DG	Peru_Palpa_950BP_MH	Peru_La_Galgada_4100BP_LA	Peru_Lauricocha_5800BP_MA	-0.000724	-0.445	1201	1220	26875
result:	Mbuti.DG	Peru_SoroMikayaPatjxa_6800BP_MA.SG	Peru_La_Galgada_4100BP_LA	Peru_Lauricocha_5800BP_MA	-0.000532	-0.375	1533	1552	35189
result:	Mbuti.DG	Bolivia_Iroco_1050BP_MH	Peru_La_Galgada_4100BP_LA	Peru_Lauricocha_5800BP_MA	-0.000255	-0.357	16675	16769	369127
result:	Mbuti.DG	Argentina_Aconcagua_500BP_LH.SG	Peru_La_Galgada_4100BP_LA	Peru_Lauricocha_5800BP_MA	-0.000227	-0.334	23350	23467	513750
result:	Mbuti.DG	Peru_Cuncaicha_9000BP_EA	Peru_La_Galgada_4100BP_LA	Peru_Lauricocha_5800BP_MA	0.000127	0.173	24171	24103	532119
result:	Mbuti.DG	Peru_Cusco_Torontoy_B_450BP_LH	Peru_La_Galgada_4100BP_LA	Peru_Lauricocha_5800BP_MA	0.000787	1.152	21613	21242	470487
result:	Mbuti.DG	Peru_Lauricocha_8600BP_EA	Peru_La_Galgada_4100BP_LA	Peru_Lauricocha_5800BP_MA	0.002023	3.425	26094	24958	561645
result:	Mbuti.DG	Peru_Lauricocha_3500BP_IP	Peru_La_Galgada_4100BP_LA	Peru_Lauricocha_5800BP_MA	0.002719	3.802	17799	16758	382708
result:	Mbuti.DG	Argentina_Aconcagua_500BP_LH.SG	Peru_Lauricocha_5800BP_MA	Peru_Lauricocha_3500BP_IP	-0.001628	-2.302	15786	16383	366603
result:	Mbuti.DG	Chile_Pica8_700BP_LIP	Peru_Lauricocha_5800BP_MA	Peru_Lauricocha_3500BP_IP	-0.001249	-1.659	10261	10558	238328
result:	Mbuti.DG	Bolivia_Miraflores_1100BP_MH	Peru_Lauricocha_5800BP_MA	Peru_Lauricocha_3500BP_IP	-0.00073	-1.3	17117	17404	394050
result:	Mbuti.DG	Peru_Chinchawas_1000BP_MH	Peru_Lauricocha_5800BP_MA	Peru_Lauricocha_3500BP_IP	-0.001076	-1.295	8091	8291	186293
result:	Mbuti.DG	Peru_ElBrujo_850BP_MH-LIP	Peru_Lauricocha_5800BP_MA	Peru_Lauricocha_3500BP_IP	-0.000669	-1.198	16689	16945	383420
result:	Mbuti.DG	CentralPeruCoast	Peru_Lauricocha_5800BP_MA	Peru_Lauricocha_3500BP_IP	-0.000578	-1.067	17517	17751	403661
result:	Mbuti.DG	Peru_Lima_650BP_LIP	Peru_Lauricocha_5800BP_MA	Peru_Lauricocha_3500BP_IP	-0.000604	-1.039	17351	17593	399932
result:	Mbuti.DG	Peru_Mesayocpata_450BP_LH	Peru_Lauricocha_5800BP_MA	Peru_Lauricocha_3500BP_IP	-0.001043	-1.008	3906	3998	88799
result:	Mbuti.DG	Peru_Campanayuq_1000BP_MH	Peru_Lauricocha_5800BP_MA	Peru_Lauricocha_3500BP_IP	-0.000832	-0.957	5531	5636	126320
result:	Mbuti.DG	Peru_Paracas_2250BP_EH	Peru_Lauricocha_5800BP_MA	Peru_Lauricocha_3500BP_IP	-0.002821	-0.923	296	316	7019
result:	Mbuti.DG	Peru_Laramate_900BP_MH	Peru_Lauricocha_5800BP_MA	Peru_Lauricocha_3500BP_IP	-0.000425	-0.829	17454	17624	400746
result:	Mbuti.DG	NorthPeruCoast	Peru_Lauricocha_5800BP_MA	Peru_Lauricocha_3500BP_IP	-0.000417	-0.819	17301	17466	396170
result:	Mbuti.DG	Peru_Ullujaya_950BP_MH	Peru_Lauricocha_5800BP_MA	Peru_Lauricocha_3500BP_IP	-0.000616	-0.804	11554	11718	266595
result:	Mbuti.DG	Peru_Cusco_SanSebastian_610-490BP_LH-LIP	Peru_Lauricocha_5800BP_MA	Peru_Lauricocha_3500BP_IP	-0.000504	-0.795	15012	15185	343188
result:	Mbuti.DG	Argentina_LagunaChica_1600BP	Peru_Lauricocha_5800BP_MA	Peru_Lauricocha_3500BP_IP	-0.000574	-0.78	12567	12733	290140
result:	Mbuti.DG	Bolivia_Tiwanaku_1000BP_MH	Peru_Lauricocha_5800BP_MA	Peru_Lauricocha_3500BP_IP	-0.000519	-0.718	7603	7694	175568
result:	Mbuti.DG	NorthPeruHighlands	Peru_Lauricocha_5800BP_MA	Peru_Lauricocha_3500BP_IP	-0.000388	-0.704	16691	16839	381493
result:	Mbuti.DG	NorthChile	Peru_Lauricocha_5800BP_MA	Peru_Lauricocha_3500BP_IP	-0.000421	-0.695	13950	14085	321462
result:	Mbuti.DG	Peru_La_Galgada_4100BP_LA	Peru_Lauricocha_5800BP_MA	Peru_Lauricocha_3500BP_IP	-0.00046	-0.639	16758	16934	382708
result:	Mbuti.DG	Peru_Cuncaicha_3300BP_IP	Peru_Lauricocha_5800BP_MA	Peru_Lauricocha_3500BP_IP	-0.000425	-0.595	14877	15024	346399
result:	Mbuti.DG	SouthPeruHighlands	Peru_Lauricocha_5800BP_MA	Peru_Lauricocha_3500BP_IP	-0.00025	-0.524	18012	18115	412538
result:	Mbuti.DG	Peru_Cuncaicha_9000BP_EA	Peru_Lauricocha_5800BP_MA	Peru_Lauricocha_3500BP_IP	-0.000376	-0.508	16492	16635	379829
result:	Mbuti.DG	Peru_Chinchawas_700BP_LIP	Peru_Lauricocha_5800BP_MA	Peru_Lauricocha_3500BP_IP	-0.000272	-0.475	16470	16571	375044
result:	Mbuti.DG	Aymara.SG	Peru_Lauricocha_5800BP_MA	Peru_Lauricocha_3500BP_IP	-0.000317	-0.474	17953	18084	413162
result:	Mbuti.DG	Bolivia_Aymara.SG	Peru_Lauricocha_5800BP_MA	Peru_Lauricocha_3500BP_IP	-0.000171	-0.371	18022	18093	413296
result:	Mbuti.DG	Bolivia_Iroco_1050BP_MH	Peru_Lauricocha_5800BP_MA	Peru_Lauricocha_3500BP_IP	-0.000257	-0.355	11600	11669	267775
result:	Mbuti.DG	Peru_RioUncallane_1700BP.SG	Peru_Lauricocha_5800BP_MA	Peru_Lauricocha_3500BP_IP	-0.000155	-0.304	18054	18118	413281
result:	Mbuti.DG	Chile_LosRieles_5100BP_MA	Peru_Lauricocha_5800BP_MA	Peru_Lauricocha_3500BP_IP	-0.000201	-0.268	15347	15417	349631
result:	Mbuti.DG	Peru_Palpa_950BP_MH	Peru_Lauricocha_5800BP_MA	Peru_Lauricocha_3500BP_IP	-0.000305	-0.162	871	877	19409
result:	Mbuti.DG	Peru_Laramate_650BP_LIP	Peru_Lauricocha_5800BP_MA	Peru_Lauricocha_3500BP_IP	-6.4e-05	-0.119	17931	17957	410199
result:	Mbuti.DG	Peru_Charrangochayoc_700BP_LIP	Peru_Lauricocha_5800BP_MA	Peru_Lauricocha_3500BP_IP	-3.5e-05	-0.048	15724	15736	357216
result:	Mbuti.DG	Peru_ElBrujo_1300BP_EIP	Peru_Lauricocha_5800BP_MA	Peru_Lauricocha_3500BP_IP	6.2e-05	0.105	13690	13671	311249
result:	Mbuti.DG	Peru_Kaillachuro_Unknown.SG	Peru_Lauricocha_5800BP_MA	Peru_Lauricocha_3500BP_IP	0.000113	0.12	5077	5063	117829
result:	Mbuti.DG	SouthPeruCoast	Peru_Lauricocha_5800BP_MA	Peru_Lauricocha_3500BP_IP	9.2e-05	0.172	16566	16531	378011
result:	Mbuti.DG	Quechua.DG	Peru_Lauricocha_5800BP_MA	Peru_Lauricocha_3500BP_IP	0.000134	0.247	17724	17669	406474
result:	Mbuti.DG	Peru_HuacaPrieta_4500BP_LA	Peru_Lauricocha_5800BP_MA	Peru_Lauricocha_3500BP_IP	0.000624	0.253	497	490	10893
result:	Mbuti.DG	Peru_Ullujaya_1350BP_EIP	Peru_Lauricocha_5800BP_MA	Peru_Lauricocha_3500BP_IP	0.00019	0.286	11648	11598	265167
result:	Mbuti.DG	Peru_Cuncaicha_4200BP_LA	Peru_Lauricocha_5800BP_MA	Peru_Lauricocha_3500BP_IP	0.000297	0.421	16464	16353	375517
result:	Mbuti.DG	Chile_Conchali_700BP_LIP	Peru_Lauricocha_5800BP_MA	Peru_Lauricocha_3500BP_IP	0.00025	0.422	16912	16815	386528
result:	Mbuti.DG	Peru_Lima_1450-1050BP_EIP-MH	Peru_Lauricocha_5800BP_MA	Peru_Lauricocha_3500BP_IP	0.000301	0.423	8370	8313	190834
result:	Mbuti.DG	Peru_Lauricocha_8600BP_EA	Peru_Lauricocha_5800BP_MA	Peru_Lauricocha_3500BP_IP	0.000282	0.448	17746	17633	403576
result:	Mbuti.DG	Peru_Cusco_Torontoy_B_450BP_LH	Peru_Lauricocha_5800BP_MA	Peru_Lauricocha_3500BP_IP	0.000373	0.496	14905	14779	338950
result:	Mbuti.DG	Chile_Pukara_700BP_LIP	Peru_Lauricocha_5800BP_MA	Peru_Lauricocha_3500BP_IP	0.000548	0.668	6575	6493	148229
result:	Mbuti.DG	Peru_La_Galgada_600BP_LIP	Peru_Lauricocha_5800BP_MA	Peru_Lauricocha_3500BP_IP	0.002194	0.731	290	275	6735
result:	Mbuti.DG	Peru_Palpa_550BP_LIP	Peru_Lauricocha_5800BP_MA	Peru_Lauricocha_3500BP_IP	0.00049	0.759	14327	14168	324711
result:	Mbuti.DG	Peru_Cusco_Torontoy_A_450BP_LH	Peru_Lauricocha_5800BP_MA	Peru_Lauricocha_3500BP_IP	0.000479	0.81	16321	16144	368872
result:	Mbuti.DG	Chile_CaletaHuelen_1100BP_MH	Peru_Lauricocha_5800BP_MA	Peru_Lauricocha_3500BP_IP	0.000671	0.927	10481	10321	238362
result:	Mbuti.DG	Peru_SoroMikayaPatjxa_6800BP_MA.SG	Peru_Lauricocha_5800BP_MA	Peru_Lauricocha_3500BP_IP	0.002549	1.507	1097	1033	25047
Note: This shows some migration happened between Titicaca Basin and Cuncaicha region between 4200BP and 3300BP.
result:	Mbuti.DG	Peru_RioUncallane_1700BP.SG	Peru_Cuncaicha_4200BP_LA	Peru_Cuncaicha_3300BP_IP	-0.002135	-4.594	31846	33379	717915
result:	Mbuti.DG	Peru_Cusco_Torontoy_B_450BP_LH	Peru_Cuncaicha_4200BP_LA	Peru_Cuncaicha_3300BP_IP	-0.002637	-3.985	25838	27383	585916
result:	Mbuti.DG	Peru_Cusco_Torontoy_A_450BP_LH	Peru_Cuncaicha_4200BP_LA	Peru_Cuncaicha_3300BP_IP	-0.002104	-3.892	28358	29707	641002
result:	Mbuti.DG	Bolivia_Miraflores_1100BP_MH	Peru_Cuncaicha_4200BP_LA	Peru_Cuncaicha_3300BP_IP	-0.001957	-3.791	30565	31908	686665
result:	Mbuti.DG	Bolivia_Aymara.SG	Peru_Cuncaicha_4200BP_LA	Peru_Cuncaicha_3300BP_IP	-0.00136	-3.374	32024	33000	717949
result:	Mbuti.DG	Bolivia_Tiwanaku_1000BP_MH	Peru_Cuncaicha_4200BP_LA	Peru_Cuncaicha_3300BP_IP	-0.00202	-3.235	13622	14243	307764
result:	Mbuti.DG	Peru_Lauricocha_3500BP_IP	Peru_Cuncaicha_4200BP_LA	Peru_Cuncaicha_3300BP_IP	-0.001972	-2.829	20560	21483	468162
result:	Mbuti.DG	Peru_Chinchawas_700BP_LIP	Peru_Cuncaicha_4200BP_LA	Peru_Cuncaicha_3300BP_IP	-0.001499	-2.794	29508	30496	658839
result:	Mbuti.DG	NorthChile	Peru_Cuncaicha_4200BP_LA	Peru_Cuncaicha_3300BP_IP	-0.001503	-2.669	25441	26298	570099
result:	Mbuti.DG	Bolivia_Iroco_1050BP_MH	Peru_Cuncaicha_4200BP_LA	Peru_Cuncaicha_3300BP_IP	-0.001795	-2.61	20455	21278	458782
result:	Mbuti.DG	Chile_Pica8_700BP_LIP	Peru_Cuncaicha_4200BP_LA	Peru_Cuncaicha_3300BP_IP	-0.001762	-2.508	19062	19814	426961
result	Mbuti.DG	NorthPeruHighlands	Peru_Cuncaicha_4200BP_LA	Peru_Cuncaicha_3300BP_IP	-0.001281	-2.493	30055	30913	670286
result:	Mbuti.DG	Peru_Cusco_SanSebastian_610-490BP_LH-LIP	Peru_Cuncaicha_4200BP_LA	Peru_Cuncaicha_3300BP_IP	-0.001185	-2.136	27523	28251	614264
result:	Mbuti.DG	Peru_Lauricocha_8600BP_EA	Peru_Cuncaicha_4200BP_LA	Peru_Cuncaicha_3300BP_IP	-0.001108	-1.959	30750	31515	691176
result:	Mbuti.DG	Chile_Conchali_700BP_LIP	Peru_Cuncaicha_4200BP_LA	Peru_Cuncaicha_3300BP_IP	-0.001023	-1.861	30535	31234	682838
result:	Mbuti.DG	Chile_CaletaHuelen_1100BP_MH	Peru_Cuncaicha_4200BP_LA	Peru_Cuncaicha_3300BP_IP	-0.001102	-1.73	18641	19098	415255
result:	Mbuti.DG	Peru_Laramate_900BP_MH	Peru_Cuncaicha_4200BP_LA	Peru_Cuncaicha_3300BP_IP	-0.000748	-1.661	31633	32159	703382
result:	Mbuti.DG	Peru_Lauricocha_5800BP_MA	Peru_Cuncaicha_4200BP_LA	Peru_Cuncaicha_3300BP_IP	-0.001148	-1.639	21340	21888	477393
result:	Mbuti.DG	Peru_Mesayocpata_450BP_LH	Peru_Cuncaicha_4200BP_LA	Peru_Cuncaicha_3300BP_IP	-0.001412	-1.609	6849	7066	153525
result:	Mbuti.DG	Peru_Campanayuq_1000BP_MH	Peru_Cuncaicha_4200BP_LA	Peru_Cuncaicha_3300BP_IP	-0.001187	-1.534	9581	9833	211632
result:	Mbuti.DG	Peru_Cuncaicha_9000BP_EA	Peru_Cuncaicha_4200BP_LA	Peru_Cuncaicha_3300BP_IP	-0.001021	-1.525	30254	30944	676126
result:	Mbuti.DG	Chile_LosRieles_5100BP_MA	Peru_Cuncaicha_4200BP_LA	Peru_Cuncaicha_3300BP_IP	-0.001045	-1.504	27680	28326	618052
result:	Mbuti.DG	Peru_Palpa_550BP_LIP	Peru_Cuncaicha_4200BP_LA	Peru_Cuncaicha_3300BP_IP	-0.000809	-1.468	25859	26324	573938
result:	Mbuti.DG	Peru_Ullujaya_950BP_MH	Peru_Cuncaicha_4200BP_LA	Peru_Cuncaicha_3300BP_IP	-0.000911	-1.399	21333	21764	473453
result:	Mbuti.DG	Peru_Kaillachuro_Unknown.SG	Peru_Cuncaicha_4200BP_LA	Peru_Cuncaicha_3300BP_IP	-0.000998	-1.333	8918	9120	201893
result	Mbuti.DG	NorthPeruCoast	Peru_Cuncaicha_4200BP_LA	Peru_Cuncaicha_3300BP_IP	-0.00059	-1.314	31101	31509	690166
result:	Mbuti.DG	Aymara.SG	Peru_Cuncaicha_4200BP_LA	Peru_Cuncaicha_3300BP_IP	-0.00085	-1.313	32206	32815	717365
result:	Mbuti.DG	Peru_ElBrujo_1300BP_EIP	Peru_Cuncaicha_4200BP_LA	Peru_Cuncaicha_3300BP_IP	-0.000706	-1.306	24364	24745	539588
result:	Mbuti.DG	Quechua.DG	Peru_Cuncaicha_4200BP_LA	Peru_Cuncaicha_3300BP_IP	-0.000635	-1.284	31660	32108	705654
result:	Mbuti.DG	Argentina_Aconcagua_500BP_LH.SG	Peru_Cuncaicha_4200BP_LA	Peru_Cuncaicha_3300BP_IP	-0.000804	-1.203	28528	29039	635019
result	Mbuti.DG	SouthPeruCoast	Peru_Cuncaicha_4200BP_LA	Peru_Cuncaicha_3300BP_IP	-0.000515	-1.114	30177	30521	668916
result:	Mbuti.DG	Peru_La_Galgada_4100BP_LA	Peru_Cuncaicha_4200BP_LA	Peru_Cuncaicha_3300BP_IP	-0.000697	-1.101	30141	30608	669628
result:	Mbuti.DG	Peru_La_Galgada_600BP_LIP	Peru_Cuncaicha_4200BP_LA	Peru_Cuncaicha_3300BP_IP	-0.002644	-1.08	499	529	11279
result:	Mbuti.DG	Peru_ElBrujo_850BP_MH-LIP	Peru_Cuncaicha_4200BP_LA	Peru_Cuncaicha_3300BP_IP	-0.000511	-1.051	30020	30360	666143
result	Mbuti.DG	SouthPeruHighlands	Peru_Cuncaicha_4200BP_LA	Peru_Cuncaicha_3300BP_IP	-0.000432	-1.034	32369	32679	716996
result:	Mbuti.DG	Peru_Lima_1450-1050BP_EIP-MH	Peru_Cuncaicha_4200BP_LA	Peru_Cuncaicha_3300BP_IP	-0.000555	-0.886	14632	14812	324801
result:	Mbuti.DG	Peru_Charrangochayoc_700BP_LIP	Peru_Cuncaicha_4200BP_LA	Peru_Cuncaicha_3300BP_IP	-0.000466	-0.731	28397	28689	626817
result:	Mbuti.DG	Argentina_LagunaChica_1600BP	Peru_Cuncaicha_4200BP_LA	Peru_Cuncaicha_3300BP_IP	-0.000334	-0.494	23819	23996	527325
result:	Mbuti.DG	Peru_Chinchawas_1000BP_MH	Peru_Cuncaicha_4200BP_LA	Peru_Cuncaicha_3300BP_IP	-0.000347	-0.49	14571	14682	319848
result:	Mbuti.DG	Peru_SoroMikayaPatjxa_6800BP_MA.SG	Peru_Cuncaicha_4200BP_LA	Peru_Cuncaicha_3300BP_IP	-0.000447	-0.342	1820	1839	42302
result	Mbuti.DG	CentralPeruCoast	Peru_Cuncaicha_4200BP_LA	Peru_Cuncaicha_3300BP_IP	-0.000114	-0.234	31347	31427	695401
result:	Mbuti.DG	Peru_Laramate_650BP_LIP	Peru_Cuncaicha_4200BP_LA	Peru_Cuncaicha_3300BP_IP	-4.5e-05	-0.092	32191	32223	711364
result:	Mbuti.DG	Peru_Lima_650BP_LIP	Peru_Cuncaicha_4200BP_LA	Peru_Cuncaicha_3300BP_IP	-2.6e-05	-0.049	30952	30969	686840
result:	Mbuti.DG	Peru_Paracas_2250BP_EH	Peru_Cuncaicha_4200BP_LA	Peru_Cuncaicha_3300BP_IP	0.000273	0.118	548	545	12078
result:	Mbuti.DG	Chile_Pukara_700BP_LIP	Peru_Cuncaicha_4200BP_LA	Peru_Cuncaicha_3300BP_IP	0.00017	0.238	12000	11955	264471
result:	Mbuti.DG	Peru_HuacaPrieta_4500BP_LA	Peru_Cuncaicha_4200BP_LA	Peru_Cuncaicha_3300BP_IP	0.000638	0.306	835	823	18015
result:	Mbuti.DG	Peru_Ullujaya_1350BP_EIP	Peru_Cuncaicha_4200BP_LA	Peru_Cuncaicha_3300BP_IP	0.00026	0.442	21386	21264	469110
result:	Mbuti.DG	Peru_Palpa_950BP_MH	Peru_Cuncaicha_4200BP_LA	Peru_Cuncaicha_3300BP_IP	0.002927	1.991	1598	1498	34279
result:	Mbuti.DG	Peru_RioUncallane_1700BP.SG	Peru_Cuncaicha_4200BP_LA	Peru_Cuncaicha_9000BP_EA	-0.003184	-6.548	36219	38779	803888
result:	Mbuti.DG	Bolivia_Miraflores_1100BP_MH	Peru_Cuncaicha_4200BP_LA	Peru_Cuncaicha_9000BP_EA	-0.002997	-5.326	34459	36746	763056
result:	Mbuti.DG	Bolivia_Aymara.SG	Peru_Cuncaicha_4200BP_LA	Peru_Cuncaicha_9000BP_EA	-0.002071	-4.839	36521	38186	803916
result:	Mbuti.DG	Peru_Cuncaicha_3300BP_IP	Peru_Cuncaicha_4200BP_LA	Peru_Cuncaicha_9000BP_EA	-0.003092	-4.371	30254	32345	676126
result:	Mbuti.DG	NorthChile	Peru_Cuncaicha_4200BP_LA	Peru_Cuncaicha_9000BP_EA	-0.002058	-3.528	28554	29842	625972
result:	Mbuti.DG	Quechua.DG	Peru_Cuncaicha_4200BP_LA	Peru_Cuncaicha_9000BP_EA	-0.001792	-3.508	35843	37257	789135
result:	Mbuti.DG	Aymara.SG	Peru_Cuncaicha_4200BP_LA	Peru_Cuncaicha_9000BP_EA	-0.002329	-3.468	36356	38227	803209
result:	Mbuti.DG	Peru_Cusco_SanSebastian_610-490BP_LH-LIP	Peru_Cuncaicha_4200BP_LA	Peru_Cuncaicha_9000BP_EA	-0.002127	-3.448	30685	32117	673077
result:	Mbuti.DG	Chile_CaletaHuelen_1100BP_MH	Peru_Cuncaicha_4200BP_LA	Peru_Cuncaicha_9000BP_EA	-0.002219	-3.364	20647	21655	453959
result:	Mbuti.DG	Peru_Cusco_Torontoy_B_450BP_LH	Peru_Cuncaicha_4200BP_LA	Peru_Cuncaicha_9000BP_EA	-0.00241	-3.293	29237	30792	645308
result:	Mbuti.DG	Bolivia_Tiwanaku_1000BP_MH	Peru_Cuncaicha_4200BP_LA	Peru_Cuncaicha_9000BP_EA	-0.001957	-3.077	15196	15848	333583
result:	Mbuti.DG	Peru_Laramate_900BP_MH	Peru_Cuncaicha_4200BP_LA	Peru_Cuncaicha_9000BP_EA	-0.001457	-2.99	35951	37094	784008
result:	Mbuti.DG	SouthPeruHighlands	Peru_Cuncaicha_4200BP_LA	Peru_Cuncaicha_9000BP_EA	-0.001238	-2.742	36861	37855	802360
result:	Mbuti.DG	Chile_Pica8_700BP_LIP	Peru_Cuncaicha_4200BP_LA	Peru_Cuncaicha_9000BP_EA	-0.001941	-2.669	21227	22125	462699
result:	Mbuti.DG	Peru_Chinchawas_700BP_LIP	Peru_Cuncaicha_4200BP_LA	Peru_Cuncaicha_9000BP_EA	-0.001408	-2.612	33370	34393	727050
result:	Mbuti.DG	Peru_Laramate_650BP_LIP	Peru_Cuncaicha_4200BP_LA	Peru_Cuncaicha_9000BP_EA	-0.001215	-2.323	36396	37361	794466
result:	Mbuti.DG	NorthPeruHighlands	Peru_Cuncaicha_4200BP_LA	Peru_Cuncaicha_9000BP_EA	-0.001207	-2.321	34082	34976	741172
result:	Mbuti.DG	Bolivia_Iroco_1050BP_MH	Peru_Cuncaicha_4200BP_LA	Peru_Cuncaicha_9000BP_EA	-0.00162	-2.266	22922	23733	500959
result:	Mbuti.DG	Peru_Mesayocpata_450BP_LH	Peru_Cuncaicha_4200BP_LA	Peru_Cuncaicha_9000BP_EA	-0.00196	-2.227	7628	7958	168216
result:	Mbuti.DG	Peru_Palpa_550BP_LIP	Peru_Cuncaicha_4200BP_LA	Peru_Cuncaicha_9000BP_EA	-0.001319	-2.2	28951	29780	628790
result:	Mbuti.DG	Peru_Ullujaya_950BP_MH	Peru_Cuncaicha_4200BP_LA	Peru_Cuncaicha_9000BP_EA	-0.001555	-2.175	23499	24298	514087
result:	Mbuti.DG	SouthPeruCoast	Peru_Cuncaicha_4200BP_LA	Peru_Cuncaicha_9000BP_EA	-0.001071	-2.126	34076	34869	740762
result:	Mbuti.DG	Peru_Lima_1450-1050BP_EIP-MH	Peru_Cuncaicha_4200BP_LA	Peru_Cuncaicha_9000BP_EA	-0.001289	-1.953	16266	16722	354012
result:	Mbuti.DG	Chile_Pukara_700BP_LIP	Peru_Cuncaicha_4200BP_LA	Peru_Cuncaicha_9000BP_EA	-0.00139	-1.948	13069	13467	286686
result:	Mbuti.DG	Peru_Cusco_Torontoy_A_450BP_LH	Peru_Cuncaicha_4200BP_LA	Peru_Cuncaicha_9000BP_EA	-0.001022	-1.856	32576	33300	708583
result:	Mbuti.DG	Peru_ElBrujo_1300BP_EIP	Peru_Cuncaicha_4200BP_LA	Peru_Cuncaicha_9000BP_EA	-0.000914	-1.62	27270	27810	591271
result:	Mbuti.DG	Chile_Conchali_700BP_LIP	Peru_Cuncaicha_4200BP_LA	Peru_Cuncaicha_9000BP_EA	-0.000905	-1.577	34816	35501	757007
result:	Mbuti.DG	Argentina_Aconcagua_500BP_LH.SG	Peru_Cuncaicha_4200BP_LA	Peru_Cuncaicha_9000BP_EA	-0.000916	-1.372	32748	33399	710881
result:	Mbuti.DG	Peru_La_Galgada_4100BP_LA	Peru_Cuncaicha_4200BP_LA	Peru_Cuncaicha_9000BP_EA	-0.000942	-1.322	34165	34865	742799
result:	Mbuti.DG	Peru_Lauricocha_3500BP_IP	Peru_Cuncaicha_4200BP_LA	Peru_Cuncaicha_9000BP_EA	-0.000875	-1.27	23478	23929	514562
result:	Mbuti.DG	Peru_La_Galgada_600BP_LIP	Peru_Cuncaicha_4200BP_LA	Peru_Cuncaicha_9000BP_EA	-0.0028	-1.212	544	578	12302
result:	Mbuti.DG	NorthPeruCoast	Peru_Cuncaicha_4200BP_LA	Peru_Cuncaicha_9000BP_EA	-0.000534	-1.078	35558	35969	768574
result:	Mbuti.DG	Chile_LosRieles_5100BP_MA	Peru_Cuncaicha_4200BP_LA	Peru_Cuncaicha_9000BP_EA	-0.000656	-0.921	31402	31847	678045
result:	Mbuti.DG	Peru_Campanayuq_1000BP_MH	Peru_Cuncaicha_4200BP_LA	Peru_Cuncaicha_9000BP_EA	-0.000682	-0.868	10701	10857	228003
result:	Mbuti.DG	Peru_Kaillachuro_Unknown.SG	Peru_Cuncaicha_4200BP_LA	Peru_Cuncaicha_9000BP_EA	-0.000649	-0.829	10301	10448	226234
result:	Mbuti.DG	Peru_Charrangochayoc_700BP_LIP	Peru_Cuncaicha_4200BP_LA	Peru_Cuncaicha_9000BP_EA	-0.000548	-0.803	32003	32381	689169
result:	Mbuti.DG	Peru_ElBrujo_850BP_MH-LIP	Peru_Cuncaicha_4200BP_LA	Peru_Cuncaicha_9000BP_EA	-0.000352	-0.652	34264	34525	739449
result:	Mbuti.DG	Peru_Lauricocha_8600BP_EA	Peru_Cuncaicha_4200BP_LA	Peru_Cuncaicha_9000BP_EA	-0.000396	-0.632	35420	35725	769250
result:	Mbuti.DG	CentralPeruCoast	Peru_Cuncaicha_4200BP_LA	Peru_Cuncaicha_9000BP_EA	-0.00029	-0.551	35720	35945	774488
result:	Mbuti.DG	Peru_Chinchawas_1000BP_MH	Peru_Cuncaicha_4200BP_LA	Peru_Cuncaicha_9000BP_EA	-0.000142	-0.196	16176	16225	345010
result:	Mbuti.DG	Peru_Paracas_2250BP_EH	Peru_Cuncaicha_4200BP_LA	Peru_Cuncaicha_9000BP_EA	-0.000431	-0.186	608	613	13084
result:	Mbuti.DG	Peru_Lima_650BP_LIP	Peru_Cuncaicha_4200BP_LA	Peru_Cuncaicha_9000BP_EA	-7.4e-05	-0.133	35266	35323	763979
result:	Mbuti.DG	Peru_Lauricocha_5800BP_MA	Peru_Cuncaicha_4200BP_LA	Peru_Cuncaicha_9000BP_EA	-5.8e-05	-0.078	24274	24304	525760
result:	Mbuti.DG	Argentina_LagunaChica_1600BP	Peru_Cuncaicha_4200BP_LA	Peru_Cuncaicha_9000BP_EA	-5.5e-05	-0.078	26354	26385	567724
result:	Mbuti.DG	Peru_Ullujaya_1350BP_EIP	Peru_Cuncaicha_4200BP_LA	Peru_Cuncaicha_9000BP_EA	3.1e-05	0.05	23760	23744	509586
result:	Mbuti.DG	Peru_HuacaPrieta_4500BP_LA	Peru_Cuncaicha_4200BP_LA	Peru_Cuncaicha_9000BP_EA	0.000587	0.304	873	862	19003
result:	Mbuti.DG	Peru_SoroMikayaPatjxa_6800BP_MA.SG	Peru_Cuncaicha_4200BP_LA	Peru_Cuncaicha_9000BP_EA	0.000988	0.757	2164	2117	48006
result:	Mbuti.DG	Peru_Palpa_950BP_MH	Peru_Cuncaicha_4200BP_LA	Peru_Cuncaicha_9000BP_EA	0.001218	0.863	1729	1684	37132
