# Supplementary material for: A Paleogenomic Reconstruction of the Deep Population History of the Andes
Source: Cell. 2020 May 28;181(5):1131–1145.e21. doi: 10.1016/j.cell.2020.04.015 (PMC7304944; doi:10.1016/j.cell.2020.04.015)
Supplement: Table S3: Comparisons within the Andes over Time and Analyses of the Argentina Inca Individual, Related to Figure 5 — Related to Figure 5 (A) f4-statistics comparing pre-2000BP groups with post-2000BP groups, showing migrations between these time periods and (B) comparing post-2000BP groups with each other, showing genetic continuity in each region, as well as (C) f4-statistics, qpWave, and qpAdm analyses showing the Argentina Inca individual is of North Peruvian Coast ancestry. [file mmc3.xlsx]

## Sheet: A_Pre2000BP
This shows that migrations occurred between NorthPeruCoast and NorthPeruHighlands and between NorthPeruHighlands and both SouthPeruCoast and SouthPeruHighlands after 5800BP.
					f4_value	Z_score	BABA	ABBA	Num_SNPs
result:	Mbuti.DG	SouthPeruCoast	NorthPeruHighlands	Peru_Lauricocha_5800BP_MA	-0.001623	-3.972	23834	24694	530029
result:	Mbuti.DG	NorthPeruCoast	NorthPeruHighlands	Peru_Lauricocha_5800BP_MA	-0.001518	-3.78	25022	25863	553858
result:	Mbuti.DG	SouthPeruHighlands	NorthPeruHighlands	Peru_Lauricocha_5800BP_MA	-0.001293	-3.494	25991	26734	574392
result:	Mbuti.DG	Chile_Conchali_700BP_LIP	NorthPeruHighlands	Peru_Lauricocha_5800BP_MA	-0.001399	-2.866	24423	25181	542021
result:	Mbuti.DG	Peru_Cusco_Torontoy_A_450BP_LH	NorthPeruHighlands	Peru_Lauricocha_5800BP_MA	-0.00108	-2.369	23145	23697	510985
result:	Mbuti.DG	Bolivia_Aymara.SG	NorthPeruHighlands	Peru_Lauricocha_5800BP_MA	-0.000828	-2.296	26061	26537	575226
result:	Mbuti.DG	CentralPeruCoast	NorthPeruHighlands	Peru_Lauricocha_5800BP_MA	-0.00093	-2.172	25355	25874	558559
result:	Mbuti.DG	NorthChile	NorthPeruHighlands	Peru_Lauricocha_5800BP_MA	-0.001057	-2.16	20148	20622	447979
result:	Mbuti.DG	Chile_Pukara_700BP_LIP	NorthPeruHighlands	Peru_Lauricocha_5800BP_MA	-0.001305	-2.141	9190	9457	205311
result:	Mbuti.DG	Peru_Cusco_SanSebastian_610-490BP_LH-LIP	NorthPeruHighlands	Peru_Lauricocha_5800BP_MA	-0.001026	-2.054	21685	22178	480170
result:	Mbuti.DG	Peru_Cuncaicha_4200BP_LA	NorthPeruHighlands	Peru_Lauricocha_5800BP_MA	-0.001097	-1.865	23654	24229	524664
result:	Mbuti.DG	Bolivia_Iroco_1050BP_MH	NorthPeruHighlands	Peru_Lauricocha_5800BP_MA	-0.001093	-1.781	16603	17005	367382
result:	Mbuti.DG	Peru_La_Galgada_600BP_LIP	NorthPeruHighlands	Peru_Lauricocha_5800BP_MA	-0.003765	-1.651	393	428	9189
result:	Mbuti.DG	Quechua.DG	NorthPeruHighlands	Peru_Lauricocha_5800BP_MA	-0.000727	-1.648	25528	25939	565405
result:	Mbuti.DG	Peru_Cuncaicha_3300BP_IP	NorthPeruHighlands	Peru_Lauricocha_5800BP_MA	-0.00092	-1.622	21615	22058	481535
result:	Mbuti.DG	Peru_Paracas_2250BP_EH	NorthPeruHighlands	Peru_Lauricocha_5800BP_MA	-0.003354	-1.482	421	453	9693
result:	Mbuti.DG	Peru_HuacaPrieta_4500BP_LA	NorthPeruHighlands	Peru_Lauricocha_5800BP_MA	-0.002871	-1.48	654	695	14413
result:	Mbuti.DG	Aymara.SG	NorthPeruHighlands	Peru_Lauricocha_5800BP_MA	-0.000739	-1.357	26095	26520	574994
result:	Mbuti.DG	Peru_Kaillachuro_Unknown.SG	NorthPeruHighlands	Peru_Lauricocha_5800BP_MA	-0.000874	-1.246	7338	7481	163087
result:	Mbuti.DG	Peru_RioUncallane_1700BP_EIP.SG	NorthPeruHighlands	Peru_Lauricocha_5800BP_MA	-0.000478	-1.148	26227	26502	575210
result:	Mbuti.DG	Bolivia_Miraflores_1100BP_MH	NorthPeruHighlands	Peru_Lauricocha_5800BP_MA	-0.000504	-1.126	24950	25226	547660
result:	Mbuti.DG	Peru_La_Galgada_4100BP_LA	NorthPeruHighlands	Peru_Lauricocha_5800BP_MA	-0.0006	-1.014	24528	24849	535602
result:	Mbuti.DG	Chile_LosRieles_5100BP_MA	NorthPeruHighlands	Peru_Lauricocha_5800BP_MA	-0.000584	-0.947	22222	22507	488242
result:	Mbuti.DG	Bolivia_Tiwanaku_1000BP_MH	NorthPeruHighlands	Peru_Lauricocha_5800BP_MA	-0.000522	-0.908	10956	11083	241742
result:	Mbuti.DG	Argentina_LagunaChica_1600BP	NorthPeruHighlands	Peru_Lauricocha_5800BP_MA	-0.000508	-0.821	18223	18427	402780
result:	Mbuti.DG	Peru_SoroMikayaPatjxa_6800BP_MA.SG	NorthPeruHighlands	Peru_Lauricocha_5800BP_MA	-0.000648	-0.532	1454	1476	34627
result:	Mbuti.DG	Peru_Cuncaicha_9000BP_EA	NorthPeruHighlands	Peru_Lauricocha_5800BP_MA	-3.4e-05	-0.057	24170	24188	530323
result:	Mbuti.DG	Peru_Cusco_Torontoy_B_450BP_LH	NorthPeruHighlands	Peru_Lauricocha_5800BP_MA	1.2e-05	0.02	21447	21441	467906
result:	Mbuti.DG	Argentina_Aconcagua_500BP_LH.SG	NorthPeruHighlands	Peru_Lauricocha_5800BP_MA	1.3e-05	0.023	23456	23449	509027
result:	Mbuti.DG	Peru_Lauricocha_8600BP_EA	NorthPeruHighlands	Peru_Lauricocha_5800BP_MA	0.002178	4.386	26180	24965	557706
result:	Mbuti.DG	Peru_Lauricocha_3500BP_IP	NorthPeruHighlands	Peru_Lauricocha_5800BP_MA	0.003572	5.705	18053	16691	381493
result:	Mbuti.DG	Bolivia_Iroco_1050BP_MH	NorthPeruHighlands	Peru_La_Galgada_4100BP_LA	-0.000846	-1.571	22875	23305	507928
result:	Mbuti.DG	Peru_Cusco_Torontoy_B_450BP_LH	NorthPeruHighlands	Peru_La_Galgada_4100BP_LA	-0.000837	-1.536	29374	29919	652541
result:	Mbuti.DG	Peru_Cusco_SanSebastian_610-490BP_LH-LIP	NorthPeruHighlands	Peru_La_Galgada_4100BP_LA	-0.000477	-1.029	30606	30928	676118
result:	Mbuti.DG	Peru_Cuncaicha_4200BP_LA	NorthPeruHighlands	Peru_La_Galgada_4100BP_LA	-0.000537	-1.004	33423	33821	741263
result:	Mbuti.DG	Peru_HuacaPrieta_4500BP_LA	NorthPeruHighlands	Peru_La_Galgada_4100BP_LA	-0.001592	-0.92	900	930	19403
result:	Mbuti.DG	Peru_Paracas_2250BP_EH	NorthPeruHighlands	Peru_La_Galgada_4100BP_LA	-0.0015	-0.81	592	612	13348
result:	Mbuti.DG	Chile_Conchali_700BP_LIP	NorthPeruHighlands	Peru_La_Galgada_4100BP_LA	-0.000252	-0.602	34771	34964	766337
result:	Mbuti.DG	SouthPeruHighlands	NorthPeruHighlands	Peru_La_Galgada_4100BP_LA	-0.000192	-0.564	37028	37183	812966
result:	Mbuti.DG	Peru_La_Galgada_600BP_LIP	NorthPeruHighlands	Peru_La_Galgada_4100BP_LA	-0.000915	-0.454	570	582	12538
result:	Mbuti.DG	Peru_Cuncaicha_9000BP_EA	NorthPeruHighlands	Peru_La_Galgada_4100BP_LA	-0.000243	-0.449	33846	34028	748126
result:	Mbuti.DG	SouthPeruCoast	NorthPeruHighlands	Peru_La_Galgada_4100BP_LA	-0.000149	-0.392	34083	34195	749432
result:	Mbuti.DG	Peru_Cuncaicha_3300BP_IP	NorthPeruHighlands	Peru_La_Galgada_4100BP_LA	-9e-05	-0.17	30388	30449	674754
result:	Mbuti.DG	Chile_Pukara_700BP_LIP	NorthPeruHighlands	Peru_La_Galgada_4100BP_LA	-8.4e-05	-0.145	12995	13019	285902
result:	Mbuti.DG	CentralPeruCoast	NorthPeruHighlands	Peru_La_Galgada_4100BP_LA	-7e-06	-0.017	35691	35696	784140
result:	Mbuti.DG	Bolivia_Miraflores_1100BP_MH	NorthPeruHighlands	Peru_La_Galgada_4100BP_LA	2.8e-05	0.069	35168	35146	771147
result:	Mbuti.DG	Aymara.SG	NorthPeruHighlands	Peru_La_Galgada_4100BP_LA	8e-05	0.162	37076	37011	813852
result:	Mbuti.DG	Peru_RioUncallane_1700BP_EIP.SG	NorthPeruHighlands	Peru_La_Galgada_4100BP_LA	6.7e-05	0.175	37113	37058	814303
result:	Mbuti.DG	Argentina_LagunaChica_1600BP	NorthPeruHighlands	Peru_La_Galgada_4100BP_LA	0.000126	0.223	25563	25492	562101
result:	Mbuti.DG	Chile_LosRieles_5100BP_MA	NorthPeruHighlands	Peru_La_Galgada_4100BP_LA	0.000136	0.247	31281	31188	685779
result:	Mbuti.DG	Peru_Lauricocha_8600BP_EA	NorthPeruHighlands	Peru_La_Galgada_4100BP_LA	0.000129	0.281	35516	35415	781536
result:	Mbuti.DG	Peru_Kaillachuro_Unknown.SG	NorthPeruHighlands	Peru_La_Galgada_4100BP_LA	0.000211	0.346	10397	10349	229917
result:	Mbuti.DG	Quechua.DG	NorthPeruHighlands	Peru_La_Galgada_4100BP_LA	0.000162	0.401	36289	36159	799255
result:	Mbuti.DG	Bolivia_Aymara.SG	NorthPeruHighlands	Peru_La_Galgada_4100BP_LA	0.000141	0.439	37100	36985	814327
result:	Mbuti.DG	Peru_SoroMikayaPatjxa_6800BP_MA.SG	NorthPeruHighlands	Peru_La_Galgada_4100BP_LA	0.000525	0.486	2136	2111	48892
result:	Mbuti.DG	Peru_Cusco_Torontoy_A_450BP_LH	NorthPeruHighlands	Peru_La_Galgada_4100BP_LA	0.000248	0.551	32716	32538	716222
result:	Mbuti.DG	Bolivia_Tiwanaku_1000BP_MH	NorthPeruHighlands	Peru_La_Galgada_4100BP_LA	0.000295	0.559	15294	15195	335165
result:	Mbuti.DG	Argentina_Aconcagua_500BP_LH.SG	NorthPeruHighlands	Peru_La_Galgada_4100BP_LA	0.000338	0.649	32977	32735	718350
result:	Mbuti.DG	NorthPeruCoast	NorthPeruHighlands	Peru_La_Galgada_4100BP_LA	0.000251	0.681	35943	35747	783060
result:	Mbuti.DG	Peru_Lauricocha_3500BP_IP	NorthPeruHighlands	Peru_La_Galgada_4100BP_LA	0.000647	1.179	23711	23373	522262
result:	Mbuti.DG	Peru_Lauricocha_5800BP_MA	NorthPeruHighlands	Peru_La_Galgada_4100BP_LA	0.000698	1.195	24528	24153	535602
result:	Mbuti.DG	NorthChile	NorthPeruHighlands	Peru_La_Galgada_4100BP_LA	0.00074	1.702	28882	28415	630565
This shows that migration occurred from CentralPeruCoast to NorthPeruHighlands between 8600BP and 5800BP.
result:	Mbuti.DG	Peru_Paracas_2250BP_EH	Peru_Lauricocha_8600BP_EA	Peru_Lauricocha_5800BP_MA	-0.002805	-1.183	415	443	9885
result:	Mbuti.DG	Peru_Kaillachuro_Unknown.SG	Peru_Lauricocha_8600BP_EA	Peru_Lauricocha_5800BP_MA	-0.00023	-0.313	7826	7866	176293
result:	Mbuti.DG	Peru_Palpa_950BP_MH	Peru_Lauricocha_8600BP_EA	Peru_Lauricocha_5800BP_MA	-0.000257	-0.174	1222	1229	27548
result:	Mbuti.DG	Peru_Cuncaicha_4200BP_LA	Peru_Lauricocha_8600BP_EA	Peru_Lauricocha_5800BP_MA	-7.6e-05	-0.13	24666	24708	548731
result:	Mbuti.DG	Peru_Cuncaicha_3300BP_IP	Peru_Lauricocha_8600BP_EA	Peru_Lauricocha_5800BP_MA	3.5e-05	0.057	22352	22334	501080
result:	Mbuti.DG	Chile_CaletaHuelen_1100BP_MH	Peru_Lauricocha_8600BP_EA	Peru_Lauricocha_5800BP_MA	4.5e-05	0.075	15420	15405	341483
result:	Mbuti.DG	Peru_SoroMikayaPatjxa_6800BP_MA.SG	Peru_Lauricocha_8600BP_EA	Peru_Lauricocha_5800BP_MA	0.000163	0.131	1655	1649	37923
result:	Mbuti.DG	Peru_HuacaPrieta_4500BP_LA	Peru_Lauricocha_8600BP_EA	Peru_Lauricocha_5800BP_MA	0.000845	0.409	657	645	14470
result:	Mbuti.DG	Peru_Mesayocpata_450BP_LH	Peru_Lauricocha_8600BP_EA	Peru_Lauricocha_5800BP_MA	0.000428	0.497	5793	5739	127170
result:	Mbuti.DG	Aymara.SG	Peru_Lauricocha_8600BP_EA	Peru_Lauricocha_5800BP_MA	0.000305	0.508	28076	27887	621138
result:	Mbuti.DG	Peru_La_Galgada_600BP_LIP	Peru_Lauricocha_8600BP_EA	Peru_Lauricocha_5800BP_MA	0.001249	0.509	433	422	9327
result:	Mbuti.DG	NorthChile	Peru_Lauricocha_8600BP_EA	Peru_Lauricocha_5800BP_MA	0.000269	0.534	20920	20796	463489
result:	Mbuti.DG	Peru_Cuncaicha_9000BP_EA	Peru_Lauricocha_8600BP_EA	Peru_Lauricocha_5800BP_MA	0.000386	0.587	25127	24913	555727
result:	Mbuti.DG	Chile_Pica8_700BP_LIP	Peru_Lauricocha_8600BP_EA	Peru_Lauricocha_5800BP_MA	0.000527	0.826	15191	15014	336069
result:	Mbuti.DG	Peru_Ullujaya_950BP_MH	Peru_Lauricocha_8600BP_EA	Peru_Lauricocha_5800BP_MA	0.000514	0.839	17170	16976	378263
result:	Mbuti.DG	Chile_Conchali_700BP_LIP	Peru_Lauricocha_8600BP_EA	Peru_Lauricocha_5800BP_MA	0.000415	0.842	25640	25405	566447
result:	Mbuti.DG	Chile_Pukara_700BP_LIP	Peru_Lauricocha_8600BP_EA	Peru_Lauricocha_5800BP_MA	0.000564	0.856	9555	9436	211401
result:	Mbuti.DG	Chile_LosRieles_5100BP_MA	Peru_Lauricocha_8600BP_EA	Peru_Lauricocha_5800BP_MA	0.000645	0.959	22949	22624	504117
result:	Mbuti.DG	Peru_Palpa_550BP_LIP	Peru_Lauricocha_8600BP_EA	Peru_Lauricocha_5800BP_MA	0.000501	0.976	21248	21014	466586
result:	Mbuti.DG	Quechua.DG	Peru_Lauricocha_8600BP_EA	Peru_Lauricocha_5800BP_MA	0.000493	1.035	27555	27254	610673
result:	Mbuti.DG	Argentina_LagunaChica_1600BP	Peru_Lauricocha_8600BP_EA	Peru_Lauricocha_5800BP_MA	0.000689	1.098	18485	18204	409155
result:	Mbuti.DG	Peru_Campanayuq_1000BP_MH	Peru_Lauricocha_8600BP_EA	Peru_Lauricocha_5800BP_MA	0.000845	1.141	7979	7831	174451
result:	Mbuti.DG	Bolivia_Iroco_1050BP_MH	Peru_Lauricocha_8600BP_EA	Peru_Lauricocha_5800BP_MA	0.000748	1.168	17392	17105	383888
result:	Mbuti.DG	Peru_Charrangochayoc_700BP_LIP	Peru_Lauricocha_8600BP_EA	Peru_Lauricocha_5800BP_MA	0.000764	1.2	23662	23267	516645
result:	Mbuti.DG	Bolivia_Tiwanaku_1000BP_MH	Peru_Lauricocha_8600BP_EA	Peru_Lauricocha_5800BP_MA	0.000968	1.622	11327	11086	248234
result:	Mbuti.DG	SouthPeruCoast	Peru_Lauricocha_8600BP_EA	Peru_Lauricocha_5800BP_MA	0.000714	1.666	24442	24832	546946
result:	Mbuti.DG	Peru_RioUncallane_1700BP.SG	Peru_Lauricocha_8600BP_EA	Peru_Lauricocha_5800BP_MA	0.000747	1.696	28290	27826	621336
result:	Mbuti.DG	Peru_Cusco_SanSebastian_610-490BP_LH-LIP	Peru_Lauricocha_8600BP_EA	Peru_Lauricocha_5800BP_MA	0.00098	1.825	22553	22069	493975
result:	Mbuti.DG	Peru_Ullujaya_1350BP_EIP	Peru_Lauricocha_8600BP_EA	Peru_Lauricocha_5800BP_MA	0.001028	1.887	17095	16709	375599
result:	Mbuti.DG	Peru_Laramate_900BP_MH	Peru_Lauricocha_8600BP_EA	Peru_Lauricocha_5800BP_MA	0.00082	1.897	27064	26577	593738
result:	Mbuti.DG	Peru_Laramate_650BP_LIP	Peru_Lauricocha_8600BP_EA	Peru_Lauricocha_5800BP_MA	0.000927	1.986	27998	27429	613716
result:	Mbuti.DG	SouthPeruHighlands	Peru_Lauricocha_8600BP_EA	Peru_Lauricocha_5800BP_MA	0.000804	1.989	27375	27867	612611
result:	Mbuti.DG	Peru_Cusco_Torontoy_A_450BP_LH	Peru_Lauricocha_8600BP_EA	Peru_Lauricocha_5800BP_MA	0.001025	2.025	24761	24206	541250
result:	Mbuti.DG	Peru_Chinchawas_1000BP_MH	Peru_Lauricocha_8600BP_EA	Peru_Lauricocha_5800BP_MA	0.001488	2.076	12065	11677	260182
result:	Mbuti.DG	Peru_Lima_1450-1050BP_EIP-MH	Peru_Lauricocha_8600BP_EA	Peru_Lauricocha_5800BP_MA	0.001221	2.11	12450	12119	270986
result:	Mbuti.DG	Bolivia_Aymara.SG	Peru_Lauricocha_8600BP_EA	Peru_Lauricocha_5800BP_MA	0.000858	2.173	28245	27712	621359
result:	Mbuti.DG	Bolivia_Miraflores_1100BP_MH	Peru_Lauricocha_8600BP_EA	Peru_Lauricocha_5800BP_MA	0.001054	2.228	26614	25999	583537
result:	Mbuti.DG	Peru_ElBrujo_1300BP_EIP	Peru_Lauricocha_8600BP_EA	Peru_Lauricocha_5800BP_MA	0.00114	2.254	20442	19934	446124		Note: DATES estimates are probably unreliable here due to the high genetic similarity of the sources.
result:	Mbuti.DG	Peru_Cusco_Torontoy_B_450BP_LH	Peru_Lauricocha_8600BP_EA	Peru_Lauricocha_5800BP_MA	0.001415	2.275	22534	21835	493402		Source1	Source2	Target	Number of Generations	Standard Error of Generations	Years Ago (assuming 28.5 years for generation time)	Standard error of years ago	Total Years Ago (Accounting for Age of Admixed Group)
result:	Mbuti.DG	Peru_ElBrujo_850BP_MH-LIP	Peru_Lauricocha_8600BP_EA	Peru_Lauricocha_5800BP_MA	0.001133	2.326	25775	25136	563158		Peru_Cuncaicha_9000BP_EA	Peru_RioUncallane_1700BP_EIP.SG	Peru_Cuncaicha_4200BP_LA	350.364	153.315	9985.37	4369.48	14185.4
result:	Mbuti.DG	NorthPeruCoast	Peru_Lauricocha_8600BP_EA	Peru_Lauricocha_5800BP_MA	0.00105	2.383	25873	26482	579854
result:	Mbuti.DG	Peru_Chinchawas_700BP_LIP	Peru_Lauricocha_8600BP_EA	Peru_Lauricocha_5800BP_MA	0.001229	2.43	25174	24502	546313
result:	Mbuti.DG	NorthPeruHighlands	Peru_Lauricocha_8600BP_EA	Peru_Lauricocha_5800BP_MA	0.001305	2.669	24671	25391	551885
result:	Mbuti.DG	Peru_Lauricocha_3500BP_IP	Peru_Lauricocha_8600BP_EA	Peru_Lauricocha_5800BP_MA	0.002	2.975	18553	17746	403576
result:	Mbuti.DG	Peru_Lima_650BP_LIP	Peru_Lauricocha_8600BP_EA	Peru_Lauricocha_5800BP_MA	0.001551	3.052	27113	26193	593082
result:	Mbuti.DG	CentralPeruCoast	Peru_Lauricocha_8600BP_EA	Peru_Lauricocha_5800BP_MA	0.001548	3.244	27475	26546	600305
result:	Mbuti.DG	Peru_La_Galgada_4100BP_LA	Peru_Lauricocha_8600BP_EA	Peru_Lauricocha_5800BP_MA	0.001998	3.277	26080	24958	561645
result:	Mbuti.DG	Argentina_Aconcagua_500BP_LH.SG	Peru_Lauricocha_8600BP_EA	Peru_Lauricocha_5800BP_MA	0.002664	4.294	25563	24099	549258
Together with the next set of statistics, this shows that Titicaca Basin and NorthChile shared genetic history with SouthPeruHighlands between 4200BP and 9000BP.
result:	Mbuti.DG	Peru_RioUncallane_1700BP.SG	Peru_Cuncaicha_4200BP_LA	Peru_Cuncaicha_9000BP_EA	-0.003184	-6.548	36219	38779	803888
result:	Mbuti.DG	Bolivia_Miraflores_1100BP_MH	Peru_Cuncaicha_4200BP_LA	Peru_Cuncaicha_9000BP_EA	-0.002997	-5.326	34459	36746	763056
result:	Mbuti.DG	Bolivia_Aymara.SG	Peru_Cuncaicha_4200BP_LA	Peru_Cuncaicha_9000BP_EA	-0.002071	-4.839	36521	38186	803916
result:	Mbuti.DG	Peru_Cuncaicha_3300BP_IP	Peru_Cuncaicha_4200BP_LA	Peru_Cuncaicha_9000BP_EA	-0.003092	-4.371	30254	32345	676126
result:	Mbuti.DG	NorthChile	Peru_Cuncaicha_4200BP_LA	Peru_Cuncaicha_9000BP_EA	-0.002058	-3.528	28554	29842	625972
result:	Mbuti.DG	Quechua.DG	Peru_Cuncaicha_4200BP_LA	Peru_Cuncaicha_9000BP_EA	-0.001792	-3.508	35843	37257	789135
result:	Mbuti.DG	Aymara.SG	Peru_Cuncaicha_4200BP_LA	Peru_Cuncaicha_9000BP_EA	-0.002329	-3.468	36356	38227	803209
result:	Mbuti.DG	Peru_Cusco_SanSebastian_610-490BP_LH-LIP	Peru_Cuncaicha_4200BP_LA	Peru_Cuncaicha_9000BP_EA	-0.002127	-3.448	30685	32117	673077
result:	Mbuti.DG	Chile_CaletaHuelen_1100BP_MH	Peru_Cuncaicha_4200BP_LA	Peru_Cuncaicha_9000BP_EA	-0.002219	-3.364	20647	21655	453959
result:	Mbuti.DG	Peru_Cusco_Torontoy_B_450BP_LH	Peru_Cuncaicha_4200BP_LA	Peru_Cuncaicha_9000BP_EA	-0.00241	-3.293	29237	30792	645308
result:	Mbuti.DG	Bolivia_Tiwanaku_1000BP_MH	Peru_Cuncaicha_4200BP_LA	Peru_Cuncaicha_9000BP_EA	-0.001957	-3.077	15196	15848	333583
result:	Mbuti.DG	Peru_Laramate_900BP_MH	Peru_Cuncaicha_4200BP_LA	Peru_Cuncaicha_9000BP_EA	-0.001457	-2.99	35951	37094	784008
result:	Mbuti.DG	SouthPeruHighlands	Peru_Cuncaicha_4200BP_LA	Peru_Cuncaicha_9000BP_EA	-0.001238	-2.742	36861	37855	802360
result:	Mbuti.DG	Chile_Pica8_700BP_LIP	Peru_Cuncaicha_4200BP_LA	Peru_Cuncaicha_9000BP_EA	-0.001941	-2.669	21227	22125	462699
result:	Mbuti.DG	Peru_Chinchawas_700BP_LIP	Peru_Cuncaicha_4200BP_LA	Peru_Cuncaicha_9000BP_EA	-0.001408	-2.612	33370	34393	727050
result:	Mbuti.DG	Peru_Laramate_650BP_LIP	Peru_Cuncaicha_4200BP_LA	Peru_Cuncaicha_9000BP_EA	-0.001215	-2.323	36396	37361	794466
result:	Mbuti.DG	NorthPeruHighlands	Peru_Cuncaicha_4200BP_LA	Peru_Cuncaicha_9000BP_EA	-0.001207	-2.321	34082	34976	741172
result:	Mbuti.DG	Bolivia_Iroco_1050BP_MH	Peru_Cuncaicha_4200BP_LA	Peru_Cuncaicha_9000BP_EA	-0.00162	-2.266	22922	23733	500959
result:	Mbuti.DG	Peru_Mesayocpata_450BP_LH	Peru_Cuncaicha_4200BP_LA	Peru_Cuncaicha_9000BP_EA	-0.00196	-2.227	7628	7958	168216
result:	Mbuti.DG	Peru_Palpa_550BP_LIP	Peru_Cuncaicha_4200BP_LA	Peru_Cuncaicha_9000BP_EA	-0.001319	-2.2	28951	29780	628790
result:	Mbuti.DG	Peru_Ullujaya_950BP_MH	Peru_Cuncaicha_4200BP_LA	Peru_Cuncaicha_9000BP_EA	-0.001555	-2.175	23499	24298	514087
result:	Mbuti.DG	SouthCentralCoast	Peru_Cuncaicha_4200BP_LA	Peru_Cuncaicha_9000BP_EA	-0.001071	-2.126	34076	34869	740762
result:	Mbuti.DG	Peru_Lima_1450-1050BP_EIP-MH	Peru_Cuncaicha_4200BP_LA	Peru_Cuncaicha_9000BP_EA	-0.001289	-1.953	16266	16722	354012
result:	Mbuti.DG	Chile_Pukara_700BP_LIP	Peru_Cuncaicha_4200BP_LA	Peru_Cuncaicha_9000BP_EA	-0.00139	-1.948	13069	13467	286686
result:	Mbuti.DG	Peru_Cusco_Torontoy_A_450BP_LH	Peru_Cuncaicha_4200BP_LA	Peru_Cuncaicha_9000BP_EA	-0.001022	-1.856	32576	33300	708583
result:	Mbuti.DG	Peru_ElBrujo_1300BP_EIP	Peru_Cuncaicha_4200BP_LA	Peru_Cuncaicha_9000BP_EA	-0.000914	-1.62	27270	27810	591271
result:	Mbuti.DG	Chile_Conchali_700BP_LIP	Peru_Cuncaicha_4200BP_LA	Peru_Cuncaicha_9000BP_EA	-0.000905	-1.577	34816	35501	757007
result:	Mbuti.DG	Argentina_Aconcagua_500BP_LH.SG	Peru_Cuncaicha_4200BP_LA	Peru_Cuncaicha_9000BP_EA	-0.000916	-1.372	32748	33399	710881
result:	Mbuti.DG	Peru_La_Galgada_4100BP_LA	Peru_Cuncaicha_4200BP_LA	Peru_Cuncaicha_9000BP_EA	-0.000942	-1.322	34165	34865	742799
result:	Mbuti.DG	Peru_Lauricocha_3500BP_IP	Peru_Cuncaicha_4200BP_LA	Peru_Cuncaicha_9000BP_EA	-0.000875	-1.27	23478	23929	514562
result:	Mbuti.DG	Peru_La_Galgada_600BP_LIP	Peru_Cuncaicha_4200BP_LA	Peru_Cuncaicha_9000BP_EA	-0.0028	-1.212	544	578	12302
result:	Mbuti.DG	NorthPeruCoast	Peru_Cuncaicha_4200BP_LA	Peru_Cuncaicha_9000BP_EA	-0.000534	-1.078	35558	35969	768574
result:	Mbuti.DG	Chile_LosRieles_5100BP_MA	Peru_Cuncaicha_4200BP_LA	Peru_Cuncaicha_9000BP_EA	-0.000656	-0.921	31402	31847	678045
result:	Mbuti.DG	Peru_Campanayuq_1000BP_MH	Peru_Cuncaicha_4200BP_LA	Peru_Cuncaicha_9000BP_EA	-0.000682	-0.868	10701	10857	228003
result:	Mbuti.DG	Peru_Kaillachuro_Unknown.SG	Peru_Cuncaicha_4200BP_LA	Peru_Cuncaicha_9000BP_EA	-0.000649	-0.829	10301	10448	226234
result:	Mbuti.DG	Peru_Charrangochayoc_700BP_LIP	Peru_Cuncaicha_4200BP_LA	Peru_Cuncaicha_9000BP_EA	-0.000548	-0.803	32003	32381	689169
result:	Mbuti.DG	Peru_ElBrujo_850BP_MH-LIP	Peru_Cuncaicha_4200BP_LA	Peru_Cuncaicha_9000BP_EA	-0.000352	-0.652	34264	34525	739449
result:	Mbuti.DG	Peru_Lauricocha_8600BP_EA	Peru_Cuncaicha_4200BP_LA	Peru_Cuncaicha_9000BP_EA	-0.000396	-0.632	35420	35725	769250
result:	Mbuti.DG	CentralCoast	Peru_Cuncaicha_4200BP_LA	Peru_Cuncaicha_9000BP_EA	-0.00029	-0.551	35720	35945	774488
result:	Mbuti.DG	Peru_Chinchawas_1000BP_MH	Peru_Cuncaicha_4200BP_LA	Peru_Cuncaicha_9000BP_EA	-0.000142	-0.196	16176	16225	345010
result:	Mbuti.DG	Peru_Paracas_2250BP_EH	Peru_Cuncaicha_4200BP_LA	Peru_Cuncaicha_9000BP_EA	-0.000431	-0.186	608	613	13084
result:	Mbuti.DG	Peru_Lima_650BP_LIP	Peru_Cuncaicha_4200BP_LA	Peru_Cuncaicha_9000BP_EA	-7.4e-05	-0.133	35266	35323	763979
result:	Mbuti.DG	Peru_Lauricocha_5800BP_MA	Peru_Cuncaicha_4200BP_LA	Peru_Cuncaicha_9000BP_EA	-5.8e-05	-0.078	24274	24304	525760
result:	Mbuti.DG	Argentina_LagunaChica_1600BP	Peru_Cuncaicha_4200BP_LA	Peru_Cuncaicha_9000BP_EA	-5.5e-05	-0.078	26354	26385	567724
result:	Mbuti.DG	Peru_Ullujaya_1350BP_EIP	Peru_Cuncaicha_4200BP_LA	Peru_Cuncaicha_9000BP_EA	3.1e-05	0.05	23760	23744	509586
result:	Mbuti.DG	Peru_HuacaPrieta_4500BP_LA	Peru_Cuncaicha_4200BP_LA	Peru_Cuncaicha_9000BP_EA	0.000587	0.304	873	862	19003
result:	Mbuti.DG	Peru_SoroMikayaPatjxa_6800BP_MA.SG	Peru_Cuncaicha_4200BP_LA	Peru_Cuncaicha_9000BP_EA	0.000988	0.757	2164	2117	48006
result:	Mbuti.DG	Peru_Palpa_950BP_MH	Peru_Cuncaicha_4200BP_LA	Peru_Cuncaicha_9000BP_EA	0.001218	0.863	1729	1684	37132
This provides evidence for interaction between NorthChile and Titicaca Basin between 6800BP and 1700BP
result:	Mbuti.DG	Bolivia_Aymara.SG	Peru_RioUncallane_1700BP_EIP.SG	Peru_SoroMikayaPatjxa_6800BP_MA.SG	-0.006258	-10.659	3173	3623	71964		Note: It is likely there is some bias due to potential contamination (see Supplemental Online Table S1) or low coverage in Peru_SoroMikayaPatjxa_6800BP_MA.SG
result:	Mbuti.DG	Peru_Laramate_900BP_MH	Peru_RioUncallane_1700BP_EIP.SG	Peru_SoroMikayaPatjxa_6800BP_MA.SG	-0.006615	-8.742	2676	3081	61309		The DATES estimates provide additional evidence that the interactions occurred, but the standard errors are high due to the genetic similarity between the groups.
result:	Mbuti.DG	Quechua.DG	Peru_RioUncallane_1700BP_EIP.SG	Peru_SoroMikayaPatjxa_6800BP_MA.SG	-0.005901	-8.651	3084	3496	69868		DATES estimates:
result:	Mbuti.DG	SouthPeruHighlands	Peru_RioUncallane_1700BP_EIP.SG	Peru_SoroMikayaPatjxa_6800BP_MA.SG	-0.005873	-8.591	3017	3420	68546		Source1	Source2	Target	Number of Generations	Standard Error of Generations	Years Ago (assuming 28.5 years for generation time)	Standard error of years ago	Total Years Ago (Accounting for Age of Admixed Group)
result:	Mbuti.DG	Bolivia_Miraflores_1100BP_MH	Peru_RioUncallane_1700BP_EIP.SG	Peru_SoroMikayaPatjxa_6800BP_MA.SG	-0.006377	-8.014	2677	3068	61314		Chile_CaletaHuelen_1100BP_MH	Peru_SoroMikayaPatjxa_6800BP_MA.SG	Peru_RioUncallane_1700BP_EIP.SG	111.47	86.998	3176.89	2479.44	4876.9
result:	Mbuti.DG	NorthPeruHighlands	Peru_RioUncallane_1700BP_EIP.SG	Peru_SoroMikayaPatjxa_6800BP_MA.SG	-0.006178	-7.589	2361	2698	54482		SouthPeruHighlands	Peru_SoroMikayaPatjxa_6800BP_MA.SG	Peru_RioUncallane_1700BP_EIP.SG	15.631	10.079	445.483	287.252	2145.48
result:	Mbuti.DG	Peru_Chinchawas_700BP_LIP	Peru_RioUncallane_1700BP_EIP.SG	Peru_SoroMikayaPatjxa_6800BP_MA.SG	-0.00628	-7.41	2292	2624	52782
result:	Mbuti.DG	NorthPeruCoast	Peru_RioUncallane_1700BP_EIP.SG	Peru_SoroMikayaPatjxa_6800BP_MA.SG	-0.005547	-7.383	2695	3033	61079
result:	Mbuti.DG	Peru_Cuncaicha_4200BP_LA	Peru_RioUncallane_1700BP_EIP.SG	Peru_SoroMikayaPatjxa_6800BP_MA.SG	-0.00698	-7.289	2336	2715	54266
result:	Mbuti.DG	SouthPeruCoast	Peru_RioUncallane_1700BP_EIP.SG	Peru_SoroMikayaPatjxa_6800BP_MA.SG	-0.005914	-7.274	2406	2730	54737
result:	Mbuti.DG	Chile_Conchali_700BP_LIP	Peru_RioUncallane_1700BP_EIP.SG	Peru_SoroMikayaPatjxa_6800BP_MA.SG	-0.005756	-7.128	2440	2763	56035
result:	Mbuti.DG	Peru_Laramate_650BP_LIP	Peru_RioUncallane_1700BP_EIP.SG	Peru_SoroMikayaPatjxa_6800BP_MA.SG	-0.005265	-6.847	2910	3257	65944
result:	Mbuti.DG	Peru_ElBrujo_850BP_MH-LIP	Peru_RioUncallane_1700BP_EIP.SG	Peru_SoroMikayaPatjxa_6800BP_MA.SG	-0.005691	-6.813	2512	2837	57181
result:	Mbuti.DG	Peru_Cusco_Torontoy_A_450BP_LH	Peru_RioUncallane_1700BP_EIP.SG	Peru_SoroMikayaPatjxa_6800BP_MA.SG	-0.005792	-6.745	2420	2740	55290
result:	Mbuti.DG	Peru_La_Galgada_4100BP_LA	Peru_RioUncallane_1700BP_EIP.SG	Peru_SoroMikayaPatjxa_6800BP_MA.SG	-0.006147	-6.546	2479	2826	56485
result:	Mbuti.DG	CentralPeruCoast	Peru_RioUncallane_1700BP_EIP.SG	Peru_SoroMikayaPatjxa_6800BP_MA.SG	-0.004914	-6.363	2758	3068	63156
result:	Mbuti.DG	Aymara.SG	Peru_RioUncallane_1700BP_EIP.SG	Peru_SoroMikayaPatjxa_6800BP_MA.SG	-0.005327	-6.297	3201	3584	71928
result:	Mbuti.DG	Peru_Lima_650BP_LIP	Peru_RioUncallane_1700BP_EIP.SG	Peru_SoroMikayaPatjxa_6800BP_MA.SG	-0.005106	-6.148	2685	3000	61796
result:	Mbuti.DG	Peru_Palpa_550BP_LIP	Peru_RioUncallane_1700BP_EIP.SG	Peru_SoroMikayaPatjxa_6800BP_MA.SG	-0.00595	-5.971	1964	2228	44498
result:	Mbuti.DG	Peru_Ullujaya_1350BP_EIP	Peru_RioUncallane_1700BP_EIP.SG	Peru_SoroMikayaPatjxa_6800BP_MA.SG	-0.006617	-5.819	1496	1723	34402
result:	Mbuti.DG	Peru_Cusco_SanSebastian_610-490BP_LH-LIP	Peru_RioUncallane_1700BP_EIP.SG	Peru_SoroMikayaPatjxa_6800BP_MA.SG	-0.005331	-5.759	2032	2279	46362
result:	Mbuti.DG	NorthChile	Peru_RioUncallane_1700BP_EIP.SG	Peru_SoroMikayaPatjxa_6800BP_MA.SG	-0.005425	-5.628	2007	2252	45134
result:	Mbuti.DG	Peru_Ullujaya_950BP_MH	Peru_RioUncallane_1700BP_EIP.SG	Peru_SoroMikayaPatjxa_6800BP_MA.SG	-0.006468	-5.483	1521	1745	34665
result:	Mbuti.DG	Peru_Charrangochayoc_700BP_LIP	Peru_RioUncallane_1700BP_EIP.SG	Peru_SoroMikayaPatjxa_6800BP_MA.SG	-0.005634	-5.428	2161	2438	49249
result:	Mbuti.DG	Peru_ElBrujo_1300BP_EIP	Peru_RioUncallane_1700BP_EIP.SG	Peru_SoroMikayaPatjxa_6800BP_MA.SG	-0.005331	-5.385	1910	2141	43244
result:	Mbuti.DG	Chile_CaletaHuelen_1100BP_MH	Peru_RioUncallane_1700BP_EIP.SG	Peru_SoroMikayaPatjxa_6800BP_MA.SG	-0.006164	-5.262	1450	1654	33055
result:	Mbuti.DG	Bolivia_Iroco_1050BP_MH	Peru_RioUncallane_1700BP_EIP.SG	Peru_SoroMikayaPatjxa_6800BP_MA.SG	-0.005601	-5.146	1647	1857	37615
result:	Mbuti.DG	Argentina_LagunaChica_1600BP	Peru_RioUncallane_1700BP_EIP.SG	Peru_SoroMikayaPatjxa_6800BP_MA.SG	-0.005946	-5.086	1572	1784	35704
result:	Mbuti.DG	Peru_Lauricocha_8600BP_EA	Peru_RioUncallane_1700BP_EIP.SG	Peru_SoroMikayaPatjxa_6800BP_MA.SG	-0.004095	-4.919	2744	2999	62407
result:	Mbuti.DG	Bolivia_Tiwanaku_1000BP_MH	Peru_RioUncallane_1700BP_EIP.SG	Peru_SoroMikayaPatjxa_6800BP_MA.SG	-0.006573	-4.852	995	1143	22425
result:	Mbuti.DG	Peru_Lauricocha_5800BP_MA	Peru_RioUncallane_1700BP_EIP.SG	Peru_SoroMikayaPatjxa_6800BP_MA.SG	-0.005331	-4.847	1744	1957	39964
result:	Mbuti.DG	Peru_Cusco_Torontoy_B_450BP_LH	Peru_RioUncallane_1700BP_EIP.SG	Peru_SoroMikayaPatjxa_6800BP_MA.SG	-0.004701	-4.725	2181	2415	49743
result:	Mbuti.DG	Chile_Pica8_700BP_LIP	Peru_RioUncallane_1700BP_EIP.SG	Peru_SoroMikayaPatjxa_6800BP_MA.SG	-0.004961	-4.169	1390	1543	30913
result:	Mbuti.DG	Peru_Cuncaicha_3300BP_IP	Peru_RioUncallane_1700BP_EIP.SG	Peru_SoroMikayaPatjxa_6800BP_MA.SG	-0.003988	-3.932	2093	2282	47452
result:	Mbuti.DG	Peru_Cuncaicha_9000BP_EA	Peru_RioUncallane_1700BP_EIP.SG	Peru_SoroMikayaPatjxa_6800BP_MA.SG	-0.004034	-3.923	2491	2713	55072
result:	Mbuti.DG	Chile_Pukara_700BP_LIP	Peru_RioUncallane_1700BP_EIP.SG	Peru_SoroMikayaPatjxa_6800BP_MA.SG	-0.005956	-3.845	860	975	19422
result:	Mbuti.DG	Peru_Chinchawas_1000BP_MH	Peru_RioUncallane_1700BP_EIP.SG	Peru_SoroMikayaPatjxa_6800BP_MA.SG	-0.005152	-3.667	1005	1125	23194
result:	Mbuti.DG	Peru_Mesayocpata_450BP_LH	Peru_RioUncallane_1700BP_EIP.SG	Peru_SoroMikayaPatjxa_6800BP_MA.SG	-0.006377	-3.426	501	578	12020
result:	Mbuti.DG	Peru_Lauricocha_3500BP_IP	Peru_RioUncallane_1700BP_EIP.SG	Peru_SoroMikayaPatjxa_6800BP_MA.SG	-0.003954	-3.417	1682	1835	38487
result:	Mbuti.DG	Peru_Lima_1450-1050BP_EIP-MH	Peru_RioUncallane_1700BP_EIP.SG	Peru_SoroMikayaPatjxa_6800BP_MA.SG	-0.003997	-3.119	1147	1250	25747
result:	Mbuti.DG	Chile_LosRieles_5100BP_MA	Peru_RioUncallane_1700BP_EIP.SG	Peru_SoroMikayaPatjxa_6800BP_MA.SG	-0.002946	-3.043	2165	2306	47901
result:	Mbuti.DG	Peru_Campanayuq_1000BP_MH	Peru_RioUncallane_1700BP_EIP.SG	Peru_SoroMikayaPatjxa_6800BP_MA.SG	-0.004322	-2.622	705	774	15884
result:	Mbuti.DG	Peru_Palpa_950BP_MH	Peru_RioUncallane_1700BP_EIP.SG	Peru_SoroMikayaPatjxa_6800BP_MA.SG	-0.007493	-1.75	109	128	2556
result:	Mbuti.DG	Peru_La_Galgada_600BP_LIP	Peru_RioUncallane_1700BP_EIP.SG	Peru_SoroMikayaPatjxa_6800BP_MA.SG	-0.010774	-1.627	33	43	865
result:	Mbuti.DG	Peru_Paracas_2250BP_EH	Peru_RioUncallane_1700BP_EIP.SG	Peru_SoroMikayaPatjxa_6800BP_MA.SG	-0.007011	-1.051	41	48	960
result:	Mbuti.DG	Peru_HuacaPrieta_4500BP_LA	Peru_RioUncallane_1700BP_EIP.SG	Peru_SoroMikayaPatjxa_6800BP_MA.SG	-0.004325	-0.746	50	55	1185
Note: These statistics might just be reflective of the geographic distance between SouthPeruHighlands and Cuncaichca_LA (further south than SouthPeruHighlands).
result:	Mbuti.DG	Chile_Pukara_700BP_LIP	SouthPeruHighlands	Peru_Cuncaicha_4200BP_LA	-0.002683	-4.946	13463	14270	300959
result:	Mbuti.DG	SouthPeruCoast	SouthPeruHighlands	Peru_Cuncaicha_4200BP_LA	-0.001778	-4.916	36036	37448	794179
result:	Mbuti.DG	CentralPeruCoast	SouthPeruHighlands	Peru_Cuncaicha_4200BP_LA	-0.001477	-3.814	38309	39561	847941
result:	Mbuti.DG	NorthPeruCoast	SouthPeruHighlands	Peru_Cuncaicha_4200BP_LA	-0.001179	-3.369	38225	39211	835948
result:	Mbuti.DG	NorthPeruHighlands	SouthPeruHighlands	Peru_Cuncaicha_4200BP_LA	-0.001137	-2.926	36387	37291	795441
result:	Mbuti.DG	Peru_La_Galgada_4100BP_LA	SouthPeruHighlands	Peru_Cuncaicha_4200BP_LA	-0.001391	-2.716	36453	37567	800662
result:	Mbuti.DG	Peru_HuacaPrieta_4500BP_LA	SouthPeruHighlands	Peru_Cuncaicha_4200BP_LA	-0.003355	-2.27	869	934	19374
result:	Mbuti.DG	Peru_Lauricocha_5800BP_MA	SouthPeruHighlands	Peru_Cuncaicha_4200BP_LA	-0.001003	-1.869	25645	26212	565450
result:	Mbuti.DG	Argentina_Aconcagua_500BP_LH.SG	SouthPeruHighlands	Peru_Cuncaicha_4200BP_LA	-0.000765	-1.551	35957	36558	785558
result:	Mbuti.DG	Peru_Cusco_Torontoy_A_450BP_LH	SouthPeruHighlands	Peru_Cuncaicha_4200BP_LA	-0.000602	-1.503	35138	35599	765786
result:	Mbuti.DG	Peru_Kaillachuro_Unknown.SG	SouthPeruHighlands	Peru_Cuncaicha_4200BP_LA	-0.00076	-1.308	11376	11567	250939
result:	Mbuti.DG	Peru_Paracas_2250BP_EH	SouthPeruHighlands	Peru_Cuncaicha_4200BP_LA	-0.002134	-1.25	614	643	13697
result:	Mbuti.DG	Quechua.DG	SouthPeruHighlands	Peru_Cuncaicha_4200BP_LA	-0.000468	-1.178	39987	40396	873418
result:	Mbuti.DG	Argentina_LagunaChica_1600BP	SouthPeruHighlands	Peru_Cuncaicha_4200BP_LA	-0.000514	-0.994	27005	27307	587863
result:	Mbuti.DG	Chile_Conchali_700BP_LIP	SouthPeruHighlands	Peru_Cuncaicha_4200BP_LA	-0.000412	-0.959	37310	37645	813584
result:	Mbuti.DG	Peru_La_Galgada_600BP_LIP	SouthPeruHighlands	Peru_Cuncaicha_4200BP_LA	-0.000832	-0.479	582	593	12792
result:	Mbuti.DG	Peru_Lauricocha_3500BP_IP	SouthPeruHighlands	Peru_Cuncaicha_4200BP_LA	-0.000179	-0.337	25162	25260	551960
result:	Mbuti.DG	Bolivia_Aymara.SG	SouthPeruHighlands	Peru_Cuncaicha_4200BP_LA	-2.3e-05	-0.072	41118	41138	890710
result:	Mbuti.DG	Peru_Lauricocha_8600BP_EA	SouthPeruHighlands	Peru_Cuncaicha_4200BP_LA	2.7e-05	0.062	38637	38614	842091
result:	Mbuti.DG	Peru_Cusco_SanSebastian_610-490BP_LH-LIP	SouthPeruHighlands	Peru_Cuncaicha_4200BP_LA	8.4e-05	0.19	32875	32816	710292
result:	Mbuti.DG	Chile_LosRieles_5100BP_MA	SouthPeruHighlands	Peru_Cuncaicha_4200BP_LA	0.000165	0.317	33183	33064	717734
result:	Mbuti.DG	Peru_Cuncaicha_9000BP_EA	SouthPeruHighlands	Peru_Cuncaicha_4200BP_LA	0.000214	0.426	37033	36861	802360
result:	Mbuti.DG	Aymara.SG	SouthPeruHighlands	Peru_Cuncaicha_4200BP_LA	0.000419	0.82	41299	40925	889962
result:	Mbuti.DG	Bolivia_Tiwanaku_1000BP_MH	SouthPeruHighlands	Peru_Cuncaicha_4200BP_LA	0.000459	0.995	16233	16073	349141
result:	Mbuti.DG	Peru_SoroMikayaPatjxa_6800BP_MA.SG	SouthPeruHighlands	Peru_Cuncaicha_4200BP_LA	0.001074	1.181	2406	2348	53849
result:	Mbuti.DG	NorthChile	SouthPeruHighlands	Peru_Cuncaicha_4200BP_LA	0.000674	1.61	30917	30469	664004
result:	Mbuti.DG	Peru_Cusco_Torontoy_B_450BP_LH	SouthPeruHighlands	Peru_Cuncaicha_4200BP_LA	0.001226	2.32	32443	31593	693588
result:	Mbuti.DG	Bolivia_Iroco_1050BP_MH	SouthPeruHighlands	Peru_Cuncaicha_4200BP_LA	0.001337	2.485	24942	24229	532539
result:	Mbuti.DG	Peru_Cuncaicha_3300BP_IP	SouthPeruHighlands	Peru_Cuncaicha_4200BP_LA	0.001521	2.889	33460	32369	716996
result:	Mbuti.DG	Bolivia_Miraflores_1100BP_MH	SouthPeruHighlands	Peru_Cuncaicha_4200BP_LA	0.001564	4.009	39103	37803	830732
result:	Mbuti.DG	Peru_RioUncallane_1700BP_EIP.SG	SouthPeruHighlands	Peru_Cuncaicha_4200BP_LA	0.002057	5.758	42170	40337	890677

## Sheet: B_Post2000BPContinuity
Genetic Continuity in the Same Region Over Time after 2000BP:
Within SouthPeruHighlands:					f4_value	Z_score	BABA	ABBA	Num_SNPs
result:	Mbuti.DG	Chile_Pica8_700BP_LIP	Peru_Laramate_900BP_MH	Peru_Laramate_650BP_LIP	-0.000993	-2.807	22474	22970	500180
result:	Mbuti.DG	Peru_Chinchawas_700BP_LIP	Peru_Laramate_900BP_MH	Peru_Laramate_650BP_LIP	-0.000682	-2.418	37749	38318	833031
result:	Mbuti.DG	Peru_Campanayuq_1000BP_MH	Peru_Laramate_900BP_MH	Peru_Laramate_650BP_LIP	-0.000888	-2.253	11305	11525	248391
result:	Mbuti.DG	Peru_Paracas_2250BP_EH	Peru_Laramate_900BP_MH	Peru_Laramate_650BP_LIP	-0.002703	-2.084	642	680	14401
result:	Mbuti.DG	Chile_CaletaHuelen_1100BP_MH	Peru_Laramate_900BP_MH	Peru_Laramate_650BP_LIP	-0.00068	-2.084	23005	23352	509744
result:	Mbuti.DG	Chile_LosRieles_5100BP_MA	Peru_Laramate_900BP_MH	Peru_Laramate_650BP_LIP	-0.000683	-1.946	34304	34823	760354
result:	Mbuti.DG	Bolivia_Iroco_1050BP_MH	Peru_Laramate_900BP_MH	Peru_Laramate_650BP_LIP	-0.000683	-1.945	25593	25981	566797
result:	Mbuti.DG	Chile_Pukara_700BP_LIP	Peru_Laramate_900BP_MH	Peru_Laramate_650BP_LIP	-0.000651	-1.727	14231	14436	315021
result:	Mbuti.DG	Peru_Kaillachuro_Unknown.SG	Peru_Laramate_900BP_MH	Peru_Laramate_650BP_LIP	-0.000743	-1.697	12304	12508	274728
result:	Mbuti.DG	Bolivia_Miraflores_1100BP_MH	Peru_Laramate_900BP_MH	Peru_Laramate_650BP_LIP	-0.000456	-1.688	40712	41122	897425
result:	Mbuti.DG	Peru_Palpa_950BP_MH	Peru_Laramate_900BP_MH	Peru_Laramate_650BP_LIP	-0.001312	-1.636	1831	1885	40931
result:	Mbuti.DG	Peru_ElBrujo_1300BP_EIP	Peru_Laramate_900BP_MH	Peru_Laramate_650BP_LIP	-0.000435	-1.529	30186	30476	666672
result:	Mbuti.DG	Peru_Ullujaya_1350BP_EIP	Peru_Laramate_900BP_MH	Peru_Laramate_650BP_LIP	-0.000465	-1.509	25353	25613	558444
result:	Mbuti.DG	Bolivia_Aymara.SG	Peru_Laramate_900BP_MH	Peru_Laramate_650BP_LIP	-0.000327	-1.501	44124	44443	972560
result:	Mbuti.DG	Peru_Cuncaicha_4200BP_LA	Peru_Laramate_900BP_MH	Peru_Laramate_650BP_LIP	-0.000491	-1.407	38109	38524	843222
result:	Mbuti.DG	Chile_Conchali_700BP_LIP	Peru_Laramate_900BP_MH	Peru_Laramate_650BP_LIP	-0.000372	-1.28	39411	39736	871462
result:	Mbuti.DG	Peru_Cusco_SanSebastian_610-490BP_LH-LIP	Peru_Laramate_900BP_MH	Peru_Laramate_650BP_LIP	-0.00038	-1.271	33883	34167	748338
result:	Mbuti.DG	Peru_RioUncallane_1700BP_EIP.SG	Peru_Laramate_900BP_MH	Peru_Laramate_650BP_LIP	-0.000286	-1.149	44217	44494	972511
result:	Mbuti.DG	Peru_Ullujaya_950BP_MH	Peru_Laramate_900BP_MH	Peru_Laramate_650BP_LIP	-0.000375	-1.106	25573	25783	562124
result:	Mbuti.DG	Peru_Charrangochayoc_700BP_LIP	Peru_Laramate_900BP_MH	Peru_Laramate_650BP_LIP	-0.000361	-1.053	35624	35905	780365
result:	Mbuti.DG	Aymara.SG	Peru_Laramate_900BP_MH	Peru_Laramate_650BP_LIP	-0.000361	-1.029	44134	44485	971891
result:	Mbuti.DG	Peru_Cuncaicha_9000BP_EA	Peru_Laramate_900BP_MH	Peru_Laramate_650BP_LIP	-0.000354	-1.002	38478	38780	851765
result:	Mbuti.DG	Quechua.DG	Peru_Laramate_900BP_MH	Peru_Laramate_650BP_LIP	-0.00023	-0.846	43152	43371	953428
result:	Mbuti.DG	Bolivia_Tiwanaku_1000BP_MH	Peru_Laramate_900BP_MH	Peru_Laramate_650BP_LIP	-0.000229	-0.692	16591	16675	366298
result:	Mbuti.DG	Peru_ElBrujo_850BP_MH-LIP	Peru_Laramate_900BP_MH	Peru_Laramate_650BP_LIP	-0.000146	-0.523	39345	39471	862245
result:	Mbuti.DG	Argentina_LagunaChica_1600BP	Peru_Laramate_900BP_MH	Peru_Laramate_650BP_LIP	-0.000161	-0.481	27509	27607	607182
result:	Mbuti.DG	Peru_La_Galgada_600BP_LIP	Peru_Laramate_900BP_MH	Peru_Laramate_650BP_LIP	-0.000634	-0.471	603	611	13386
result:	Mbuti.DG	Peru_Cusco_Torontoy_B_450BP_LH	Peru_Laramate_900BP_MH	Peru_Laramate_650BP_LIP	-0.000117	-0.331	33630	33717	742491
result:	Mbuti.DG	Peru_Lauricocha_8600BP_EA	Peru_Laramate_900BP_MH	Peru_Laramate_650BP_LIP	-5.9e-05	-0.2	41569	41623	916923
result:	Mbuti.DG	Peru_Lima_1450-1050BP_EIP-MH	Peru_Laramate_900BP_MH	Peru_Laramate_650BP_LIP	2.3e-05	0.07	18126	18117	398293
result:	Mbuti.DG	Peru_Lauricocha_5800BP_MA	Peru_Laramate_900BP_MH	Peru_Laramate_650BP_LIP	3.3e-05	0.093	27535	27515	609018
result:	Mbuti.DG	Argentina_Aconcagua_500BP_LH.SG	Peru_Laramate_900BP_MH	Peru_Laramate_650BP_LIP	8e-05	0.224	39124	39055	856268
result:	Mbuti.DG	Peru_Palpa_550BP_LIP	Peru_Laramate_900BP_MH	Peru_Laramate_650BP_LIP	0.000111	0.366	32187	32108	702940
result:	Mbuti.DG	Peru_Cusco_Torontoy_A_450BP_LH	Peru_Laramate_900BP_MH	Peru_Laramate_650BP_LIP	0.000108	0.385	37526	37437	822970
result:	Mbuti.DG	Peru_Lima_650BP_LIP	Peru_Laramate_900BP_MH	Peru_Laramate_650BP_LIP	0.000123	0.452	41048	40937	906388
result:	Mbuti.DG	Peru_Cuncaicha_3300BP_IP	Peru_Laramate_900BP_MH	Peru_Laramate_650BP_LIP	0.000151	0.463	34169	34055	756285
result:	Mbuti.DG	Peru_Lauricocha_3500BP_IP	Peru_Laramate_900BP_MH	Peru_Laramate_650BP_LIP	0.000316	0.869	26735	26548	592532
result:	Mbuti.DG	Peru_Mesayocpata_450BP_LH	Peru_Laramate_900BP_MH	Peru_Laramate_650BP_LIP	0.000426	0.911	8785	8703	190527
result:	Mbuti.DG	Peru_Chinchawas_1000BP_MH	Peru_Laramate_900BP_MH	Peru_Laramate_650BP_LIP	0.000347	0.914	17259	17128	376704
result:	Mbuti.DG	Peru_La_Galgada_4100BP_LA	Peru_Laramate_900BP_MH	Peru_Laramate_650BP_LIP	0.00035	0.954	39532	39230	862073
result:	Mbuti.DG	Peru_SoroMikayaPatjxa_6800BP_MA.SG	Peru_Laramate_900BP_MH	Peru_Laramate_650BP_LIP	0.000735	0.984	2604	2561	59192
result:	Mbuti.DG	Peru_HuacaPrieta_4500BP_LA	Peru_Laramate_900BP_MH	Peru_Laramate_650BP_LIP	0.001838	1.617	938	901	20064
result:	Mbuti.DG	Chile_Conchali_700BP_LIP	Peru_Laramate_900BP_MH	Peru_Charrangochayoc_700BP_LIP	-0.000734	-1.868	33348	33894	744067
result:	Mbuti.DG	Peru_Chinchawas_700BP_LIP	Peru_Laramate_900BP_MH	Peru_Charrangochayoc_700BP_LIP	-0.000495	-1.22	32505	32862	719728
result:	Mbuti.DG	Bolivia_Iroco_1050BP_MH	Peru_Laramate_900BP_MH	Peru_Charrangochayoc_700BP_LIP	-0.000596	-1.166	22200	22494	493765
result:	Mbuti.DG	Argentina_LagunaChica_1600BP	Peru_Laramate_900BP_MH	Peru_Charrangochayoc_700BP_LIP	-0.000522	-1.053	24729	25017	551291
result:	Mbuti.DG	Peru_Ullujaya_1350BP_EIP	Peru_Laramate_900BP_MH	Peru_Charrangochayoc_700BP_LIP	-0.000409	-0.912	22789	22994	502528
result:	Mbuti.DG	Peru_Paracas_2250BP_EH	Peru_Laramate_900BP_MH	Peru_Charrangochayoc_700BP_LIP	-0.001195	-0.688	573	589	13035
result:	Mbuti.DG	Chile_CaletaHuelen_1100BP_MH	Peru_Laramate_900BP_MH	Peru_Charrangochayoc_700BP_LIP	-0.000229	-0.493	20266	20369	449389
result:	Mbuti.DG	Aymara.SG	Peru_Laramate_900BP_MH	Peru_Charrangochayoc_700BP_LIP	-0.000249	-0.491	35664	35861	788827
result:	Mbuti.DG	Peru_Cusco_Torontoy_B_450BP_LH	Peru_Laramate_900BP_MH	Peru_Charrangochayoc_700BP_LIP	-0.000197	-0.387	28624	28749	633715
result:	Mbuti.DG	Peru_ElBrujo_1300BP_EIP	Peru_Laramate_900BP_MH	Peru_Charrangochayoc_700BP_LIP	-0.000163	-0.386	26535	26630	586341
result:	Mbuti.DG	Peru_ElBrujo_850BP_MH-LIP	Peru_Laramate_900BP_MH	Peru_Charrangochayoc_700BP_LIP	-0.000144	-0.363	33250	33355	732639
result:	Mbuti.DG	Peru_Chinchawas_1000BP_MH	Peru_Laramate_900BP_MH	Peru_Charrangochayoc_700BP_LIP	-0.000128	-0.228	15647	15691	344341
result:	Mbuti.DG	Peru_Cuncaicha_4200BP_LA	Peru_Laramate_900BP_MH	Peru_Charrangochayoc_700BP_LIP	-6.7e-05	-0.131	32570	32618	720757
result:	Mbuti.DG	Peru_Lauricocha_3500BP_IP	Peru_Laramate_900BP_MH	Peru_Charrangochayoc_700BP_LIP	-4.4e-05	-0.084	22811	22833	507974
result:	Mbuti.DG	Peru_Lima_650BP_LIP	Peru_Laramate_900BP_MH	Peru_Charrangochayoc_700BP_LIP	9e-06	0.022	33842	33835	750447
result:	Mbuti.DG	Peru_Kaillachuro_Unknown.SG	Peru_Laramate_900BP_MH	Peru_Charrangochayoc_700BP_LIP	4.3e-05	0.07	10014	10005	222441
result:	Mbuti.DG	Peru_Lauricocha_8600BP_EA	Peru_Laramate_900BP_MH	Peru_Charrangochayoc_700BP_LIP	7.6e-05	0.169	34310	34253	757495
result:	Mbuti.DG	Peru_La_Galgada_4100BP_LA	Peru_Laramate_900BP_MH	Peru_Charrangochayoc_700BP_LIP	0.000106	0.206	33418	33340	734437
result:	Mbuti.DG	Peru_Palpa_950BP_MH	Peru_Laramate_900BP_MH	Peru_Charrangochayoc_700BP_LIP	0.000354	0.314	1650	1637	36509
result:	Mbuti.DG	Peru_Lauricocha_5800BP_MA	Peru_Laramate_900BP_MH	Peru_Charrangochayoc_700BP_LIP	0.000169	0.315	23500	23412	520522
result:	Mbuti.DG	Peru_Lima_1450-1050BP_EIP-MH	Peru_Laramate_900BP_MH	Peru_Charrangochayoc_700BP_LIP	0.000178	0.361	15903	15841	349970
result:	Mbuti.DG	Bolivia_Miraflores_1100BP_MH	Peru_Laramate_900BP_MH	Peru_Charrangochayoc_700BP_LIP	0.000153	0.397	33928	33814	747686
result:	Mbuti.DG	Argentina_Aconcagua_500BP_LH.SG	Peru_Laramate_900BP_MH	Peru_Charrangochayoc_700BP_LIP	0.000265	0.526	31732	31548	696402
result:	Mbuti.DG	Peru_RioUncallane_1700BP_EIP.SG	Peru_Laramate_900BP_MH	Peru_Charrangochayoc_700BP_LIP	0.000192	0.528	35905	35754	789316
result:	Mbuti.DG	Peru_Cusco_Torontoy_A_450BP_LH	Peru_Laramate_900BP_MH	Peru_Charrangochayoc_700BP_LIP	0.00023	0.558	31593	31433	695273
result:	Mbuti.DG	Chile_LosRieles_5100BP_MA	Peru_Laramate_900BP_MH	Peru_Charrangochayoc_700BP_LIP	0.000325	0.623	30356	30139	668113
result:	Mbuti.DG	Peru_Palpa_550BP_LIP	Peru_Laramate_900BP_MH	Peru_Charrangochayoc_700BP_LIP	0.000266	0.645	28249	28085	619372
result:	Mbuti.DG	Peru_Cuncaicha_3300BP_IP	Peru_Laramate_900BP_MH	Peru_Charrangochayoc_700BP_LIP	0.000354	0.686	29635	29403	657138
result:	Mbuti.DG	Peru_Laramate_650BP_LIP	Peru_Laramate_900BP_MH	Peru_Charrangochayoc_700BP_LIP	0.000282	0.719	35624	35404	780365
result:	Mbuti.DG	Peru_Ullujaya_950BP_MH	Peru_Laramate_900BP_MH	Peru_Charrangochayoc_700BP_LIP	0.000535	1.03	23085	22814	505914
result:	Mbuti.DG	Quechua.DG	Peru_Laramate_900BP_MH	Peru_Charrangochayoc_700BP_LIP	0.000403	1.047	35227	34915	774792
result:	Mbuti.DG	Chile_Pica8_700BP_LIP	Peru_Laramate_900BP_MH	Peru_Charrangochayoc_700BP_LIP	0.000568	1.088	20525	20269	451157
result:	Mbuti.DG	Peru_Campanayuq_1000BP_MH	Peru_Laramate_900BP_MH	Peru_Charrangochayoc_700BP_LIP	0.000646	1.1	10509	10361	228801
result:	Mbuti.DG	Bolivia_Aymara.SG	Peru_Laramate_900BP_MH	Peru_Charrangochayoc_700BP_LIP	0.000358	1.134	35946	35664	789339
result:	Mbuti.DG	Peru_HuacaPrieta_4500BP_LA	Peru_Laramate_900BP_MH	Peru_Charrangochayoc_700BP_LIP	0.001972	1.249	898	860	19182
result:	Mbuti.DG	Peru_Mesayocpata_450BP_LH	Peru_Laramate_900BP_MH	Peru_Charrangochayoc_700BP_LIP	0.000866	1.368	7708	7563	167014
result:	Mbuti.DG	Bolivia_Tiwanaku_1000BP_MH	Peru_Laramate_900BP_MH	Peru_Charrangochayoc_700BP_LIP	0.000695	1.506	14946	14719	327536
result:	Mbuti.DG	Peru_La_Galgada_600BP_LIP	Peru_Laramate_900BP_MH	Peru_Charrangochayoc_700BP_LIP	0.002802	1.6	562	527	12288
result:	Mbuti.DG	Peru_SoroMikayaPatjxa_6800BP_MA.SG	Peru_Laramate_900BP_MH	Peru_Charrangochayoc_700BP_LIP	0.001656	1.677	2079	2001	47267
result:	Mbuti.DG	Peru_Cusco_SanSebastian_610-490BP_LH-LIP	Peru_Laramate_900BP_MH	Peru_Charrangochayoc_700BP_LIP	0.000739	1.681	30138	29651	659198
result:	Mbuti.DG	Peru_Cuncaicha_9000BP_EA	Peru_Laramate_900BP_MH	Peru_Charrangochayoc_700BP_LIP	0.000971	1.898	33156	32450	727008
result:	Mbuti.DG	Chile_Pukara_700BP_LIP	Peru_Laramate_900BP_MH	Peru_Charrangochayoc_700BP_LIP	0.001195	2.128	12847	12513	279576
result:	Mbuti.DG	Bolivia_Miraflores_1100BP_MH	Peru_Laramate_900BP_MH	Peru_Campanayuq_1000BP_MH	-0.001072	-2.532	10902	11162	242016
result:	Mbuti.DG	Peru_Cuncaicha_3300BP_IP	Peru_Laramate_900BP_MH	Peru_Campanayuq_1000BP_MH	-0.001341	-2.381	9792	10087	219692
result:	Mbuti.DG	Peru_RioUncallane_1700BP_EIP.SG	Peru_Laramate_900BP_MH	Peru_Campanayuq_1000BP_MH	-0.000921	-2.371	11264	11494	250058
result:	Mbuti.DG	Peru_Palpa_950BP_MH	Peru_Laramate_900BP_MH	Peru_Campanayuq_1000BP_MH	-0.003812	-2.16	600	653	13947
result:	Mbuti.DG	Quechua.DG	Peru_Laramate_900BP_MH	Peru_Campanayuq_1000BP_MH	-0.000774	-1.869	11071	11261	245518
result:	Mbuti.DG	Bolivia_Aymara.SG	Peru_Laramate_900BP_MH	Peru_Campanayuq_1000BP_MH	-0.00061	-1.788	11309	11461	250068
result:	Mbuti.DG	Aymara.SG	Peru_Laramate_900BP_MH	Peru_Campanayuq_1000BP_MH	-0.000939	-1.697	11259	11493	249930
result:	Mbuti.DG	Argentina_LagunaChica_1600BP	Peru_Laramate_900BP_MH	Peru_Campanayuq_1000BP_MH	-0.000922	-1.633	8719	8897	193016
result:	Mbuti.DG	Peru_Cuncaicha_4200BP_LA	Peru_Laramate_900BP_MH	Peru_Campanayuq_1000BP_MH	-0.000755	-1.349	10571	10749	234881
result:	Mbuti.DG	Peru_Cusco_Torontoy_B_450BP_LH	Peru_Laramate_900BP_MH	Peru_Campanayuq_1000BP_MH	-0.000766	-1.317	9575	9739	213185
result:	Mbuti.DG	Chile_LosRieles_5100BP_MA	Peru_Laramate_900BP_MH	Peru_Campanayuq_1000BP_MH	-0.000642	-1.119	10193	10338	225451
result:	Mbuti.DG	Peru_Kaillachuro_Unknown.SG	Peru_Laramate_900BP_MH	Peru_Campanayuq_1000BP_MH	-0.00091	-1.108	3172	3237	71088
result:	Mbuti.DG	Peru_SoroMikayaPatjxa_6800BP_MA.SG	Peru_Laramate_900BP_MH	Peru_Campanayuq_1000BP_MH	-0.001656	-0.994	678	704	15549
result:	Mbuti.DG	Peru_Laramate_650BP_LIP	Peru_Laramate_900BP_MH	Peru_Campanayuq_1000BP_MH	-0.000379	-0.891	11305	11399	248391
result:	Mbuti.DG	Peru_La_Galgada_4100BP_LA	Peru_Laramate_900BP_MH	Peru_Campanayuq_1000BP_MH	-0.000477	-0.864	10895	11010	240274
result:	Mbuti.DG	Peru_Cusco_Torontoy_A_450BP_LH	Peru_Laramate_900BP_MH	Peru_Campanayuq_1000BP_MH	-0.00032	-0.672	10426	10500	229672
result:	Mbuti.DG	Peru_Ullujaya_950BP_MH	Peru_Laramate_900BP_MH	Peru_Campanayuq_1000BP_MH	-0.000372	-0.65	8164	8231	180197
result:	Mbuti.DG	Peru_Lauricocha_8600BP_EA	Peru_Laramate_900BP_MH	Peru_Campanayuq_1000BP_MH	-0.0002	-0.401	11054	11102	243692
result:	Mbuti.DG	Peru_HuacaPrieta_4500BP_LA	Peru_Laramate_900BP_MH	Peru_Campanayuq_1000BP_MH	-0.000822	-0.377	376	383	8176
result:	Mbuti.DG	Peru_Chinchawas_700BP_LIP	Peru_Laramate_900BP_MH	Peru_Campanayuq_1000BP_MH	-0.000168	-0.357	10811	10851	236696
result:	Mbuti.DG	Peru_ElBrujo_1300BP_EIP	Peru_Laramate_900BP_MH	Peru_Campanayuq_1000BP_MH	-0.000143	-0.301	9289	9318	205271
result:	Mbuti.DG	Peru_Cuncaicha_9000BP_EA	Peru_Laramate_900BP_MH	Peru_Campanayuq_1000BP_MH	-0.000134	-0.241	10755	10787	237673
result:	Mbuti.DG	Bolivia_Tiwanaku_1000BP_MH	Peru_Laramate_900BP_MH	Peru_Campanayuq_1000BP_MH	5.6e-05	0.095	5275	5269	116003
result:	Mbuti.DG	Peru_Lima_650BP_LIP	Peru_Laramate_900BP_MH	Peru_Campanayuq_1000BP_MH	7.8e-05	0.177	11034	11015	242192
result:	Mbuti.DG	Peru_Lauricocha_3500BP_IP	Peru_Laramate_900BP_MH	Peru_Campanayuq_1000BP_MH	0.000142	0.229	7756	7731	172399
result:	Mbuti.DG	Peru_ElBrujo_850BP_MH-LIP	Peru_Laramate_900BP_MH	Peru_Campanayuq_1000BP_MH	0.000103	0.24	10914	10889	239986
result:	Mbuti.DG	Peru_Paracas_2250BP_EH	Peru_Laramate_900BP_MH	Peru_Campanayuq_1000BP_MH	0.000868	0.322	246	241	5320
result:	Mbuti.DG	Peru_Lauricocha_5800BP_MA	Peru_Laramate_900BP_MH	Peru_Campanayuq_1000BP_MH	0.000275	0.42	7952	7904	175575
result:	Mbuti.DG	Argentina_Aconcagua_500BP_LH.SG	Peru_Laramate_900BP_MH	Peru_Campanayuq_1000BP_MH	0.000266	0.468	10194	10134	222455
result:	Mbuti.DG	Peru_Charrangochayoc_700BP_LIP	Peru_Laramate_900BP_MH	Peru_Campanayuq_1000BP_MH	0.000276	0.475	10509	10446	228801
result:	Mbuti.DG	Peru_La_Galgada_600BP_LIP	Peru_Laramate_900BP_MH	Peru_Campanayuq_1000BP_MH	0.001416	0.486	225	219	4881
result:	Mbuti.DG	Chile_Pica8_700BP_LIP	Peru_Laramate_900BP_MH	Peru_Campanayuq_1000BP_MH	0.000465	0.741	7477	7401	162960
result:	Mbuti.DG	Peru_Mesayocpata_450BP_LH	Peru_Laramate_900BP_MH	Peru_Campanayuq_1000BP_MH	0.00071	0.77	2667	2626	57626
result:	Mbuti.DG	Chile_CaletaHuelen_1100BP_MH	Peru_Laramate_900BP_MH	Peru_Campanayuq_1000BP_MH	0.000458	0.796	7259	7186	159438
result:	Mbuti.DG	Chile_Conchali_700BP_LIP	Peru_Laramate_900BP_MH	Peru_Campanayuq_1000BP_MH	0.000398	0.856	11060	10963	242003
result:	Mbuti.DG	Peru_Ullujaya_1350BP_EIP	Peru_Laramate_900BP_MH	Peru_Campanayuq_1000BP_MH	0.00045	0.886	8256	8175	180407
result:	Mbuti.DG	Peru_Cusco_SanSebastian_610-490BP_LH-LIP	Peru_Laramate_900BP_MH	Peru_Campanayuq_1000BP_MH	0.000517	1.048	10195	10080	222425
result:	Mbuti.DG	Peru_Palpa_550BP_LIP	Peru_Laramate_900BP_MH	Peru_Campanayuq_1000BP_MH	0.000607	1.256	9842	9712	213461
result:	Mbuti.DG	Bolivia_Iroco_1050BP_MH	Peru_Laramate_900BP_MH	Peru_Campanayuq_1000BP_MH	0.000825	1.371	8005	7861	175179
result:	Mbuti.DG	Peru_Chinchawas_1000BP_MH	Peru_Laramate_900BP_MH	Peru_Campanayuq_1000BP_MH	0.000968	1.483	5939	5814	129216
result:	Mbuti.DG	Chile_Pukara_700BP_LIP	Peru_Laramate_900BP_MH	Peru_Campanayuq_1000BP_MH	0.001226	1.733	4550	4429	98441
result:	Mbuti.DG	Peru_Lima_1450-1050BP_EIP-MH	Peru_Laramate_900BP_MH	Peru_Campanayuq_1000BP_MH	0.001583	2.501	5786	5587	125492
Note: This might indicate that the Pukara individuals are more closely related to the Chanka Charrangochayoc individuals than to other SouthPeruHighlands individuals.
result:	Mbuti.DG	Chile_Pukara_700BP_LIP	Peru_Charrangochayoc_700BP_LIP	Peru_Laramate_650BP_LIP	-0.001938	-3.385	12478	13023	280990
result:	Mbuti.DG	Chile_Pica8_700BP_LIP	Peru_Charrangochayoc_700BP_LIP	Peru_Laramate_650BP_LIP	-0.001543	-2.81	20174	20872	452423
result:	Mbuti.DG	Bolivia_Aymara.SG	Peru_Charrangochayoc_700BP_LIP	Peru_Laramate_650BP_LIP	-0.000793	-2.426	36217	36854	803425
result:	Mbuti.DG	Peru_Cuncaicha_9000BP_EA	Peru_Charrangochayoc_700BP_LIP	Peru_Laramate_650BP_LIP	-0.001319	-2.425	32677	33645	733768
result:	Mbuti.DG	Peru_Cusco_SanSebastian_610-490BP_LH-LIP	Peru_Charrangochayoc_700BP_LIP	Peru_Laramate_650BP_LIP	-0.00101	-2.198	29759	30427	662150
result:	Mbuti.DG	Peru_Campanayuq_1000BP_MH	Peru_Charrangochayoc_700BP_LIP	Peru_Laramate_650BP_LIP	-0.001358	-2.125	10348	10660	229503
result:	Mbuti.DG	Bolivia_Tiwanaku_1000BP_MH	Peru_Charrangochayoc_700BP_LIP	Peru_Laramate_650BP_LIP	-0.000978	-2.026	14824	15146	329074
result:	Mbuti.DG	Chile_LosRieles_5100BP_MA	Peru_Charrangochayoc_700BP_LIP	Peru_Laramate_650BP_LIP	-0.001065	-1.94	30094	30809	671994
result:	Mbuti.DG	Quechua.DG	Peru_Charrangochayoc_700BP_LIP	Peru_Laramate_650BP_LIP	-0.000787	-1.915	35465	36086	788570
result:	Mbuti.DG	Peru_Palpa_950BP_MH	Peru_Charrangochayoc_700BP_LIP	Peru_Laramate_650BP_LIP	-0.002215	-1.823	1632	1713	36688
result:	Mbuti.DG	Peru_Ullujaya_950BP_MH	Peru_Charrangochayoc_700BP_LIP	Peru_Laramate_650BP_LIP	-0.000985	-1.81	22834	23334	507524
result:	Mbuti.DG	Peru_Laramate_900BP_MH	Peru_Charrangochayoc_700BP_LIP	Peru_Laramate_650BP_LIP	-0.000643	-1.702	35404	35905	780365
result:	Mbuti.DG	Bolivia_Miraflores_1100BP_MH	Peru_Charrangochayoc_700BP_LIP	Peru_Laramate_650BP_LIP	-0.000629	-1.582	34207	34684	758234
result:	Mbuti.DG	Peru_RioUncallane_1700BP_EIP.SG	Peru_Charrangochayoc_700BP_LIP	Peru_Laramate_650BP_LIP	-0.000598	-1.549	36351	36831	803402
result:	Mbuti.DG	Peru_La_Galgada_600BP_LIP	Peru_Charrangochayoc_700BP_LIP	Peru_Laramate_650BP_LIP	-0.002996	-1.547	525	561	12319
result:	Mbuti.DG	Peru_Kaillachuro_Unknown.SG	Peru_Charrangochayoc_700BP_LIP	Peru_Laramate_650BP_LIP	-0.000952	-1.408	10084	10300	226590
result:	Mbuti.DG	Argentina_Aconcagua_500BP_LH.SG	Peru_Charrangochayoc_700BP_LIP	Peru_Laramate_650BP_LIP	-0.000456	-0.845	32087	32410	708578
result:	Mbuti.DG	Aymara.SG	Peru_Charrangochayoc_700BP_LIP	Peru_Laramate_650BP_LIP	-0.000447	-0.829	36319	36678	802945
result:	Mbuti.DG	Chile_CaletaHuelen_1100BP_MH	Peru_Charrangochayoc_700BP_LIP	Peru_Laramate_650BP_LIP	-0.00042	-0.829	20407	20597	451991
result:	Mbuti.DG	Peru_Cuncaicha_4200BP_LA	Peru_Charrangochayoc_700BP_LIP	Peru_Laramate_650BP_LIP	-0.000414	-0.799	32764	33064	726926
result:	Mbuti.DG	Peru_ElBrujo_1300BP_EIP	Peru_Charrangochayoc_700BP_LIP	Peru_Laramate_650BP_LIP	-0.000338	-0.77	26715	26915	590396
result:	Mbuti.DG	Peru_Palpa_550BP_LIP	Peru_Charrangochayoc_700BP_LIP	Peru_Laramate_650BP_LIP	-0.000307	-0.673	28319	28510	622425
result:	Mbuti.DG	Peru_Lauricocha_8600BP_EA	Peru_Charrangochayoc_700BP_LIP	Peru_Laramate_650BP_LIP	-0.0003	-0.637	34858	35089	770377
result:	Mbuti.DG	Peru_Mesayocpata_450BP_LH	Peru_Charrangochayoc_700BP_LIP	Peru_Laramate_650BP_LIP	-0.000435	-0.633	7663	7736	168133
result:	Mbuti.DG	Peru_Cuncaicha_3300BP_IP	Peru_Charrangochayoc_700BP_LIP	Peru_Laramate_650BP_LIP	-0.000319	-0.582	29713	29924	662265
result:	Mbuti.DG	Peru_Cusco_Torontoy_A_450BP_LH	Peru_Charrangochayoc_700BP_LIP	Peru_Laramate_650BP_LIP	-0.000235	-0.542	31857	32022	704276
result:	Mbuti.DG	Peru_SoroMikayaPatjxa_6800BP_MA.SG	Peru_Charrangochayoc_700BP_LIP	Peru_Laramate_650BP_LIP	-0.000524	-0.488	2106	2132	48297
result:	Mbuti.DG	Peru_Lauricocha_5800BP_MA	Peru_Charrangochayoc_700BP_LIP	Peru_Laramate_650BP_LIP	-0.000274	-0.469	23677	23821	527147
result:	Mbuti.DG	Peru_Paracas_2250BP_EH	Peru_Charrangochayoc_700BP_LIP	Peru_Laramate_650BP_LIP	-0.000761	-0.39	580	590	13078
result:	Mbuti.DG	Peru_Lima_1450-1050BP_EIP-MH	Peru_Charrangochayoc_700BP_LIP	Peru_Laramate_650BP_LIP	-0.000117	-0.227	16042	16083	352682
result:	Mbuti.DG	Peru_Chinchawas_700BP_LIP	Peru_Charrangochayoc_700BP_LIP	Peru_Laramate_650BP_LIP	-8.7e-05	-0.199	32967	33030	725090
result:	Mbuti.DG	Peru_ElBrujo_850BP_MH-LIP	Peru_Charrangochayoc_700BP_LIP	Peru_Laramate_650BP_LIP	-6.4e-05	-0.151	33740	33787	740428
result:	Mbuti.DG	Peru_Ullujaya_1350BP_EIP	Peru_Charrangochayoc_700BP_LIP	Peru_Laramate_650BP_LIP	-6.6e-05	-0.138	22947	22981	504043
result:	Mbuti.DG	Peru_Lima_650BP_LIP	Peru_Charrangochayoc_700BP_LIP	Peru_Laramate_650BP_LIP	-4.7e-05	-0.113	34505	34541	762883
result:	Mbuti.DG	Peru_HuacaPrieta_4500BP_LA	Peru_Charrangochayoc_700BP_LIP	Peru_Laramate_650BP_LIP	3.5e-05	0.021	868	868	19198
result:	Mbuti.DG	Peru_Cusco_Torontoy_B_450BP_LH	Peru_Charrangochayoc_700BP_LIP	Peru_Laramate_650BP_LIP	1.7e-05	0.031	29042	29031	641230
result:	Mbuti.DG	Bolivia_Iroco_1050BP_MH	Peru_Charrangochayoc_700BP_LIP	Peru_Laramate_650BP_LIP	2.7e-05	0.049	22595	22582	498401
result:	Mbuti.DG	Peru_Lauricocha_3500BP_IP	Peru_Charrangochayoc_700BP_LIP	Peru_Laramate_650BP_LIP	9.3e-05	0.169	23212	23164	514416
result:	Mbuti.DG	Peru_La_Galgada_4100BP_LA	Peru_Charrangochayoc_700BP_LIP	Peru_Laramate_650BP_LIP	0.000137	0.246	33835	33733	741562
result:	Mbuti.DG	Argentina_LagunaChica_1600BP	Peru_Charrangochayoc_700BP_LIP	Peru_Laramate_650BP_LIP	0.00024	0.468	25097	24965	552228
result:	Mbuti.DG	Peru_Chinchawas_1000BP_MH	Peru_Charrangochayoc_700BP_LIP	Peru_Laramate_650BP_LIP	0.000364	0.588	15782	15657	345581
result:	Mbuti.DG	Chile_Conchali_700BP_LIP	Peru_Charrangochayoc_700BP_LIP	Peru_Laramate_650BP_LIP	0.000282	0.656	34118	33906	750309
result:	Mbuti.DG	Peru_Lima_1450-1050BP_EIP-MH	Peru_Campanayuq_1000BP_MH	Peru_Laramate_650BP_LIP	-0.001808	-2.729	5658	5885	125950
result:	Mbuti.DG	Chile_Pukara_700BP_LIP	Peru_Campanayuq_1000BP_MH	Peru_Laramate_650BP_LIP	-0.001654	-2.125	4455	4618	98641
result:	Mbuti.DG	Chile_Pica8_700BP_LIP	Peru_Campanayuq_1000BP_MH	Peru_Laramate_650BP_LIP	-0.001335	-1.96	7398	7616	163167
result:	Mbuti.DG	Peru_Cusco_SanSebastian_610-490BP_LH-LIP	Peru_Campanayuq_1000BP_MH	Peru_Laramate_650BP_LIP	-0.001051	-1.93	10183	10418	222813
result:	Mbuti.DG	Peru_Ullujaya_1350BP_EIP	Peru_Campanayuq_1000BP_MH	Peru_Laramate_650BP_LIP	-0.001043	-1.86	8169	8358	180613
result:	Mbuti.DG	Bolivia_Iroco_1050BP_MH	Peru_Campanayuq_1000BP_MH	Peru_Laramate_650BP_LIP	-0.001157	-1.778	7933	8136	175930
result:	Mbuti.DG	Peru_Chinchawas_700BP_LIP	Peru_Campanayuq_1000BP_MH	Peru_Laramate_650BP_LIP	-0.000677	-1.341	10896	11057	237533
result:	Mbuti.DG	Peru_Paracas_2250BP_EH	Peru_Campanayuq_1000BP_MH	Peru_Laramate_650BP_LIP	-0.003562	-1.232	232	251	5334
result:	Mbuti.DG	Peru_Laramate_900BP_MH	Peru_Campanayuq_1000BP_MH	Peru_Laramate_650BP_LIP	-0.000509	-1.191	11399	11525	248391
result:	Mbuti.DG	Chile_Conchali_700BP_LIP	Peru_Campanayuq_1000BP_MH	Peru_Laramate_650BP_LIP	-0.000487	-0.972	11085	11204	242974
result:	Mbuti.DG	Peru_Charrangochayoc_700BP_LIP	Peru_Campanayuq_1000BP_MH	Peru_Laramate_650BP_LIP	-0.000587	-0.961	10525	10660	229503
result:	Mbuti.DG	Peru_ElBrujo_850BP_MH-LIP	Peru_Campanayuq_1000BP_MH	Peru_Laramate_650BP_LIP	-0.000407	-0.874	11016	11115	241246
result:	Mbuti.DG	Peru_Palpa_550BP_LIP	Peru_Campanayuq_1000BP_MH	Peru_Laramate_650BP_LIP	-0.00041	-0.783	9835	9923	213933
result:	Mbuti.DG	Peru_Chinchawas_1000BP_MH	Peru_Campanayuq_1000BP_MH	Peru_Laramate_650BP_LIP	-0.000539	-0.752	5894	5964	129411
result:	Mbuti.DG	Chile_CaletaHuelen_1100BP_MH	Peru_Campanayuq_1000BP_MH	Peru_Laramate_650BP_LIP	-0.000451	-0.74	7273	7345	159888
result:	Mbuti.DG	Bolivia_Tiwanaku_1000BP_MH	Peru_Campanayuq_1000BP_MH	Peru_Laramate_650BP_LIP	-0.000461	-0.714	5280	5333	116243
result:	Mbuti.DG	Peru_ElBrujo_1300BP_EIP	Peru_Campanayuq_1000BP_MH	Peru_Laramate_650BP_LIP	-0.000305	-0.609	9342	9405	205943
result:	Mbuti.DG	Peru_Lima_650BP_LIP	Peru_Campanayuq_1000BP_MH	Peru_Laramate_650BP_LIP	-0.00029	-0.594	11167	11237	244109
result:	Mbuti.DG	Peru_Lauricocha_5800BP_MA	Peru_Campanayuq_1000BP_MH	Peru_Laramate_650BP_LIP	-0.000338	-0.49	8012	8071	176658
result:	Mbuti.DG	Peru_Lauricocha_8600BP_EA	Peru_Campanayuq_1000BP_MH	Peru_Laramate_650BP_LIP	-0.000183	-0.355	11261	11306	245677
result:	Mbuti.DG	Chile_LosRieles_5100BP_MA	Peru_Campanayuq_1000BP_MH	Peru_Laramate_650BP_LIP	-0.000213	-0.338	10377	10425	226101
result:	Mbuti.DG	Peru_Mesayocpata_450BP_LH	Peru_Campanayuq_1000BP_MH	Peru_Laramate_650BP_LIP	-0.00027	-0.271	2678	2694	57808
result:	Mbuti.DG	Argentina_Aconcagua_500BP_LH.SG	Peru_Campanayuq_1000BP_MH	Peru_Laramate_650BP_LIP	-0.000108	-0.178	10322	10347	224263
result:	Mbuti.DG	Peru_Ullujaya_950BP_MH	Peru_Campanayuq_1000BP_MH	Peru_Laramate_650BP_LIP	-7.7e-05	-0.119	8267	8281	180398
result:	Mbuti.DG	Peru_La_Galgada_600BP_LIP	Peru_Campanayuq_1000BP_MH	Peru_Laramate_650BP_LIP	-4.2e-05	-0.013	221	221	4888
result:	Mbuti.DG	Peru_Cuncaicha_9000BP_EA	Peru_Campanayuq_1000BP_MH	Peru_Laramate_650BP_LIP	1.2e-05	0.02	10935	10933	238695
result:	Mbuti.DG	Peru_Lauricocha_3500BP_IP	Peru_Campanayuq_1000BP_MH	Peru_Laramate_650BP_LIP	1.7e-05	0.026	7928	7925	173354
result:	Mbuti.DG	Peru_Cuncaicha_4200BP_LA	Peru_Campanayuq_1000BP_MH	Peru_Laramate_650BP_LIP	7.9e-05	0.135	10845	10826	235772
result:	Mbuti.DG	Bolivia_Aymara.SG	Peru_Campanayuq_1000BP_MH	Peru_Laramate_650BP_LIP	5.9e-05	0.165	11600	11585	252165
result:	Mbuti.DG	Peru_Palpa_950BP_MH	Peru_Campanayuq_1000BP_MH	Peru_Laramate_650BP_LIP	0.000373	0.205	636	630	13958
result:	Mbuti.DG	Peru_Kaillachuro_Unknown.SG	Peru_Campanayuq_1000BP_MH	Peru_Laramate_650BP_LIP	0.000176	0.208	3260	3248	71756
result:	Mbuti.DG	Peru_Cusco_Torontoy_B_450BP_LH	Peru_Campanayuq_1000BP_MH	Peru_Laramate_650BP_LIP	0.000227	0.356	9856	9807	214399
result:	Mbuti.DG	Aymara.SG	Peru_Campanayuq_1000BP_MH	Peru_Laramate_650BP_LIP	0.000243	0.396	11611	11549	252033
result:	Mbuti.DG	Peru_Cusco_Torontoy_A_450BP_LH	Peru_Campanayuq_1000BP_MH	Peru_Laramate_650BP_LIP	0.00025	0.48	10637	10579	231036
result:	Mbuti.DG	Bolivia_Miraflores_1100BP_MH	Peru_Campanayuq_1000BP_MH	Peru_Laramate_650BP_LIP	0.00026	0.574	11212	11148	243625
result:	Mbuti.DG	Argentina_LagunaChica_1600BP	Peru_Campanayuq_1000BP_MH	Peru_Laramate_650BP_LIP	0.000396	0.641	8923	8846	193106
result:	Mbuti.DG	Peru_La_Galgada_4100BP_LA	Peru_Campanayuq_1000BP_MH	Peru_Laramate_650BP_LIP	0.000469	0.809	11161	11048	241342
result:	Mbuti.DG	Quechua.DG	Peru_Campanayuq_1000BP_MH	Peru_Laramate_650BP_LIP	0.000372	0.835	11386	11294	247575
result:	Mbuti.DG	Peru_HuacaPrieta_4500BP_LA	Peru_Campanayuq_1000BP_MH	Peru_Laramate_650BP_LIP	0.002029	0.859	389	372	8180
result:	Mbuti.DG	Peru_SoroMikayaPatjxa_6800BP_MA.SG	Peru_Campanayuq_1000BP_MH	Peru_Laramate_650BP_LIP	0.002022	1.137	706	675	15702
result:	Mbuti.DG	Peru_RioUncallane_1700BP_EIP.SG	Peru_Campanayuq_1000BP_MH	Peru_Laramate_650BP_LIP	0.000485	1.155	11647	11525	252156
result:	Mbuti.DG	Peru_Cuncaicha_3300BP_IP	Peru_Campanayuq_1000BP_MH	Peru_Laramate_650BP_LIP	0.001191	1.926	10221	9959	220464
Note: This might indicate that the Pukara individuals are more closely related to the Chanka Charrangochayoc individuals than to other SouthPeruHighlands individuals (the Mesayocpata individuals are associated with the Inca culture).
result:	Mbuti.DG	Chile_Pukara_700BP_LIP	Peru_Charrangochayoc_700BP_LIP	Peru_Mesayocpata_450BP_LH	-0.003381	-3.08	2794	3008	63437
result:	Mbuti.DG	Peru_Cuncaicha_9000BP_EA	Peru_Charrangochayoc_700BP_LIP	Peru_Mesayocpata_450BP_LH	-0.001533	-1.801	7135	7379	159604
result:	Mbuti.DG	Chile_CaletaHuelen_1100BP_MH	Peru_Charrangochayoc_700BP_LIP	Peru_Mesayocpata_450BP_LH	-0.001314	-1.548	4518	4653	102409
result:	Mbuti.DG	Peru_Cusco_SanSebastian_610-490BP_LH-LIP	Peru_Charrangochayoc_700BP_LIP	Peru_Mesayocpata_450BP_LH	-0.001176	-1.532	6575	6748	147081
result:	Mbuti.DG	Chile_LosRieles_5100BP_MA	Peru_Charrangochayoc_700BP_LIP	Peru_Mesayocpata_450BP_LH	-0.00105	-1.183	6683	6839	149170
result:	Mbuti.DG	Bolivia_Aymara.SG	Peru_Charrangochayoc_700BP_LIP	Peru_Mesayocpata_450BP_LH	-0.000598	-1.165	7644	7746	169304
result:	Mbuti.DG	Peru_Palpa_950BP_MH	Peru_Charrangochayoc_700BP_LIP	Peru_Mesayocpata_450BP_LH	-0.002577	-0.972	369	391	8411
result:	Mbuti.DG	Peru_Paracas_2250BP_EH	Peru_Charrangochayoc_700BP_LIP	Peru_Mesayocpata_450BP_LH	-0.003839	-0.851	132	144	3126
result:	Mbuti.DG	Peru_Laramate_900BP_MH	Peru_Charrangochayoc_700BP_LIP	Peru_Mesayocpata_450BP_LH	-0.000484	-0.823	7563	7644	167014
result:	Mbuti.DG	Peru_RioUncallane_1700BP_EIP.SG	Peru_Charrangochayoc_700BP_LIP	Peru_Mesayocpata_450BP_LH	-0.000477	-0.785	7641	7722	169296
result:	Mbuti.DG	Peru_La_Galgada_600BP_LIP	Peru_Charrangochayoc_700BP_LIP	Peru_Mesayocpata_450BP_LH	-0.002996	-0.635	124	133	2971
result:	Mbuti.DG	Bolivia_Miraflores_1100BP_MH	Peru_Charrangochayoc_700BP_LIP	Peru_Mesayocpata_450BP_LH	-0.000398	-0.592	7318	7383	162758
result:	Mbuti.DG	Peru_Cusco_Torontoy_A_450BP_LH	Peru_Charrangochayoc_700BP_LIP	Peru_Mesayocpata_450BP_LH	-0.000326	-0.443	6924	6974	152778
result:	Mbuti.DG	Quechua.DG	Peru_Charrangochayoc_700BP_LIP	Peru_Mesayocpata_450BP_LH	-0.000249	-0.403	7482	7523	166393
result:	Mbuti.DG	Peru_Cuncaicha_3300BP_IP	Peru_Charrangochayoc_700BP_LIP	Peru_Mesayocpata_450BP_LH	-0.000265	-0.313	6566	6605	146430
result:	Mbuti.DG	Bolivia_Tiwanaku_1000BP_MH	Peru_Charrangochayoc_700BP_LIP	Peru_Mesayocpata_450BP_LH	-0.000246	-0.251	3355	3373	74315
result:	Mbuti.DG	Argentina_Aconcagua_500BP_LH.SG	Peru_Charrangochayoc_700BP_LIP	Peru_Mesayocpata_450BP_LH	-0.000136	-0.165	6762	6782	149025
result:	Mbuti.DG	Chile_Pica8_700BP_LIP	Peru_Charrangochayoc_700BP_LIP	Peru_Mesayocpata_450BP_LH	-0.000109	-0.118	4641	4652	103102
result:	Mbuti.DG	Peru_SoroMikayaPatjxa_6800BP_MA.SG	Peru_Charrangochayoc_700BP_LIP	Peru_Mesayocpata_450BP_LH	-0.000278	-0.105	433	436	10032
result:	Mbuti.DG	Peru_Ullujaya_950BP_MH	Peru_Charrangochayoc_700BP_LIP	Peru_Mesayocpata_450BP_LH	-5.1e-05	-0.053	5303	5309	115439
result:	Mbuti.DG	Peru_Cuncaicha_4200BP_LA	Peru_Charrangochayoc_700BP_LIP	Peru_Mesayocpata_450BP_LH	-4.2e-05	-0.049	7150	7157	158137
result:	Mbuti.DG	Peru_Campanayuq_1000BP_MH	Peru_Charrangochayoc_700BP_LIP	Peru_Mesayocpata_450BP_LH	6.1e-05	0.054	2470	2466	54425
result:	Mbuti.DG	Peru_HuacaPrieta_4500BP_LA	Peru_Charrangochayoc_700BP_LIP	Peru_Mesayocpata_450BP_LH	0.000281	0.075	211	210	4710
result:	Mbuti.DG	Peru_Laramate_650BP_LIP	Peru_Charrangochayoc_700BP_LIP	Peru_Mesayocpata_450BP_LH	5.9e-05	0.091	7663	7653	168133
result:	Mbuti.DG	Peru_ElBrujo_850BP_MH-LIP	Peru_Charrangochayoc_700BP_LIP	Peru_Mesayocpata_450BP_LH	0.000101	0.15	7335	7319	160616
result:	Mbuti.DG	Peru_Palpa_550BP_LIP	Peru_Charrangochayoc_700BP_LIP	Peru_Mesayocpata_450BP_LH	0.000192	0.258	6367	6340	139213
result:	Mbuti.DG	Peru_Chinchawas_1000BP_MH	Peru_Charrangochayoc_700BP_LIP	Peru_Mesayocpata_450BP_LH	0.000432	0.401	3654	3619	80478
result:	Mbuti.DG	Aymara.SG	Peru_Charrangochayoc_700BP_LIP	Peru_Mesayocpata_450BP_LH	0.00037	0.446	7740	7678	169226
result:	Mbuti.DG	Peru_ElBrujo_1300BP_EIP	Peru_Charrangochayoc_700BP_LIP	Peru_Mesayocpata_450BP_LH	0.000337	0.455	5980	5936	132240
result:	Mbuti.DG	Peru_Lauricocha_5800BP_MA	Peru_Charrangochayoc_700BP_LIP	Peru_Mesayocpata_450BP_LH	0.000471	0.497	5297	5243	115799
result:	Mbuti.DG	Peru_Ullujaya_1350BP_EIP	Peru_Charrangochayoc_700BP_LIP	Peru_Mesayocpata_450BP_LH	0.00048	0.591	5223	5168	114961
result:	Mbuti.DG	Chile_Conchali_700BP_LIP	Peru_Charrangochayoc_700BP_LIP	Peru_Mesayocpata_450BP_LH	0.000453	0.638	7430	7357	162796
result:	Mbuti.DG	Peru_Lima_650BP_LIP	Peru_Charrangochayoc_700BP_LIP	Peru_Mesayocpata_450BP_LH	0.000485	0.718	7449	7370	162895
result:	Mbuti.DG	Argentina_LagunaChica_1600BP	Peru_Charrangochayoc_700BP_LIP	Peru_Mesayocpata_450BP_LH	0.000693	0.789	5791	5703	125931
result:	Mbuti.DG	Peru_Lauricocha_3500BP_IP	Peru_Charrangochayoc_700BP_LIP	Peru_Mesayocpata_450BP_LH	0.000868	0.912	5150	5051	113848
result:	Mbuti.DG	Bolivia_Iroco_1050BP_MH	Peru_Charrangochayoc_700BP_LIP	Peru_Mesayocpata_450BP_LH	0.000919	1.039	5083	4981	111951
result:	Mbuti.DG	Peru_La_Galgada_4100BP_LA	Peru_Charrangochayoc_700BP_LIP	Peru_Mesayocpata_450BP_LH	0.000902	1.044	7429	7284	161200
result:	Mbuti.DG	Peru_Chinchawas_700BP_LIP	Peru_Charrangochayoc_700BP_LIP	Peru_Mesayocpata_450BP_LH	0.000717	1.048	7264	7150	158662
result:	Mbuti.DG	Peru_Lima_1450-1050BP_EIP-MH	Peru_Charrangochayoc_700BP_LIP	Peru_Mesayocpata_450BP_LH	0.001148	1.159	3661	3570	79077
result:	Mbuti.DG	Peru_Lauricocha_8600BP_EA	Peru_Charrangochayoc_700BP_LIP	Peru_Mesayocpata_450BP_LH	0.000909	1.193	7531	7382	164393
result:	Mbuti.DG	Peru_Kaillachuro_Unknown.SG	Peru_Charrangochayoc_700BP_LIP	Peru_Mesayocpata_450BP_LH	0.001823	1.455	2208	2121	47690
result:	Mbuti.DG	Peru_Cusco_Torontoy_B_450BP_LH	Peru_Charrangochayoc_700BP_LIP	Peru_Mesayocpata_450BP_LH	0.001283	1.5	6460	6280	140562
result:	Mbuti.DG	Peru_Lima_1450-1050BP_EIP-MH	Peru_Campanayuq_1000BP_MH	Peru_Mesayocpata_450BP_LH	-0.002817	-1.991	1336	1421	30213
result:	Mbuti.DG	Peru_Ullujaya_1350BP_EIP	Peru_Campanayuq_1000BP_MH	Peru_Mesayocpata_450BP_LH	-0.001637	-1.403	1944	2016	43866
result:	Mbuti.DG	Chile_CaletaHuelen_1100BP_MH	Peru_Campanayuq_1000BP_MH	Peru_Mesayocpata_450BP_LH	-0.001604	-1.248	1704	1766	38507
result:	Mbuti.DG	Peru_SoroMikayaPatjxa_6800BP_MA.SG	Peru_Campanayuq_1000BP_MH	Peru_Mesayocpata_450BP_LH	-0.005229	-1.241	141	159	3494
result:	Mbuti.DG	Peru_Lauricocha_3500BP_IP	Peru_Campanayuq_1000BP_MH	Peru_Mesayocpata_450BP_LH	-0.001123	-0.827	1846	1892	41398
result:	Mbuti.DG	Chile_Pukara_700BP_LIP	Peru_Campanayuq_1000BP_MH	Peru_Mesayocpata_450BP_LH	-0.001311	-0.788	1085	1116	23750
result:	Mbuti.DG	Peru_Palpa_950BP_MH	Peru_Campanayuq_1000BP_MH	Peru_Mesayocpata_450BP_LH	-0.001777	-0.416	147	153	3339
result:	Mbuti.DG	Peru_Cuncaicha_9000BP_EA	Peru_Campanayuq_1000BP_MH	Peru_Mesayocpata_450BP_LH	-0.000486	-0.413	2539	2566	55991
result:	Mbuti.DG	Peru_ElBrujo_850BP_MH-LIP	Peru_Campanayuq_1000BP_MH	Peru_Mesayocpata_450BP_LH	-0.000354	-0.382	2562	2582	56422
result:	Mbuti.DG	Bolivia_Iroco_1050BP_MH	Peru_Campanayuq_1000BP_MH	Peru_Mesayocpata_450BP_LH	-0.000359	-0.271	1940	1955	42519
result:	Mbuti.DG	Chile_Conchali_700BP_LIP	Peru_Campanayuq_1000BP_MH	Peru_Mesayocpata_450BP_LH	-0.000257	-0.255	2582	2596	56819
result:	Mbuti.DG	Peru_ElBrujo_1300BP_EIP	Peru_Campanayuq_1000BP_MH	Peru_Mesayocpata_450BP_LH	-0.000193	-0.183	2197	2207	49324
result:	Mbuti.DG	Peru_Cusco_Torontoy_A_450BP_LH	Peru_Campanayuq_1000BP_MH	Peru_Mesayocpata_450BP_LH	-5.6e-05	-0.053	2496	2499	54125
result:	Mbuti.DG	Chile_Pica8_700BP_LIP	Peru_Campanayuq_1000BP_MH	Peru_Mesayocpata_450BP_LH	-4.1e-05	-0.03	1805	1807	39574
result:	Mbuti.DG	Peru_Laramate_900BP_MH	Peru_Campanayuq_1000BP_MH	Peru_Mesayocpata_450BP_LH	2.4e-05	0.028	2626	2625	57626
result:	Mbuti.DG	Peru_Lima_650BP_LIP	Peru_Campanayuq_1000BP_MH	Peru_Mesayocpata_450BP_LH	0.000197	0.198	2576	2565	56673
result:	Mbuti.DG	Peru_La_Galgada_600BP_LIP	Peru_Campanayuq_1000BP_MH	Peru_Mesayocpata_450BP_LH	0.001704	0.243	55	53	1240
result:	Mbuti.DG	Peru_Ullujaya_950BP_MH	Peru_Campanayuq_1000BP_MH	Peru_Mesayocpata_450BP_LH	0.000314	0.244	1990	1977	43652
result:	Mbuti.DG	Chile_LosRieles_5100BP_MA	Peru_Campanayuq_1000BP_MH	Peru_Mesayocpata_450BP_LH	0.000416	0.342	2476	2454	53685
result:	Mbuti.DG	Peru_Cusco_SanSebastian_610-490BP_LH-LIP	Peru_Campanayuq_1000BP_MH	Peru_Mesayocpata_450BP_LH	0.000431	0.405	2440	2417	52961
result:	Mbuti.DG	Peru_Cuncaicha_3300BP_IP	Peru_Campanayuq_1000BP_MH	Peru_Mesayocpata_450BP_LH	0.000548	0.448	2395	2366	52413
result:	Mbuti.DG	Peru_Paracas_2250BP_EH	Peru_Campanayuq_1000BP_MH	Peru_Mesayocpata_450BP_LH	0.003353	0.485	60	56	1342
result:	Mbuti.DG	Peru_Chinchawas_700BP_LIP	Peru_Campanayuq_1000BP_MH	Peru_Mesayocpata_450BP_LH	0.000626	0.649	2572	2536	55963
result:	Mbuti.DG	Peru_Lauricocha_5800BP_MA	Peru_Campanayuq_1000BP_MH	Peru_Mesayocpata_450BP_LH	0.000898	0.65	1948	1910	41920
result:	Mbuti.DG	Peru_Palpa_550BP_LIP	Peru_Campanayuq_1000BP_MH	Peru_Mesayocpata_450BP_LH	0.000692	0.658	2359	2324	51020
result:	Mbuti.DG	Quechua.DG	Peru_Campanayuq_1000BP_MH	Peru_Mesayocpata_450BP_LH	0.000646	0.719	2604	2567	57003
result:	Mbuti.DG	Aymara.SG	Peru_Campanayuq_1000BP_MH	Peru_Mesayocpata_450BP_LH	0.00086	0.743	2669	2619	58013
result:	Mbuti.DG	Peru_La_Galgada_4100BP_LA	Peru_Campanayuq_1000BP_MH	Peru_Mesayocpata_450BP_LH	0.000907	0.764	2610	2559	56507
result:	Mbuti.DG	Argentina_LagunaChica_1600BP	Peru_Campanayuq_1000BP_MH	Peru_Mesayocpata_450BP_LH	0.001033	0.769	2198	2150	46950
result:	Mbuti.DG	Peru_Cuncaicha_4200BP_LA	Peru_Campanayuq_1000BP_MH	Peru_Mesayocpata_450BP_LH	0.000956	0.783	2569	2516	55348
result:	Mbuti.DG	Peru_Chinchawas_1000BP_MH	Peru_Campanayuq_1000BP_MH	Peru_Mesayocpata_450BP_LH	0.001194	0.803	1474	1436	32031
result:	Mbuti.DG	Peru_Charrangochayoc_700BP_LIP	Peru_Campanayuq_1000BP_MH	Peru_Mesayocpata_450BP_LH	0.000978	0.852	2520	2466	54425
result:	Mbuti.DG	Peru_HuacaPrieta_4500BP_LA	Peru_Campanayuq_1000BP_MH	Peru_Mesayocpata_450BP_LH	0.005431	1.028	94	83	2106
result:	Mbuti.DG	Peru_Laramate_650BP_LIP	Peru_Campanayuq_1000BP_MH	Peru_Mesayocpata_450BP_LH	0.00101	1.042	2678	2620	57808
result:	Mbuti.DG	Bolivia_Aymara.SG	Peru_Campanayuq_1000BP_MH	Peru_Mesayocpata_450BP_LH	0.000799	1.086	2674	2628	58033
result:	Mbuti.DG	Bolivia_Miraflores_1100BP_MH	Peru_Campanayuq_1000BP_MH	Peru_Mesayocpata_450BP_LH	0.001062	1.098	2623	2562	56741
result:	Mbuti.DG	Peru_RioUncallane_1700BP_EIP.SG	Peru_Campanayuq_1000BP_MH	Peru_Mesayocpata_450BP_LH	0.000946	1.11	2683	2628	58029
result:	Mbuti.DG	Argentina_Aconcagua_500BP_LH.SG	Peru_Campanayuq_1000BP_MH	Peru_Mesayocpata_450BP_LH	0.001335	1.117	2380	2311	51456
result:	Mbuti.DG	Peru_Lauricocha_8600BP_EA	Peru_Campanayuq_1000BP_MH	Peru_Mesayocpata_450BP_LH	0.001632	1.529	2636	2543	56992
result:	Mbuti.DG	Peru_Cusco_Torontoy_B_450BP_LH	Peru_Campanayuq_1000BP_MH	Peru_Mesayocpata_450BP_LH	0.002024	1.689	2354	2251	50731
result:	Mbuti.DG	Peru_Kaillachuro_Unknown.SG	Peru_Campanayuq_1000BP_MH	Peru_Mesayocpata_450BP_LH	0.003461	1.712	782	725	16446
result:	Mbuti.DG	Bolivia_Tiwanaku_1000BP_MH	Peru_Campanayuq_1000BP_MH	Peru_Mesayocpata_450BP_LH	0.002656	1.821	1341	1266	28014
result:	Mbuti.DG	Peru_Lauricocha_3500BP_IP	Peru_Laramate_650BP_LIP	Peru_Mesayocpata_450BP_LH	-0.00109	-1.395	5657	5796	126985
result:	Mbuti.DG	Peru_SoroMikayaPatjxa_6800BP_MA.SG	Peru_Laramate_650BP_LIP	Peru_Mesayocpata_450BP_LH	-0.002352	-1.193	478	505	11787
result:	Mbuti.DG	Peru_Cuncaicha_9000BP_EA	Peru_Laramate_650BP_LIP	Peru_Mesayocpata_450BP_LH	-0.000786	-1.127	8075	8216	179256
result:	Mbuti.DG	Argentina_Aconcagua_500BP_LH.SG	Peru_Laramate_650BP_LIP	Peru_Mesayocpata_450BP_LH	-0.000614	-0.941	7824	7930	172501
result:	Mbuti.DG	Peru_RioUncallane_1700BP_EIP.SG	Peru_Laramate_650BP_LIP	Peru_Mesayocpata_450BP_LH	-0.000447	-0.895	8910	8998	196287
result:	Mbuti.DG	Chile_CaletaHuelen_1100BP_MH	Peru_Laramate_650BP_LIP	Peru_Mesayocpata_450BP_LH	-0.000566	-0.794	5033	5096	112312
result:	Mbuti.DG	Chile_Conchali_700BP_LIP	Peru_Laramate_650BP_LIP	Peru_Mesayocpata_450BP_LH	-0.000459	-0.769	8279	8363	183024
result:	Mbuti.DG	Peru_La_Galgada_4100BP_LA	Peru_Laramate_650BP_LIP	Peru_Mesayocpata_450BP_LH	-0.000372	-0.549	8288	8356	181482
result:	Mbuti.DG	Peru_Lima_650BP_LIP	Peru_Laramate_650BP_LIP	Peru_Mesayocpata_450BP_LH	-0.000311	-0.546	8481	8539	186468
result:	Mbuti.DG	Peru_Cusco_Torontoy_A_450BP_LH	Peru_Laramate_650BP_LIP	Peru_Mesayocpata_450BP_LH	-0.00027	-0.448	7854	7901	172504
result:	Mbuti.DG	Argentina_LagunaChica_1600BP	Peru_Laramate_650BP_LIP	Peru_Mesayocpata_450BP_LH	-0.000324	-0.44	6188	6232	135459
result:	Mbuti.DG	Peru_Cuncaicha_3300BP_IP	Peru_Laramate_650BP_LIP	Peru_Mesayocpata_450BP_LH	-0.000268	-0.388	7286	7329	162311
result:	Mbuti.DG	Peru_Lima_1450-1050BP_EIP-MH	Peru_Laramate_650BP_LIP	Peru_Mesayocpata_450BP_LH	-0.000248	-0.302	4031	4052	86926
result:	Mbuti.DG	Chile_Pukara_700BP_LIP	Peru_Laramate_650BP_LIP	Peru_Mesayocpata_450BP_LH	-0.000258	-0.283	3181	3199	69164
result:	Mbuti.DG	Peru_ElBrujo_850BP_MH-LIP	Peru_Laramate_650BP_LIP	Peru_Mesayocpata_450BP_LH	-0.000145	-0.259	8292	8319	181001
result:	Mbuti.DG	Peru_Laramate_900BP_MH	Peru_Laramate_650BP_LIP	Peru_Mesayocpata_450BP_LH	-5.5e-05	-0.111	8703	8714	190527
result:	Mbuti.DG	Peru_ElBrujo_1300BP_EIP	Peru_Laramate_650BP_LIP	Peru_Mesayocpata_450BP_LH	-3e-05	-0.05	6584	6589	145225
result:	Mbuti.DG	Peru_Palpa_950BP_MH	Peru_Laramate_650BP_LIP	Peru_Mesayocpata_450BP_LH	3.9e-05	0.017	423	423	9146
result:	Mbuti.DG	Bolivia_Aymara.SG	Peru_Laramate_650BP_LIP	Peru_Mesayocpata_450BP_LH	1.2e-05	0.03	8965	8963	196297
result:	Mbuti.DG	Peru_Cuncaicha_4200BP_LA	Peru_Laramate_650BP_LIP	Peru_Mesayocpata_450BP_LH	3e-05	0.041	8078	8073	177496
result:	Mbuti.DG	Chile_LosRieles_5100BP_MA	Peru_Laramate_650BP_LIP	Peru_Mesayocpata_450BP_LH	3.1e-05	0.044	7489	7484	164253
result:	Mbuti.DG	Peru_Ullujaya_950BP_MH	Peru_Laramate_650BP_LIP	Peru_Mesayocpata_450BP_LH	8.6e-05	0.11	5765	5754	124818
result:	Mbuti.DG	Quechua.DG	Peru_Laramate_650BP_LIP	Peru_Mesayocpata_450BP_LH	5.8e-05	0.114	8756	8744	192739
result:	Mbuti.DG	Peru_Ullujaya_1350BP_EIP	Peru_Laramate_650BP_LIP	Peru_Mesayocpata_450BP_LH	0.0001	0.144	5670	5657	124345
result:	Mbuti.DG	Peru_Palpa_550BP_LIP	Peru_Laramate_650BP_LIP	Peru_Mesayocpata_450BP_LH	0.000145	0.24	7043	7021	152872
result:	Mbuti.DG	Peru_Cusco_SanSebastian_610-490BP_LH-LIP	Peru_Laramate_650BP_LIP	Peru_Mesayocpata_450BP_LH	0.000179	0.289	7352	7323	161650
result:	Mbuti.DG	Aymara.SG	Peru_Laramate_650BP_LIP	Peru_Mesayocpata_450BP_LH	0.000206	0.3	8979	8938	196204
result:	Mbuti.DG	Peru_La_Galgada_600BP_LIP	Peru_Laramate_650BP_LIP	Peru_Mesayocpata_450BP_LH	0.002095	0.544	142	135	3155
result:	Mbuti.DG	Peru_HuacaPrieta_4500BP_LA	Peru_Laramate_650BP_LIP	Peru_Mesayocpata_450BP_LH	0.001937	0.621	227	218	4861
result:	Mbuti.DG	Peru_Lauricocha_5800BP_MA	Peru_Laramate_650BP_LIP	Peru_Mesayocpata_450BP_LH	0.000489	0.649	5941	5878	129736
result:	Mbuti.DG	Bolivia_Miraflores_1100BP_MH	Peru_Laramate_650BP_LIP	Peru_Mesayocpata_450BP_LH	0.000396	0.701	8496	8422	185660
result:	Mbuti.DG	Peru_Charrangochayoc_700BP_LIP	Peru_Laramate_650BP_LIP	Peru_Mesayocpata_450BP_LH	0.000494	0.711	7736	7653	168133
result:	Mbuti.DG	Peru_Cusco_Torontoy_B_450BP_LH	Peru_Laramate_650BP_LIP	Peru_Mesayocpata_450BP_LH	0.000593	0.84	7235	7142	157599
result:	Mbuti.DG	Peru_Paracas_2250BP_EH	Peru_Laramate_650BP_LIP	Peru_Mesayocpata_450BP_LH	0.003234	0.895	156	145	3338
result:	Mbuti.DG	Peru_Chinchawas_700BP_LIP	Peru_Laramate_650BP_LIP	Peru_Mesayocpata_450BP_LH	0.000707	1.194	8162	8037	177079
result:	Mbuti.DG	Peru_Kaillachuro_Unknown.SG	Peru_Laramate_650BP_LIP	Peru_Mesayocpata_450BP_LH	0.001238	1.202	2538	2470	55365
result:	Mbuti.DG	Peru_Lauricocha_8600BP_EA	Peru_Laramate_650BP_LIP	Peru_Mesayocpata_450BP_LH	0.000764	1.263	8642	8498	188501
result:	Mbuti.DG	Peru_Campanayuq_1000BP_MH	Peru_Laramate_650BP_LIP	Peru_Mesayocpata_450BP_LH	0.00128	1.289	2694	2620	57808
result:	Mbuti.DG	Peru_Chinchawas_1000BP_MH	Peru_Laramate_650BP_LIP	Peru_Mesayocpata_450BP_LH	0.001219	1.386	4009	3904	86035
result:	Mbuti.DG	Bolivia_Tiwanaku_1000BP_MH	Peru_Laramate_650BP_LIP	Peru_Mesayocpata_450BP_LH	0.001103	1.394	3760	3671	80670
result:	Mbuti.DG	Bolivia_Iroco_1050BP_MH	Peru_Laramate_650BP_LIP	Peru_Mesayocpata_450BP_LH	0.001089	1.469	5700	5566	123620
result:	Mbuti.DG	Chile_Pica8_700BP_LIP	Peru_Laramate_650BP_LIP	Peru_Mesayocpata_450BP_LH	0.001518	1.95	5164	4996	111206
result:	Mbuti.DG	Chile_CaletaHuelen_1100BP_MH	Peru_Laramate_900BP_MH	Peru_Mesayocpata_450BP_LH	-0.001082	-1.553	5031	5151	111603
result:	Mbuti.DG	Chile_Pukara_700BP_LIP	Peru_Laramate_900BP_MH	Peru_Mesayocpata_450BP_LH	-0.000973	-1.132	3137	3204	68785
result:	Mbuti.DG	Chile_LosRieles_5100BP_MA	Peru_Laramate_900BP_MH	Peru_Mesayocpata_450BP_LH	-0.000672	-0.986	7418	7528	163281
result:	Mbuti.DG	Peru_Cuncaicha_9000BP_EA	Peru_Laramate_900BP_MH	Peru_Mesayocpata_450BP_LH	-0.000601	-0.933	8054	8161	177559
result:	Mbuti.DG	Peru_RioUncallane_1700BP_EIP.SG	Peru_Laramate_900BP_MH	Peru_Mesayocpata_450BP_LH	-0.000353	-0.756	8792	8860	192678
result:	Mbuti.DG	Chile_Conchali_700BP_LIP	Peru_Laramate_900BP_MH	Peru_Mesayocpata_450BP_LH	-0.000328	-0.576	8238	8298	181364
result:	Mbuti.DG	Peru_SoroMikayaPatjxa_6800BP_MA.SG	Peru_Laramate_900BP_MH	Peru_Mesayocpata_450BP_LH	-0.000829	-0.438	491	501	11531
result:	Mbuti.DG	Argentina_Aconcagua_500BP_LH.SG	Peru_Laramate_900BP_MH	Peru_Mesayocpata_450BP_LH	-0.000131	-0.203	7769	7791	169391
result:	Mbuti.DG	Peru_Palpa_950BP_MH	Peru_Laramate_900BP_MH	Peru_Mesayocpata_450BP_LH	-0.000396	-0.192	411	414	9102
result:	Mbuti.DG	Peru_Cusco_Torontoy_A_450BP_LH	Peru_Laramate_900BP_MH	Peru_Mesayocpata_450BP_LH	-7e-05	-0.121	7780	7792	170186
result:	Mbuti.DG	Bolivia_Aymara.SG	Peru_Laramate_900BP_MH	Peru_Mesayocpata_450BP_LH	-1e-06	-0.003	8820	8820	192689
result:	Mbuti.DG	Peru_Ullujaya_950BP_MH	Peru_Laramate_900BP_MH	Peru_Mesayocpata_450BP_LH	7e-06	0.009	5760	5759	124374
result:	Mbuti.DG	Peru_Ullujaya_1350BP_EIP	Peru_Laramate_900BP_MH	Peru_Mesayocpata_450BP_LH	6.5e-05	0.102	5699	5691	123984
result:	Mbuti.DG	Peru_Cuncaicha_4200BP_LA	Peru_Laramate_900BP_MH	Peru_Mesayocpata_450BP_LH	7.7e-05	0.114	8067	8053	175834
result:	Mbuti.DG	Peru_La_Galgada_600BP_LIP	Peru_Laramate_900BP_MH	Peru_Mesayocpata_450BP_LH	0.001011	0.287	143	139	3149
result:	Mbuti.DG	Peru_ElBrujo_850BP_MH-LIP	Peru_Laramate_900BP_MH	Peru_Mesayocpata_450BP_LH	0.000154	0.29	8250	8223	179033
result:	Mbuti.DG	Peru_Cuncaicha_3300BP_IP	Peru_Laramate_900BP_MH	Peru_Mesayocpata_450BP_LH	0.000205	0.319	7315	7282	161011
result:	Mbuti.DG	Peru_Lima_650BP_LIP	Peru_Laramate_900BP_MH	Peru_Mesayocpata_450BP_LH	0.000188	0.354	8399	8364	183221
result:	Mbuti.DG	Bolivia_Miraflores_1100BP_MH	Peru_Laramate_900BP_MH	Peru_Mesayocpata_450BP_LH	0.000191	0.369	8394	8359	182893
result:	Mbuti.DG	Quechua.DG	Peru_Laramate_900BP_MH	Peru_Mesayocpata_450BP_LH	0.000193	0.392	8641	8605	189208
result:	Mbuti.DG	Peru_Lauricocha_3500BP_IP	Peru_Laramate_900BP_MH	Peru_Mesayocpata_450BP_LH	0.000306	0.414	5707	5668	125427
result:	Mbuti.DG	Peru_Paracas_2250BP_EH	Peru_Laramate_900BP_MH	Peru_Mesayocpata_450BP_LH	0.001424	0.416	151	146	3329
result:	Mbuti.DG	Argentina_LagunaChica_1600BP	Peru_Laramate_900BP_MH	Peru_Mesayocpata_450BP_LH	0.00032	0.462	6238	6195	135166
result:	Mbuti.DG	Peru_ElBrujo_1300BP_EIP	Peru_Laramate_900BP_MH	Peru_Mesayocpata_450BP_LH	0.000303	0.51	6594	6550	144168
result:	Mbuti.DG	Peru_Charrangochayoc_700BP_LIP	Peru_Laramate_900BP_MH	Peru_Mesayocpata_450BP_LH	0.000382	0.571	7708	7644	167014
result:	Mbuti.DG	Peru_Chinchawas_700BP_LIP	Peru_Laramate_900BP_MH	Peru_Mesayocpata_450BP_LH	0.000376	0.669	8089	8023	175712
result:	Mbuti.DG	Bolivia_Iroco_1050BP_MH	Peru_Laramate_900BP_MH	Peru_Mesayocpata_450BP_LH	0.000522	0.716	5640	5576	122408
result:	Mbuti.DG	Peru_Laramate_650BP_LIP	Peru_Laramate_900BP_MH	Peru_Mesayocpata_450BP_LH	0.000371	0.743	8785	8714	190527
result:	Mbuti.DG	Peru_Campanayuq_1000BP_MH	Peru_Laramate_900BP_MH	Peru_Mesayocpata_450BP_LH	0.000733	0.796	2667	2625	57626
result:	Mbuti.DG	Aymara.SG	Peru_Laramate_900BP_MH	Peru_Mesayocpata_450BP_LH	0.000502	0.803	8873	8776	192594
result:	Mbuti.DG	Peru_Cusco_SanSebastian_610-490BP_LH-LIP	Peru_Laramate_900BP_MH	Peru_Mesayocpata_450BP_LH	0.000502	0.876	7386	7305	160801
result:	Mbuti.DG	Peru_HuacaPrieta_4500BP_LA	Peru_Laramate_900BP_MH	Peru_Mesayocpata_450BP_LH	0.002776	0.959	232	218	4860
result:	Mbuti.DG	Peru_Kaillachuro_Unknown.SG	Peru_Laramate_900BP_MH	Peru_Mesayocpata_450BP_LH	0.000995	0.989	2514	2460	54292
result:	Mbuti.DG	Peru_Cusco_Torontoy_B_450BP_LH	Peru_Laramate_900BP_MH	Peru_Mesayocpata_450BP_LH	0.000692	1.061	7156	7049	155622
result:	Mbuti.DG	Peru_Lima_1450-1050BP_EIP-MH	Peru_Laramate_900BP_MH	Peru_Mesayocpata_450BP_LH	0.000806	1.067	4023	3953	86200
result:	Mbuti.DG	Peru_Lauricocha_5800BP_MA	Peru_Laramate_900BP_MH	Peru_Mesayocpata_450BP_LH	0.000745	1.07	5913	5818	128005
result:	Mbuti.DG	Peru_Chinchawas_1000BP_MH	Peru_Laramate_900BP_MH	Peru_Mesayocpata_450BP_LH	0.001149	1.374	3970	3871	85717
result:	Mbuti.DG	Peru_Palpa_550BP_LIP	Peru_Laramate_900BP_MH	Peru_Mesayocpata_450BP_LH	0.000785	1.414	7044	6924	152044
result:	Mbuti.DG	Peru_La_Galgada_4100BP_LA	Peru_Laramate_900BP_MH	Peru_Mesayocpata_450BP_LH	0.000953	1.49	8324	8153	179632
result:	Mbuti.DG	Bolivia_Tiwanaku_1000BP_MH	Peru_Laramate_900BP_MH	Peru_Mesayocpata_450BP_LH	0.001252	1.687	3744	3643	80276
result:	Mbuti.DG	Chile_Pica8_700BP_LIP	Peru_Laramate_900BP_MH	Peru_Mesayocpata_450BP_LH	0.001262	1.758	5116	4976	110859
result:	Mbuti.DG	Peru_Lauricocha_8600BP_EA	Peru_Laramate_900BP_MH	Peru_Mesayocpata_450BP_LH	0.001278	2.25	8567	8330	185170
result:	Mbuti.DG	Bolivia_Miraflores_1100BP_MH	Peru_Charrangochayoc_700BP_LIP	Peru_Campanayuq_1000BP_MH	-0.001187	-2.036	10038	10305	224667
result:	Mbuti.DG	Peru_RioUncallane_1700BP_EIP.SG	Peru_Charrangochayoc_700BP_LIP	Peru_Campanayuq_1000BP_MH	-0.001004	-1.836	10325	10556	230457
result:	Mbuti.DG	Quechua.DG	Peru_Charrangochayoc_700BP_LIP	Peru_Campanayuq_1000BP_MH	-0.001036	-1.787	10150	10384	226438
result:	Mbuti.DG	Peru_Cuncaicha_3300BP_IP	Peru_Charrangochayoc_700BP_LIP	Peru_Campanayuq_1000BP_MH	-0.001243	-1.596	9176	9433	206792
result:	Mbuti.DG	Bolivia_Aymara.SG	Peru_Charrangochayoc_700BP_LIP	Peru_Campanayuq_1000BP_MH	-0.000749	-1.594	10346	10519	230461
result:	Mbuti.DG	Peru_Palpa_950BP_MH	Peru_Charrangochayoc_700BP_LIP	Peru_Campanayuq_1000BP_MH	-0.003406	-1.542	561	606	13268
result:	Mbuti.DG	Peru_Cusco_SanSebastian_610-490BP_LH-LIP	Peru_Charrangochayoc_700BP_LIP	Peru_Campanayuq_1000BP_MH	-0.000892	-1.327	9460	9647	209805
result:	Mbuti.DG	Peru_Laramate_650BP_LIP	Peru_Charrangochayoc_700BP_LIP	Peru_Campanayuq_1000BP_MH	-0.000771	-1.322	10348	10525	229503
result:	Mbuti.DG	Peru_Cuncaicha_9000BP_EA	Peru_Charrangochayoc_700BP_LIP	Peru_Campanayuq_1000BP_MH	-0.00095	-1.246	9941	10151	221857
result:	Mbuti.DG	Chile_LosRieles_5100BP_MA	Peru_Charrangochayoc_700BP_LIP	Peru_Campanayuq_1000BP_MH	-0.000943	-1.226	9538	9739	212573
result:	Mbuti.DG	Peru_Cusco_Torontoy_A_450BP_LH	Peru_Charrangochayoc_700BP_LIP	Peru_Campanayuq_1000BP_MH	-0.0008	-1.21	9624	9796	214391
result:	Mbuti.DG	Peru_Kaillachuro_Unknown.SG	Peru_Charrangochayoc_700BP_LIP	Peru_Campanayuq_1000BP_MH	-0.0012	-1.111	2902	2980	65505
result:	Mbuti.DG	Peru_Ullujaya_950BP_MH	Peru_Charrangochayoc_700BP_LIP	Peru_Campanayuq_1000BP_MH	-0.000837	-1.021	7704	7847	171576
result:	Mbuti.DG	Peru_HuacaPrieta_4500BP_LA	Peru_Charrangochayoc_700BP_LIP	Peru_Campanayuq_1000BP_MH	-0.002388	-0.853	362	381	8002
result:	Mbuti.DG	Peru_Mesayocpata_450BP_LH	Peru_Charrangochayoc_700BP_LIP	Peru_Campanayuq_1000BP_MH	-0.000917	-0.758	2470	2520	54425
result:	Mbuti.DG	Aymara.SG	Peru_Charrangochayoc_700BP_LIP	Peru_Campanayuq_1000BP_MH	-0.000559	-0.736	10346	10475	230346
result:	Mbuti.DG	Peru_Laramate_900BP_MH	Peru_Charrangochayoc_700BP_LIP	Peru_Campanayuq_1000BP_MH	-0.00037	-0.697	10361	10446	228801
result:	Mbuti.DG	Peru_La_Galgada_4100BP_LA	Peru_Charrangochayoc_700BP_LIP	Peru_Campanayuq_1000BP_MH	-0.000432	-0.572	10080	10177	223897
result:	Mbuti.DG	Peru_Cusco_Torontoy_B_450BP_LH	Peru_Charrangochayoc_700BP_LIP	Peru_Campanayuq_1000BP_MH	-0.000431	-0.546	8994	9080	199851
result:	Mbuti.DG	Peru_Lauricocha_3500BP_IP	Peru_Charrangochayoc_700BP_LIP	Peru_Campanayuq_1000BP_MH	-0.000447	-0.531	7276	7348	162116
result:	Mbuti.DG	Peru_Cuncaicha_4200BP_LA	Peru_Charrangochayoc_700BP_LIP	Peru_Campanayuq_1000BP_MH	-0.000343	-0.477	9871	9946	219408
result:	Mbuti.DG	Argentina_Aconcagua_500BP_LH.SG	Peru_Charrangochayoc_700BP_LIP	Peru_Campanayuq_1000BP_MH	-0.000319	-0.417	9270	9336	205135
result:	Mbuti.DG	Bolivia_Tiwanaku_1000BP_MH	Peru_Charrangochayoc_700BP_LIP	Peru_Campanayuq_1000BP_MH	-0.000336	-0.414	4977	5014	110641
result:	Mbuti.DG	Peru_Paracas_2250BP_EH	Peru_Charrangochayoc_700BP_LIP	Peru_Campanayuq_1000BP_MH	-0.001248	-0.366	215	221	5100
result:	Mbuti.DG	Chile_Pukara_700BP_LIP	Peru_Charrangochayoc_700BP_LIP	Peru_Campanayuq_1000BP_MH	-0.000251	-0.26	4249	4273	93559
result:	Mbuti.DG	Peru_Lauricocha_8600BP_EA	Peru_Charrangochayoc_700BP_LIP	Peru_Campanayuq_1000BP_MH	-0.000169	-0.25	10212	10250	226009
result:	Mbuti.DG	Chile_CaletaHuelen_1100BP_MH	Peru_Charrangochayoc_700BP_LIP	Peru_Campanayuq_1000BP_MH	-0.000157	-0.198	6851	6875	151049
result:	Mbuti.DG	Chile_Pica8_700BP_LIP	Peru_Charrangochayoc_700BP_LIP	Peru_Campanayuq_1000BP_MH	-0.000153	-0.187	6974	6998	155419
result:	Mbuti.DG	Argentina_LagunaChica_1600BP	Peru_Charrangochayoc_700BP_LIP	Peru_Campanayuq_1000BP_MH	-7.6e-05	-0.093	8404	8418	184540
result:	Mbuti.DG	Peru_SoroMikayaPatjxa_6800BP_MA.SG	Peru_Charrangochayoc_700BP_LIP	Peru_Campanayuq_1000BP_MH	-0.000164	-0.074	651	653	14227
result:	Mbuti.DG	Peru_ElBrujo_1300BP_EIP	Peru_Charrangochayoc_700BP_LIP	Peru_Campanayuq_1000BP_MH	-3.1e-05	-0.049	8708	8714	193975
result:	Mbuti.DG	Peru_La_Galgada_600BP_LIP	Peru_Charrangochayoc_700BP_LIP	Peru_Campanayuq_1000BP_MH	0.000165	0.045	211	211	4683
result:	Mbuti.DG	Peru_Palpa_550BP_LIP	Peru_Charrangochayoc_700BP_LIP	Peru_Campanayuq_1000BP_MH	8.1e-05	0.122	9190	9174	201411
result:	Mbuti.DG	Peru_Lima_650BP_LIP	Peru_Charrangochayoc_700BP_LIP	Peru_Campanayuq_1000BP_MH	0.000406	0.646	10189	10098	224824
result:	Mbuti.DG	Peru_ElBrujo_850BP_MH-LIP	Peru_Charrangochayoc_700BP_LIP	Peru_Campanayuq_1000BP_MH	0.000397	0.659	10148	10059	223712
result:	Mbuti.DG	Peru_Ullujaya_1350BP_EIP	Peru_Charrangochayoc_700BP_LIP	Peru_Campanayuq_1000BP_MH	0.000701	0.997	7854	7734	171807
result:	Mbuti.DG	Peru_Lauricocha_5800BP_MA	Peru_Charrangochayoc_700BP_LIP	Peru_Campanayuq_1000BP_MH	0.000872	1.015	7481	7337	164846
result:	Mbuti.DG	Peru_Chinchawas_700BP_LIP	Peru_Charrangochayoc_700BP_LIP	Peru_Campanayuq_1000BP_MH	0.000685	1.072	10148	9996	221630
result:	Mbuti.DG	Peru_Chinchawas_1000BP_MH	Peru_Charrangochayoc_700BP_LIP	Peru_Campanayuq_1000BP_MH	0.001098	1.237	5659	5523	124133
result:	Mbuti.DG	Bolivia_Iroco_1050BP_MH	Peru_Charrangochayoc_700BP_LIP	Peru_Campanayuq_1000BP_MH	0.001409	1.729	7553	7320	165513
result:	Mbuti.DG	Peru_Lima_1450-1050BP_EIP-MH	Peru_Charrangochayoc_700BP_LIP	Peru_Campanayuq_1000BP_MH	0.001623	1.947	5462	5269	118916
result:	Mbuti.DG	Chile_Conchali_700BP_LIP	Peru_Charrangochayoc_700BP_LIP	Peru_Campanayuq_1000BP_MH	0.001249	2.054	10317	10035	225597
Within SouthPeruCoast:
result:	Mbuti.DG	Peru_Palpa_950BP_MH	Peru_Ullujaya_1350BP_EIP	Peru_Palpa_550BP_LIP	-0.005036	-3.414	1093	1221	25428
result:	Mbuti.DG	Peru_Laramate_900BP_MH	Peru_Ullujaya_1350BP_EIP	Peru_Palpa_550BP_LIP	-0.000888	-2.458	21238	21651	465633
result:	Mbuti.DG	Bolivia_Miraflores_1100BP_MH	Peru_Ullujaya_1350BP_EIP	Peru_Palpa_550BP_LIP	-0.000924	-2.212	20671	21090	454294
result:	Mbuti.DG	Bolivia_Aymara.SG	Peru_Ullujaya_1350BP_EIP	Peru_Palpa_550BP_LIP	-0.000602	-1.896	21388	21671	469100
result:	Mbuti.DG	Peru_Cuncaicha_3300BP_IP	Peru_Ullujaya_1350BP_EIP	Peru_Palpa_550BP_LIP	-0.000791	-1.535	18955	19286	418568
result:	Mbuti.DG	Argentina_LagunaChica_1600BP	Peru_Ullujaya_1350BP_EIP	Peru_Palpa_550BP_LIP	-0.000774	-1.469	17026	17316	374674
result:	Mbuti.DG	Peru_Lauricocha_5800BP_MA	Peru_Ullujaya_1350BP_EIP	Peru_Palpa_550BP_LIP	-0.000803	-1.391	14723	14984	324693
result:	Mbuti.DG	Peru_Cuncaicha_9000BP_EA	Peru_Ullujaya_1350BP_EIP	Peru_Palpa_550BP_LIP	-0.000737	-1.343	20533	20866	451185
result:	Mbuti.DG	Peru_Campanayuq_1000BP_MH	Peru_Ullujaya_1350BP_EIP	Peru_Palpa_550BP_LIP	-0.000857	-1.299	7385	7525	162644
result:	Mbuti.DG	Chile_LosRieles_5100BP_MA	Peru_Ullujaya_1350BP_EIP	Peru_Palpa_550BP_LIP	-0.000665	-1.224	19524	19808	427748
result:	Mbuti.DG	Bolivia_Iroco_1050BP_MH	Peru_Ullujaya_1350BP_EIP	Peru_Palpa_550BP_LIP	-0.000699	-1.218	14646	14870	320573
result:	Mbuti.DG	Peru_Ullujaya_950BP_MH	Peru_Ullujaya_1350BP_EIP	Peru_Palpa_550BP_LIP	-0.000671	-1.213	15670	15900	341944
result:	Mbuti.DG	Quechua.DG	Peru_Ullujaya_1350BP_EIP	Peru_Palpa_550BP_LIP	-0.000449	-1.194	20993	21200	460617
result:	Mbuti.DG	Peru_RioUncallane_1700BP_EIP.SG	Peru_Ullujaya_1350BP_EIP	Peru_Palpa_550BP_LIP	-0.000421	-1.103	21472	21669	469093
result:	Mbuti.DG	Chile_Pukara_700BP_LIP	Peru_Ullujaya_1350BP_EIP	Peru_Palpa_550BP_LIP	-0.000713	-1.089	8576	8710	188055
result:	Mbuti.DG	Chile_CaletaHuelen_1100BP_MH	Peru_Ullujaya_1350BP_EIP	Peru_Palpa_550BP_LIP	-0.000563	-1.064	13565	13732	296869
result:	Mbuti.DG	Peru_Chinchawas_700BP_LIP	Peru_Ullujaya_1350BP_EIP	Peru_Palpa_550BP_LIP	-0.000401	-0.974	20532	20711	446884
result:	Mbuti.DG	Peru_Lima_650BP_LIP	Peru_Ullujaya_1350BP_EIP	Peru_Palpa_550BP_LIP	-0.000346	-0.823	20785	20942	454465
result:	Mbuti.DG	Peru_Mesayocpata_450BP_LH	Peru_Ullujaya_1350BP_EIP	Peru_Palpa_550BP_LIP	-0.000639	-0.812	4919	4987	106974
result:	Mbuti.DG	Peru_Paracas_2250BP_EH	Peru_Ullujaya_1350BP_EIP	Peru_Palpa_550BP_LIP	-0.001692	-0.712	422	438	9324
result:	Mbuti.DG	Chile_Pica8_700BP_LIP	Peru_Ullujaya_1350BP_EIP	Peru_Palpa_550BP_LIP	-0.000318	-0.594	14294	14393	313125
result:	Mbuti.DG	Peru_Cusco_Torontoy_B_450BP_LH	Peru_Ullujaya_1350BP_EIP	Peru_Palpa_550BP_LIP	-0.000183	-0.349	18127	18200	396484
result:	Mbuti.DG	Peru_Cusco_Torontoy_A_450BP_LH	Peru_Ullujaya_1350BP_EIP	Peru_Palpa_550BP_LIP	-0.000145	-0.327	19701	19763	428739
result:	Mbuti.DG	Peru_Charrangochayoc_700BP_LIP	Peru_Ullujaya_1350BP_EIP	Peru_Palpa_550BP_LIP	-0.000136	-0.263	19814	19873	431167
result:	Mbuti.DG	Peru_Laramate_650BP_LIP	Peru_Ullujaya_1350BP_EIP	Peru_Palpa_550BP_LIP	-9.5e-05	-0.229	21482	21526	466663
result:	Mbuti.DG	Peru_La_Galgada_4100BP_LA	Peru_Ullujaya_1350BP_EIP	Peru_Palpa_550BP_LIP	-0.000114	-0.225	20770	20822	451106
result:	Mbuti.DG	Peru_Cusco_SanSebastian_610-490BP_LH-LIP	Peru_Ullujaya_1350BP_EIP	Peru_Palpa_550BP_LIP	-0.000104	-0.219	19545	19589	425797
result:	Mbuti.DG	Peru_La_Galgada_600BP_LIP	Peru_Ullujaya_1350BP_EIP	Peru_Palpa_550BP_LIP	-0.000497	-0.201	396	400	8637
result:	Mbuti.DG	Peru_HuacaPrieta_4500BP_LA	Peru_Ullujaya_1350BP_EIP	Peru_Palpa_550BP_LIP	-0.000292	-0.152	672	677	14505
result:	Mbuti.DG	Peru_Lima_1450-1050BP_EIP-MH	Peru_Ullujaya_1350BP_EIP	Peru_Palpa_550BP_LIP	-8.1e-05	-0.137	10656	10675	231661
result:	Mbuti.DG	Peru_Chinchawas_1000BP_MH	Peru_Ullujaya_1350BP_EIP	Peru_Palpa_550BP_LIP	-4.5e-05	-0.074	10952	10963	236507
result:	Mbuti.DG	Peru_Lauricocha_8600BP_EA	Peru_Ullujaya_1350BP_EIP	Peru_Palpa_550BP_LIP	-2.3e-05	-0.047	20934	20945	455913
result:	Mbuti.DG	Peru_Lauricocha_3500BP_IP	Peru_Ullujaya_1350BP_EIP	Peru_Palpa_550BP_LIP	-2.5e-05	-0.043	14538	14546	318948
result:	Mbuti.DG	Peru_ElBrujo_1300BP_EIP	Peru_Ullujaya_1350BP_EIP	Peru_Palpa_550BP_LIP	1e-05	0.023	17565	17561	381856
result:	Mbuti.DG	Chile_Conchali_700BP_LIP	Peru_Ullujaya_1350BP_EIP	Peru_Palpa_550BP_LIP	2.8e-05	0.066	20997	20984	458236
result:	Mbuti.DG	Argentina_Aconcagua_500BP_LH.SG	Peru_Ullujaya_1350BP_EIP	Peru_Palpa_550BP_LIP	0.000275	0.501	19197	19083	416519
result:	Mbuti.DG	Bolivia_Tiwanaku_1000BP_MH	Peru_Ullujaya_1350BP_EIP	Peru_Palpa_550BP_LIP	0.000287	0.521	10153	10090	220595
result:	Mbuti.DG	Peru_SoroMikayaPatjxa_6800BP_MA.SG	Peru_Ullujaya_1350BP_EIP	Peru_Palpa_550BP_LIP	0.000881	0.626	1234	1209	28056
result:	Mbuti.DG	Peru_Kaillachuro_Unknown.SG	Peru_Ullujaya_1350BP_EIP	Peru_Palpa_550BP_LIP	0.000483	0.662	6056	5991	132607
result:	Mbuti.DG	Peru_ElBrujo_850BP_MH-LIP	Peru_Ullujaya_1350BP_EIP	Peru_Palpa_550BP_LIP	0.000319	0.804	20718	20575	448508
result:	Mbuti.DG	Aymara.SG	Peru_Ullujaya_1350BP_EIP	Peru_Palpa_550BP_LIP	0.000471	0.905	21570	21349	468750
result:	Mbuti.DG	Peru_Cuncaicha_4200BP_LA	Peru_Ullujaya_1350BP_EIP	Peru_Palpa_550BP_LIP	0.000609	1.188	20650	20378	447659
result:	Mbuti.DG	Peru_La_Galgada_600BP_LIP	Peru_Ullujaya_1350BP_EIP	Peru_Ullujaya_950BP_MH	-0.005967	-2	321	366	7405
result:	Mbuti.DG	Peru_Cusco_SanSebastian_610-490BP_LH-LIP	Peru_Ullujaya_1350BP_EIP	Peru_Ullujaya_950BP_MH	-0.000748	-1.418	16268	16537	360107
result:	Mbuti.DG	Peru_Lauricocha_3500BP_IP	Peru_Ullujaya_1350BP_EIP	Peru_Ullujaya_950BP_MH	-0.000907	-1.402	12018	12262	268234
result:	Mbuti.DG	Peru_Campanayuq_1000BP_MH	Peru_Ullujaya_1350BP_EIP	Peru_Ullujaya_950BP_MH	-0.001013	-1.349	6338	6480	140622
result:	Mbuti.DG	Peru_Lima_650BP_LIP	Peru_Ullujaya_1350BP_EIP	Peru_Ullujaya_950BP_MH	-0.000518	-1.085	17105	17302	379586
result:	Mbuti.DG	Peru_Laramate_900BP_MH	Peru_Ullujaya_1350BP_EIP	Peru_Ullujaya_950BP_MH	-0.000461	-1.076	17591	17770	388206
result:	Mbuti.DG	Peru_Chinchawas_700BP_LIP	Peru_Ullujaya_1350BP_EIP	Peru_Ullujaya_950BP_MH	-0.000516	-1.076	16983	17177	374990
result:	Mbuti.DG	Peru_La_Galgada_4100BP_LA	Peru_Ullujaya_1350BP_EIP	Peru_Ullujaya_950BP_MH	-0.000552	-0.911	17108	17316	377600
result:	Mbuti.DG	Peru_ElBrujo_1300BP_EIP	Peru_Ullujaya_1350BP_EIP	Peru_Ullujaya_950BP_MH	-0.000458	-0.873	14667	14815	323343
result:	Mbuti.DG	Peru_Chinchawas_1000BP_MH	Peru_Ullujaya_1350BP_EIP	Peru_Ullujaya_950BP_MH	-0.000567	-0.824	9248	9363	203318
result:	Mbuti.DG	Peru_Lauricocha_5800BP_MA	Peru_Ullujaya_1350BP_EIP	Peru_Ullujaya_950BP_MH	-0.000543	-0.799	12170	12318	273120
result:	Mbuti.DG	Argentina_LagunaChica_1600BP	Peru_Ullujaya_1350BP_EIP	Peru_Ullujaya_950BP_MH	-0.000481	-0.784	14528	14683	321062
result:	Mbuti.DG	Peru_Lauricocha_8600BP_EA	Peru_Ullujaya_1350BP_EIP	Peru_Ullujaya_950BP_MH	-0.000375	-0.724	17200	17342	380228
result:	Mbuti.DG	Chile_Pukara_700BP_LIP	Peru_Ullujaya_1350BP_EIP	Peru_Ullujaya_950BP_MH	-0.000517	-0.719	7233	7316	160878
result:	Mbuti.DG	Peru_Cusco_Torontoy_A_450BP_LH	Peru_Ullujaya_1350BP_EIP	Peru_Ullujaya_950BP_MH	-0.000328	-0.646	16321	16439	359727
result:	Mbuti.DG	Peru_Palpa_950BP_MH	Peru_Ullujaya_1350BP_EIP	Peru_Ullujaya_950BP_MH	-0.000837	-0.479	1012	1030	22038
result:	Mbuti.DG	Quechua.DG	Peru_Ullujaya_1350BP_EIP	Peru_Ullujaya_950BP_MH	-0.000216	-0.473	17319	17402	383448
result:	Mbuti.DG	Chile_Pica8_700BP_LIP	Peru_Ullujaya_1350BP_EIP	Peru_Ullujaya_950BP_MH	-0.000296	-0.458	12123	12203	268819
result:	Mbuti.DG	Aymara.SG	Peru_Ullujaya_1350BP_EIP	Peru_Ullujaya_950BP_MH	-0.000271	-0.454	17623	17728	390004
result:	Mbuti.DG	Peru_Laramate_650BP_LIP	Peru_Ullujaya_1350BP_EIP	Peru_Ullujaya_950BP_MH	-0.000192	-0.417	17633	17707	388630
result:	Mbuti.DG	Peru_HuacaPrieta_4500BP_LA	Peru_Ullujaya_1350BP_EIP	Peru_Ullujaya_950BP_MH	-0.000935	-0.407	586	598	12722
result:	Mbuti.DG	Peru_Mesayocpata_450BP_LH	Peru_Ullujaya_1350BP_EIP	Peru_Ullujaya_950BP_MH	-0.000297	-0.32	4093	4120	90271
result:	Mbuti.DG	Bolivia_Iroco_1050BP_MH	Peru_Ullujaya_1350BP_EIP	Peru_Ullujaya_950BP_MH	-0.000193	-0.3	12427	12479	272189
result:	Mbuti.DG	Chile_LosRieles_5100BP_MA	Peru_Ullujaya_1350BP_EIP	Peru_Ullujaya_950BP_MH	-0.00017	-0.27	16397	16458	361002
result:	Mbuti.DG	Peru_Cusco_Torontoy_B_450BP_LH	Peru_Ullujaya_1350BP_EIP	Peru_Ullujaya_950BP_MH	-0.000167	-0.268	15039	15095	333699
result:	Mbuti.DG	Peru_RioUncallane_1700BP_EIP.SG	Peru_Ullujaya_1350BP_EIP	Peru_Ullujaya_950BP_MH	-0.000111	-0.258	17736	17779	390296
result:	Mbuti.DG	Bolivia_Aymara.SG	Peru_Ullujaya_1350BP_EIP	Peru_Ullujaya_950BP_MH	-9.1e-05	-0.247	17681	17717	390301
result:	Mbuti.DG	Peru_Cuncaicha_9000BP_EA	Peru_Ullujaya_1350BP_EIP	Peru_Ullujaya_950BP_MH	-0.00014	-0.229	17155	17207	378418
result:	Mbuti.DG	Peru_Cuncaicha_3300BP_IP	Peru_Ullujaya_1350BP_EIP	Peru_Ullujaya_950BP_MH	-0.000105	-0.177	15933	15970	353577
result:	Mbuti.DG	Chile_CaletaHuelen_1100BP_MH	Peru_Ullujaya_1350BP_EIP	Peru_Ullujaya_950BP_MH	2.8e-05	0.045	11443	11436	252558
result:	Mbuti.DG	Peru_Lima_1450-1050BP_EIP-MH	Peru_Ullujaya_1350BP_EIP	Peru_Ullujaya_950BP_MH	5.8e-05	0.087	8946	8935	197270
result:	Mbuti.DG	Peru_ElBrujo_850BP_MH-LIP	Peru_Ullujaya_1350BP_EIP	Peru_Ullujaya_950BP_MH	9e-05	0.195	17101	17067	375341
result:	Mbuti.DG	Argentina_Aconcagua_500BP_LH.SG	Peru_Ullujaya_1350BP_EIP	Peru_Ullujaya_950BP_MH	0.000167	0.28	15823	15765	346592
result:	Mbuti.DG	Bolivia_Miraflores_1100BP_MH	Peru_Ullujaya_1350BP_EIP	Peru_Ullujaya_950BP_MH	0.000134	0.283	17268	17217	379695
result:	Mbuti.DG	Chile_Conchali_700BP_LIP	Peru_Ullujaya_1350BP_EIP	Peru_Ullujaya_950BP_MH	0.000174	0.335	17379	17313	383383
result:	Mbuti.DG	Peru_Charrangochayoc_700BP_LIP	Peru_Ullujaya_1350BP_EIP	Peru_Ullujaya_950BP_MH	0.000209	0.338	16592	16516	363226
result:	Mbuti.DG	Peru_Kaillachuro_Unknown.SG	Peru_Ullujaya_1350BP_EIP	Peru_Ullujaya_950BP_MH	0.000417	0.495	4973	4927	110318
result:	Mbuti.DG	Peru_Paracas_2250BP_EH	Peru_Ullujaya_1350BP_EIP	Peru_Ullujaya_950BP_MH	0.001482	0.53	381	369	8150
result:	Mbuti.DG	Peru_SoroMikayaPatjxa_6800BP_MA.SG	Peru_Ullujaya_1350BP_EIP	Peru_Ullujaya_950BP_MH	0.001251	0.772	1021	992	23115
result:	Mbuti.DG	Bolivia_Tiwanaku_1000BP_MH	Peru_Ullujaya_1350BP_EIP	Peru_Ullujaya_950BP_MH	0.00072	1.117	8644	8507	188911
result:	Mbuti.DG	Peru_Palpa_550BP_LIP	Peru_Ullujaya_1350BP_EIP	Peru_Ullujaya_950BP_MH	0.000668	1.273	15670	15442	341944
result:	Mbuti.DG	Peru_Cuncaicha_4200BP_LA	Peru_Ullujaya_1350BP_EIP	Peru_Ullujaya_950BP_MH	0.001313	2.163	17275	16782	375440
result:	Mbuti.DG	Peru_La_Galgada_600BP_LIP	Peru_Palpa_550BP_LIP	Peru_Ullujaya_950BP_MH	-0.003701	-1.393	394	426	8664
result:	Mbuti.DG	Peru_Chinchawas_1000BP_MH	Peru_Palpa_550BP_LIP	Peru_Ullujaya_950BP_MH	-0.000886	-1.323	10811	11021	237500
result:	Mbuti.DG	Peru_ElBrujo_1300BP_EIP	Peru_Palpa_550BP_LIP	Peru_Ullujaya_950BP_MH	-0.000512	-1.093	17493	17689	383352
result:	Mbuti.DG	Aymara.SG	Peru_Palpa_550BP_LIP	Peru_Ullujaya_950BP_MH	-0.000386	-0.639	21415	21597	471272
result:	Mbuti.DG	Peru_Campanayuq_1000BP_MH	Peru_Palpa_550BP_LIP	Peru_Ullujaya_950BP_MH	-0.000443	-0.618	7420	7492	162479
result:	Mbuti.DG	Peru_Lauricocha_3500BP_IP	Peru_Palpa_550BP_LIP	Peru_Ullujaya_950BP_MH	-0.000392	-0.595	14414	14540	320171
result:	Mbuti.DG	Peru_Cusco_SanSebastian_610-490BP_LH-LIP	Peru_Palpa_550BP_LIP	Peru_Ullujaya_950BP_MH	-0.000166	-0.318	19588	19659	428855
result:	Mbuti.DG	Peru_HuacaPrieta_4500BP_LA	Peru_Palpa_550BP_LIP	Peru_Ullujaya_950BP_MH	-0.000673	-0.313	655	665	14461
result:	Mbuti.DG	Peru_La_Galgada_4100BP_LA	Peru_Palpa_550BP_LIP	Peru_Ullujaya_950BP_MH	-0.000163	-0.28	20815	20889	453684
result:	Mbuti.DG	Peru_ElBrujo_850BP_MH-LIP	Peru_Palpa_550BP_LIP	Peru_Ullujaya_950BP_MH	-8.7e-05	-0.188	20685	20724	451048
result:	Mbuti.DG	Peru_Lauricocha_8600BP_EA	Peru_Palpa_550BP_LIP	Peru_Ullujaya_950BP_MH	-8.9e-05	-0.176	20916	20957	458492
result:	Mbuti.DG	Peru_Lima_1450-1050BP_EIP-MH	Peru_Palpa_550BP_LIP	Peru_Ullujaya_950BP_MH	-8.3e-05	-0.133	10606	10625	232651
result:	Mbuti.DG	Argentina_Aconcagua_500BP_LH.SG	Peru_Palpa_550BP_LIP	Peru_Ullujaya_950BP_MH	-7.1e-05	-0.122	19162	19192	418356
result:	Mbuti.DG	Peru_SoroMikayaPatjxa_6800BP_MA.SG	Peru_Palpa_550BP_LIP	Peru_Ullujaya_950BP_MH	-0.000116	-0.077	1231	1235	28164
result:	Mbuti.DG	Bolivia_Tiwanaku_1000BP_MH	Peru_Palpa_550BP_LIP	Peru_Ullujaya_950BP_MH	-2.7e-05	-0.045	10173	10179	222264
result:	Mbuti.DG	Peru_Lima_650BP_LIP	Peru_Palpa_550BP_LIP	Peru_Ullujaya_950BP_MH	4e-05	0.084	20910	20891	457113
result:	Mbuti.DG	Peru_Laramate_650BP_LIP	Peru_Palpa_550BP_LIP	Peru_Ullujaya_950BP_MH	4.9e-05	0.11	21518	21495	469257
result:	Mbuti.DG	Peru_Cusco_Torontoy_B_450BP_LH	Peru_Palpa_550BP_LIP	Peru_Ullujaya_950BP_MH	9e-05	0.151	18288	18252	398505
result:	Mbuti.DG	Peru_Lauricocha_5800BP_MA	Peru_Palpa_550BP_LIP	Peru_Ullujaya_950BP_MH	0.000106	0.164	14861	14826	326706
result:	Mbuti.DG	Peru_Cusco_Torontoy_A_450BP_LH	Peru_Palpa_550BP_LIP	Peru_Ullujaya_950BP_MH	0.000143	0.282	19782	19721	431241
result:	Mbuti.DG	Peru_Mesayocpata_450BP_LH	Peru_Palpa_550BP_LIP	Peru_Ullujaya_950BP_MH	0.000244	0.284	4964	4938	107190
result:	Mbuti.DG	Peru_Chinchawas_700BP_LIP	Peru_Palpa_550BP_LIP	Peru_Ullujaya_950BP_MH	0.000156	0.316	20683	20613	449345
result:	Mbuti.DG	Argentina_LagunaChica_1600BP	Peru_Palpa_550BP_LIP	Peru_Ullujaya_950BP_MH	0.000226	0.375	17304	17219	377633
result:	Mbuti.DG	Peru_Paracas_2250BP_EH	Peru_Palpa_550BP_LIP	Peru_Ullujaya_950BP_MH	0.001202	0.492	450	439	9439
result:	Mbuti.DG	Peru_RioUncallane_1700BP_EIP.SG	Peru_Palpa_550BP_LIP	Peru_Ullujaya_950BP_MH	0.000253	0.577	21703	21583	471639
result:	Mbuti.DG	Peru_Kaillachuro_Unknown.SG	Peru_Palpa_550BP_LIP	Peru_Ullujaya_950BP_MH	0.000498	0.629	6041	5975	133050
result:	Mbuti.DG	Chile_Conchali_700BP_LIP	Peru_Palpa_550BP_LIP	Peru_Ullujaya_950BP_MH	0.000329	0.657	21149	20997	460854
result:	Mbuti.DG	Chile_Pica8_700BP_LIP	Peru_Palpa_550BP_LIP	Peru_Ullujaya_950BP_MH	0.000503	0.803	14445	14287	314400
result:	Mbuti.DG	Peru_Cuncaicha_3300BP_IP	Peru_Palpa_550BP_LIP	Peru_Ullujaya_950BP_MH	0.000511	0.824	19311	19096	421475
result:	Mbuti.DG	Peru_Cuncaicha_9000BP_EA	Peru_Palpa_550BP_LIP	Peru_Ullujaya_950BP_MH	0.000494	0.833	20814	20590	454088
result:	Mbuti.DG	Quechua.DG	Peru_Palpa_550BP_LIP	Peru_Ullujaya_950BP_MH	0.000429	0.927	21271	21073	463210
result:	Mbuti.DG	Bolivia_Iroco_1050BP_MH	Peru_Palpa_550BP_LIP	Peru_Ullujaya_950BP_MH	0.000664	1.031	14773	14559	322042
result:	Mbuti.DG	Peru_Laramate_900BP_MH	Peru_Palpa_550BP_LIP	Peru_Ullujaya_950BP_MH	0.000433	1.034	21592	21390	468231
result:	Mbuti.DG	Chile_LosRieles_5100BP_MA	Peru_Palpa_550BP_LIP	Peru_Ullujaya_950BP_MH	0.000691	1.094	19902	19605	430518
result:	Mbuti.DG	Peru_Charrangochayoc_700BP_LIP	Peru_Palpa_550BP_LIP	Peru_Ullujaya_950BP_MH	0.000641	1.103	20048	19770	433618
result:	Mbuti.DG	Peru_Palpa_950BP_MH	Peru_Palpa_550BP_LIP	Peru_Ullujaya_950BP_MH	0.001794	1.12	1197	1151	25575
result:	Mbuti.DG	Chile_CaletaHuelen_1100BP_MH	Peru_Palpa_550BP_LIP	Peru_Ullujaya_950BP_MH	0.000795	1.357	13768	13530	298231
result:	Mbuti.DG	Chile_Pukara_700BP_LIP	Peru_Palpa_550BP_LIP	Peru_Ullujaya_950BP_MH	0.001061	1.545	8781	8581	189198
result:	Mbuti.DG	Bolivia_Aymara.SG	Peru_Palpa_550BP_LIP	Peru_Ullujaya_950BP_MH	0.000578	1.554	21717	21444	471647
result:	Mbuti.DG	Peru_Cuncaicha_4200BP_LA	Peru_Palpa_550BP_LIP	Peru_Ullujaya_950BP_MH	0.000956	1.642	20780	20349	450743
result:	Mbuti.DG	Bolivia_Miraflores_1100BP_MH	Peru_Palpa_550BP_LIP	Peru_Ullujaya_950BP_MH	0.000935	1.994	21169	20741	456991
result:	Mbuti.DG	Peru_Ullujaya_1350BP_EIP	Peru_Palpa_550BP_LIP	Peru_Ullujaya_950BP_MH	0.001339	2.408	15900	15442	341944
Within CentralPeruCoast:
result:	Mbuti.DG	Aymara.SG	Peru_Lima_650BP_LIP	Peru_Lima_1450-1050BP_EIP-MH	-0.001331	-2.791	17684	18213	397277
result:	Mbuti.DG	Chile_Pukara_700BP_LIP	Peru_Lima_650BP_LIP	Peru_Lima_1450-1050BP_EIP-MH	-0.001348	-2.061	6503	6699	145727
result:	Mbuti.DG	Chile_CaletaHuelen_1100BP_MH	Peru_Lima_650BP_LIP	Peru_Lima_1450-1050BP_EIP-MH	-0.001067	-1.972	10483	10730	232102
result:	Mbuti.DG	Quechua.DG	Peru_Lima_650BP_LIP	Peru_Lima_1450-1050BP_EIP-MH	-0.000707	-1.906	17456	17732	390615
result:	Mbuti.DG	Peru_Chinchawas_700BP_LIP	Peru_Lima_650BP_LIP	Peru_Lima_1450-1050BP_EIP-MH	-0.000735	-1.773	16358	16623	360567
result:	Mbuti.DG	Peru_RioUncallane_1700BP_EIP.SG	Peru_Lima_650BP_LIP	Peru_Lima_1450-1050BP_EIP-MH	-0.000542	-1.576	17900	18115	397474
result:	Mbuti.DG	Peru_Cusco_Torontoy_A_450BP_LH	Peru_Lima_650BP_LIP	Peru_Lima_1450-1050BP_EIP-MH	-0.000667	-1.566	15930	16166	353079
result:	Mbuti.DG	Argentina_LagunaChica_1600BP	Peru_Lima_650BP_LIP	Peru_Lima_1450-1050BP_EIP-MH	-0.000712	-1.391	12754	12956	283883
result:	Mbuti.DG	Bolivia_Aymara.SG	Peru_Lima_650BP_LIP	Peru_Lima_1450-1050BP_EIP-MH	-0.000418	-1.381	17896	18063	397488
result:	Mbuti.DG	Chile_Conchali_700BP_LIP	Peru_Lima_650BP_LIP	Peru_Lima_1450-1050BP_EIP-MH	-0.000507	-1.232	16802	16991	372250
result:	Mbuti.DG	Bolivia_Iroco_1050BP_MH	Peru_Lima_650BP_LIP	Peru_Lima_1450-1050BP_EIP-MH	-0.000658	-1.175	11536	11705	256359
result:	Mbuti.DG	Peru_Laramate_650BP_LIP	Peru_Lima_650BP_LIP	Peru_Lima_1450-1050BP_EIP-MH	-0.000448	-1.173	17724	17900	393814
result:	Mbuti.DG	Peru_Cuncaicha_9000BP_EA	Peru_Lima_650BP_LIP	Peru_Lima_1450-1050BP_EIP-MH	-0.000578	-1.095	16486	16698	365926
result:	Mbuti.DG	Peru_La_Galgada_600BP_LIP	Peru_Lima_650BP_LIP	Peru_Lima_1450-1050BP_EIP-MH	-0.002891	-1.052	292	311	6651
result:	Mbuti.DG	Peru_Laramate_900BP_MH	Peru_Lima_650BP_LIP	Peru_Lima_1450-1050BP_EIP-MH	-0.000353	-1.009	17427	17563	385692
result:	Mbuti.DG	Peru_La_Galgada_4100BP_LA	Peru_Lima_650BP_LIP	Peru_Lima_1450-1050BP_EIP-MH	-0.000507	-1.002	16629	16816	367957
result:	Mbuti.DG	Peru_Kaillachuro_Unknown.SG	Peru_Lima_650BP_LIP	Peru_Lima_1450-1050BP_EIP-MH	-0.00075	-0.984	4961	5045	112634
result:	Mbuti.DG	Peru_ElBrujo_1300BP_EIP	Peru_Lima_650BP_LIP	Peru_Lima_1450-1050BP_EIP-MH	-0.000322	-0.753	13693	13790	301420
result:	Mbuti.DG	Peru_ElBrujo_850BP_MH-LIP	Peru_Lima_650BP_LIP	Peru_Lima_1450-1050BP_EIP-MH	-0.000257	-0.64	16753	16848	367961
result:	Mbuti.DG	Peru_Cusco_Torontoy_B_450BP_LH	Peru_Lima_650BP_LIP	Peru_Lima_1450-1050BP_EIP-MH	-0.000326	-0.64	14571	14676	323605
result:	Mbuti.DG	Peru_Lauricocha_8600BP_EA	Peru_Lima_650BP_LIP	Peru_Lima_1450-1050BP_EIP-MH	-0.000169	-0.385	17381	17446	385228
result:	Mbuti.DG	Peru_Lauricocha_5800BP_MA	Peru_Lima_650BP_LIP	Peru_Lima_1450-1050BP_EIP-MH	-0.000207	-0.372	12104	12160	268964
result:	Mbuti.DG	Peru_Ullujaya_1350BP_EIP	Peru_Lima_650BP_LIP	Peru_Lima_1450-1050BP_EIP-MH	-0.000172	-0.351	11828	11873	260393
result:	Mbuti.DG	Chile_LosRieles_5100BP_MA	Peru_Lima_650BP_LIP	Peru_Lima_1450-1050BP_EIP-MH	-0.000179	-0.347	15300	15361	338231
result:	Mbuti.DG	Peru_Chinchawas_1000BP_MH	Peru_Lima_650BP_LIP	Peru_Lima_1450-1050BP_EIP-MH	-0.000198	-0.329	8284	8320	180902
result:	Mbuti.DG	Bolivia_Miraflores_1100BP_MH	Peru_Lima_650BP_LIP	Peru_Lima_1450-1050BP_EIP-MH	-0.000128	-0.322	17118	17166	378088
result:	Mbuti.DG	Peru_SoroMikayaPatjxa_6800BP_MA.SG	Peru_Lima_650BP_LIP	Peru_Lima_1450-1050BP_EIP-MH	-0.000391	-0.253	1068	1078	24387
result:	Mbuti.DG	Peru_Palpa_550BP_LIP	Peru_Lima_650BP_LIP	Peru_Lima_1450-1050BP_EIP-MH	-0.000114	-0.251	14429	14465	316648
result:	Mbuti.DG	Peru_Ullujaya_950BP_MH	Peru_Lima_650BP_LIP	Peru_Lima_1450-1050BP_EIP-MH	-0.000105	-0.193	11912	11940	261584
result:	Mbuti.DG	Chile_Pica8_700BP_LIP	Peru_Lima_650BP_LIP	Peru_Lima_1450-1050BP_EIP-MH	-7.8e-05	-0.143	10715	10734	236292
result:	Mbuti.DG	Peru_Mesayocpata_450BP_LH	Peru_Lima_650BP_LIP	Peru_Lima_1450-1050BP_EIP-MH	-8e-06	-0.01	3848	3849	84698
result:	Mbuti.DG	Peru_Paracas_2250BP_EH	Peru_Lima_650BP_LIP	Peru_Lima_1450-1050BP_EIP-MH	0.000111	0.042	328	327	7157
result:	Mbuti.DG	Argentina_Aconcagua_500BP_LH.SG	Peru_Lima_650BP_LIP	Peru_Lima_1450-1050BP_EIP-MH	3.4e-05	0.071	15990	15978	352367
result:	Mbuti.DG	Bolivia_Tiwanaku_1000BP_MH	Peru_Lima_650BP_LIP	Peru_Lima_1450-1050BP_EIP-MH	0.00014	0.251	7797	7773	171098
result:	Mbuti.DG	Peru_Cuncaicha_3300BP_IP	Peru_Lima_650BP_LIP	Peru_Lima_1450-1050BP_EIP-MH	0.000137	0.273	15037	14991	334300
result:	Mbuti.DG	Peru_Cusco_SanSebastian_610-490BP_LH-LIP	Peru_Lima_650BP_LIP	Peru_Lima_1450-1050BP_EIP-MH	0.000171	0.374	15186	15129	333864
result:	Mbuti.DG	Peru_Lauricocha_3500BP_IP	Peru_Lima_650BP_LIP	Peru_Lima_1450-1050BP_EIP-MH	0.000229	0.401	11888	11828	264491
result:	Mbuti.DG	Peru_Charrangochayoc_700BP_LIP	Peru_Lima_650BP_LIP	Peru_Lima_1450-1050BP_EIP-MH	0.000248	0.484	15671	15586	343608
result:	Mbuti.DG	Peru_Palpa_950BP_MH	Peru_Lima_650BP_LIP	Peru_Lima_1450-1050BP_EIP-MH	0.00102	0.627	902	882	19221
result:	Mbuti.DG	Peru_Campanayuq_1000BP_MH	Peru_Lima_650BP_LIP	Peru_Lima_1450-1050BP_EIP-MH	0.000634	0.889	5722	5644	123869
result:	Mbuti.DG	Peru_Cuncaicha_4200BP_LA	Peru_Lima_650BP_LIP	Peru_Lima_1450-1050BP_EIP-MH	0.000515	1.016	16454	16268	362073
result:	Mbuti.DG	Peru_HuacaPrieta_4500BP_LA	Peru_Lima_650BP_LIP	Peru_Lima_1450-1050BP_EIP-MH	0.002733	1.258	489	460	10633
Within NorthPeruHighlands:
result:	Mbuti.DG	Peru_Laramate_650BP_LIP	Peru_Chinchawas_1000BP_MH	Peru_Chinchawas_700BP_LIP	-0.000795	-1.853	15474	15759	358553
result:	Mbuti.DG	Chile_CaletaHuelen_1100BP_MH	Peru_Chinchawas_1000BP_MH	Peru_Chinchawas_700BP_LIP	-0.000989	-1.752	9724	9950	228010
result:	Mbuti.DG	Peru_Palpa_550BP_LIP	Peru_Chinchawas_1000BP_MH	Peru_Chinchawas_700BP_LIP	-0.000755	-1.479	13342	13574	307529
result:	Mbuti.DG	Peru_Lauricocha_5800BP_MA	Peru_Chinchawas_1000BP_MH	Peru_Chinchawas_700BP_LIP	-0.000795	-1.245	10865	11065	252560
result:	Mbuti.DG	Peru_Campanayuq_1000BP_MH	Peru_Chinchawas_1000BP_MH	Peru_Chinchawas_700BP_LIP	-0.000858	-1.214	5455	5564	126581
result:	Mbuti.DG	Peru_ElBrujo_850BP_MH-LIP	Peru_Chinchawas_1000BP_MH	Peru_Chinchawas_700BP_LIP	-0.000501	-1.139	15080	15254	346689
result:	Mbuti.DG	Peru_Ullujaya_1350BP_EIP	Peru_Chinchawas_1000BP_MH	Peru_Chinchawas_700BP_LIP	-0.000534	-0.993	11151	11289	258156
result:	Mbuti.DG	Chile_Pica8_700BP_LIP	Peru_Chinchawas_1000BP_MH	Peru_Chinchawas_700BP_LIP	-0.000559	-0.875	10141	10273	235209
result:	Mbuti.DG	Peru_La_Galgada_4100BP_LA	Peru_Chinchawas_1000BP_MH	Peru_Chinchawas_700BP_LIP	-0.000424	-0.771	15156	15303	347587
result:	Mbuti.DG	Peru_Lima_650BP_LIP	Peru_Chinchawas_1000BP_MH	Peru_Chinchawas_700BP_LIP	-0.000309	-0.683	15186	15294	349627
result:	Mbuti.DG	Chile_Conchali_700BP_LIP	Peru_Chinchawas_1000BP_MH	Peru_Chinchawas_700BP_LIP	-0.000317	-0.677	15240	15351	350723
result:	Mbuti.DG	Peru_Mesayocpata_450BP_LH	Peru_Chinchawas_1000BP_MH	Peru_Chinchawas_700BP_LIP	-0.00051	-0.589	3619	3661	82950
result:	Mbuti.DG	Peru_Cuncaicha_3300BP_IP	Peru_Chinchawas_1000BP_MH	Peru_Chinchawas_700BP_LIP	-0.000328	-0.571	13770	13875	320141
result:	Mbuti.DG	Peru_Charrangochayoc_700BP_LIP	Peru_Chinchawas_1000BP_MH	Peru_Chinchawas_700BP_LIP	-0.000268	-0.477	14416	14505	332383
result:	Mbuti.DG	Peru_Lauricocha_8600BP_EA	Peru_Chinchawas_1000BP_MH	Peru_Chinchawas_700BP_LIP	-0.000225	-0.452	15283	15362	351864
result:	Mbuti.DG	Bolivia_Iroco_1050BP_MH	Peru_Chinchawas_1000BP_MH	Peru_Chinchawas_700BP_LIP	-0.000221	-0.371	10757	10812	248954
result:	Mbuti.DG	Peru_Lauricocha_3500BP_IP	Peru_Chinchawas_1000BP_MH	Peru_Chinchawas_700BP_LIP	-0.000224	-0.354	10652	10708	247835
result:	Mbuti.DG	Quechua.DG	Peru_Chinchawas_1000BP_MH	Peru_Chinchawas_700BP_LIP	-0.000151	-0.352	15305	15359	353726
result:	Mbuti.DG	Peru_Kaillachuro_Unknown.SG	Peru_Chinchawas_1000BP_MH	Peru_Chinchawas_700BP_LIP	-0.000265	-0.317	4357	4384	101570
result:	Mbuti.DG	Peru_ElBrujo_1300BP_EIP	Peru_Chinchawas_1000BP_MH	Peru_Chinchawas_700BP_LIP	-0.000149	-0.31	12860	12904	293854
result:	Mbuti.DG	Argentina_Aconcagua_500BP_LH.SG	Peru_Chinchawas_1000BP_MH	Peru_Chinchawas_700BP_LIP	-0.000164	-0.294	13959	14011	319470
result:	Mbuti.DG	Peru_Paracas_2250BP_EH	Peru_Chinchawas_1000BP_MH	Peru_Chinchawas_700BP_LIP	-0.000723	-0.274	313	318	7127
result:	Mbuti.DG	Peru_RioUncallane_1700BP_EIP.SG	Peru_Chinchawas_1000BP_MH	Peru_Chinchawas_700BP_LIP	-0.000108	-0.272	15703	15742	360223
result:	Mbuti.DG	Bolivia_Tiwanaku_1000BP_MH	Peru_Chinchawas_1000BP_MH	Peru_Chinchawas_700BP_LIP	-0.000149	-0.249	7294	7319	168483
result:	Mbuti.DG	Chile_LosRieles_5100BP_MA	Peru_Chinchawas_1000BP_MH	Peru_Chinchawas_700BP_LIP	-0.00014	-0.248	14242	14288	327201
result:	Mbuti.DG	Chile_Pukara_700BP_LIP	Peru_Chinchawas_1000BP_MH	Peru_Chinchawas_700BP_LIP	-0.000164	-0.238	6167	6190	142020
result:	Mbuti.DG	Bolivia_Aymara.SG	Peru_Chinchawas_1000BP_MH	Peru_Chinchawas_700BP_LIP	-6.6e-05	-0.194	15669	15693	360237
result:	Mbuti.DG	Peru_HuacaPrieta_4500BP_LA	Peru_Chinchawas_1000BP_MH	Peru_Chinchawas_700BP_LIP	-0.000305	-0.143	498	501	11471
result:	Mbuti.DG	Peru_Cuncaicha_9000BP_EA	Peru_Chinchawas_1000BP_MH	Peru_Chinchawas_700BP_LIP	1.3e-05	0.023	15033	15028	345064
result:	Mbuti.DG	Peru_Lima_1450-1050BP_EIP-MH	Peru_Chinchawas_1000BP_MH	Peru_Chinchawas_700BP_LIP	2.9e-05	0.051	7767	7761	177957
result:	Mbuti.DG	Peru_La_Galgada_600BP_LIP	Peru_Chinchawas_1000BP_MH	Peru_Chinchawas_700BP_LIP	0.000217	0.08	288	287	6711
result:	Mbuti.DG	Bolivia_Miraflores_1100BP_MH	Peru_Chinchawas_1000BP_MH	Peru_Chinchawas_700BP_LIP	4.1e-05	0.091	15232	15218	349301
result:	Mbuti.DG	Peru_Cusco_SanSebastian_610-490BP_LH-LIP	Peru_Chinchawas_1000BP_MH	Peru_Chinchawas_700BP_LIP	9.8e-05	0.194	14070	14039	323359
result:	Mbuti.DG	Peru_Ullujaya_950BP_MH	Peru_Chinchawas_1000BP_MH	Peru_Chinchawas_700BP_LIP	0.000122	0.213	11305	11273	259539
result:	Mbuti.DG	Peru_SoroMikayaPatjxa_6800BP_MA.SG	Peru_Chinchawas_1000BP_MH	Peru_Chinchawas_700BP_LIP	0.00038	0.261	896	888	21494
result:	Mbuti.DG	Peru_Palpa_950BP_MH	Peru_Chinchawas_1000BP_MH	Peru_Chinchawas_700BP_LIP	0.000496	0.307	825	815	19201
result:	Mbuti.DG	Aymara.SG	Peru_Chinchawas_1000BP_MH	Peru_Chinchawas_700BP_LIP	0.000206	0.376	15737	15663	360040
result:	Mbuti.DG	Peru_Laramate_900BP_MH	Peru_Chinchawas_1000BP_MH	Peru_Chinchawas_700BP_LIP	0.000164	0.419	15587	15529	357081
result:	Mbuti.DG	Peru_Cusco_Torontoy_B_450BP_LH	Peru_Chinchawas_1000BP_MH	Peru_Chinchawas_700BP_LIP	0.000467	0.791	13436	13293	307199
result:	Mbuti.DG	Argentina_LagunaChica_1600BP	Peru_Chinchawas_1000BP_MH	Peru_Chinchawas_700BP_LIP	0.000604	0.97	12386	12215	282076
result:	Mbuti.DG	Peru_Cuncaicha_4200BP_LA	Peru_Chinchawas_1000BP_MH	Peru_Chinchawas_700BP_LIP	0.000612	1.101	14898	14689	341424
result:	Mbuti.DG	Peru_Cusco_Torontoy_A_450BP_LH	Peru_Chinchawas_1000BP_MH	Peru_Chinchawas_700BP_LIP	0.00065	1.313	14559	14344	331064
result:	Mbuti.DG	Peru_Cusco_Torontoy_A_450BP_LH	Peru_La_Galgada_4100BP_LA	Peru_Chinchawas_1000BP_MH	-0.000644	-1.091	15106	15322	335683
result:	Mbuti.DG	Argentina_LagunaChica_1600BP	Peru_La_Galgada_4100BP_LA	Peru_Chinchawas_1000BP_MH	-0.000552	-0.746	12720	12876	283180
result:	Mbuti.DG	Peru_La_Galgada_600BP_LIP	Peru_La_Galgada_4100BP_LA	Peru_Chinchawas_1000BP_MH	-0.001378	-0.43	307	316	6768
result:	Mbuti.DG	Peru_Lauricocha_3500BP_IP	Peru_La_Galgada_4100BP_LA	Peru_Chinchawas_1000BP_MH	-0.000269	-0.353	11203	11271	250558
result:	Mbuti.DG	Peru_Lima_1450-1050BP_EIP-MH	Peru_La_Galgada_4100BP_LA	Peru_Chinchawas_1000BP_MH	-0.00022	-0.305	8166	8205	179591
result:	Mbuti.DG	Peru_ElBrujo_1300BP_EIP	Peru_La_Galgada_4100BP_LA	Peru_Chinchawas_1000BP_MH	-5e-05	-0.087	13530	13545	297061
result:	Mbuti.DG	Chile_CaletaHuelen_1100BP_MH	Peru_La_Galgada_4100BP_LA	Peru_Chinchawas_1000BP_MH	-5.3e-05	-0.076	10407	10419	230460
result:	Mbuti.DG	Peru_Cuncaicha_4200BP_LA	Peru_La_Galgada_4100BP_LA	Peru_Chinchawas_1000BP_MH	-4.6e-05	-0.065	15633	15649	345812
result:	Mbuti.DG	Bolivia_Miraflores_1100BP_MH	Peru_La_Galgada_4100BP_LA	Peru_Chinchawas_1000BP_MH	8.5e-05	0.155	16081	16051	354656
result:	Mbuti.DG	Peru_Lauricocha_5800BP_MA	Peru_La_Galgada_4100BP_LA	Peru_Chinchawas_1000BP_MH	0.000124	0.163	11600	11568	255592
result:	Mbuti.DG	Argentina_Aconcagua_500BP_LH.SG	Peru_La_Galgada_4100BP_LA	Peru_Chinchawas_1000BP_MH	0.000133	0.189	14841	14798	325009
result:	Mbuti.DG	Chile_Pica8_700BP_LIP	Peru_La_Galgada_4100BP_LA	Peru_Chinchawas_1000BP_MH	0.000146	0.199	10805	10770	237159
result:	Mbuti.DG	Peru_Mesayocpata_450BP_LH	Peru_La_Galgada_4100BP_LA	Peru_Chinchawas_1000BP_MH	0.000236	0.222	3847	3828	83774
result:	Mbuti.DG	Chile_Pukara_700BP_LIP	Peru_La_Galgada_4100BP_LA	Peru_Chinchawas_1000BP_MH	0.000205	0.255	6529	6499	143011
result:	Mbuti.DG	Aymara.SG	Peru_La_Galgada_4100BP_LA	Peru_Chinchawas_1000BP_MH	0.000178	0.272	16670	16605	366477
result:	Mbuti.DG	Quechua.DG	Peru_La_Galgada_4100BP_LA	Peru_Chinchawas_1000BP_MH	0.000144	0.282	16284	16232	359899
result:	Mbuti.DG	Peru_Kaillachuro_Unknown.SG	Peru_La_Galgada_4100BP_LA	Peru_Chinchawas_1000BP_MH	0.000341	0.363	4650	4615	103404
result:	Mbuti.DG	Bolivia_Tiwanaku_1000BP_MH	Peru_La_Galgada_4100BP_LA	Peru_Chinchawas_1000BP_MH	0.000382	0.497	7744	7679	169617
result:	Mbuti.DG	Peru_Palpa_950BP_MH	Peru_La_Galgada_4100BP_LA	Peru_Chinchawas_1000BP_MH	0.000935	0.499	876	858	19426
result:	Mbuti.DG	Peru_RioUncallane_1700BP_EIP.SG	Peru_La_Galgada_4100BP_LA	Peru_Chinchawas_1000BP_MH	0.000248	0.512	16686	16595	366667
result:	Mbuti.DG	Peru_Ullujaya_950BP_MH	Peru_La_Galgada_4100BP_LA	Peru_Chinchawas_1000BP_MH	0.000422	0.595	11918	11808	261389
result:	Mbuti.DG	Bolivia_Aymara.SG	Peru_La_Galgada_4100BP_LA	Peru_Chinchawas_1000BP_MH	0.000268	0.64	16681	16582	366677
result:	Mbuti.DG	Peru_ElBrujo_850BP_MH-LIP	Peru_La_Galgada_4100BP_LA	Peru_Chinchawas_1000BP_MH	0.000352	0.654	16138	16014	351931
result:	Mbuti.DG	Peru_SoroMikayaPatjxa_6800BP_MA.SG	Peru_La_Galgada_4100BP_LA	Peru_Chinchawas_1000BP_MH	0.001149	0.682	946	920	21969
result:	Mbuti.DG	Peru_Charrangochayoc_700BP_LIP	Peru_La_Galgada_4100BP_LA	Peru_Chinchawas_1000BP_MH	0.000497	0.717	15340	15173	335909
result:	Mbuti.DG	Peru_Lauricocha_8600BP_EA	Peru_La_Galgada_4100BP_LA	Peru_Chinchawas_1000BP_MH	0.000439	0.733	16254	16097	357356
result:	Mbuti.DG	Chile_LosRieles_5100BP_MA	Peru_La_Galgada_4100BP_LA	Peru_Chinchawas_1000BP_MH	0.000593	0.814	15063	14868	330287
result:	Mbuti.DG	Peru_Ullujaya_1350BP_EIP	Peru_La_Galgada_4100BP_LA	Peru_Chinchawas_1000BP_MH	0.000546	0.863	11842	11700	260090
result:	Mbuti.DG	Peru_Lima_650BP_LIP	Peru_La_Galgada_4100BP_LA	Peru_Chinchawas_1000BP_MH	0.000556	1.01	16173	15976	354808
result:	Mbuti.DG	Peru_Cusco_Torontoy_B_450BP_LH	Peru_La_Galgada_4100BP_LA	Peru_Chinchawas_1000BP_MH	0.000702	1.018	14131	13912	311158
result:	Mbuti.DG	Peru_Cusco_SanSebastian_610-490BP_LH-LIP	Peru_La_Galgada_4100BP_LA	Peru_Chinchawas_1000BP_MH	0.000637	1.035	14871	14663	326157
result:	Mbuti.DG	Peru_Cuncaicha_9000BP_EA	Peru_La_Galgada_4100BP_LA	Peru_Chinchawas_1000BP_MH	0.000781	1.095	15950	15677	349483
result:	Mbuti.DG	Peru_Cuncaicha_3300BP_IP	Peru_La_Galgada_4100BP_LA	Peru_Chinchawas_1000BP_MH	0.000774	1.12	14644	14393	323329
result:	Mbuti.DG	Peru_Laramate_650BP_LIP	Peru_La_Galgada_4100BP_LA	Peru_Chinchawas_1000BP_MH	0.000648	1.198	16700	16464	364540
result:	Mbuti.DG	Peru_HuacaPrieta_4500BP_LA	Peru_La_Galgada_4100BP_LA	Peru_Chinchawas_1000BP_MH	0.003313	1.24	575	536	11507
result:	Mbuti.DG	Chile_Conchali_700BP_LIP	Peru_La_Galgada_4100BP_LA	Peru_Chinchawas_1000BP_MH	0.000741	1.297	16298	16035	355323
result:	Mbuti.DG	Bolivia_Iroco_1050BP_MH	Peru_La_Galgada_4100BP_LA	Peru_Chinchawas_1000BP_MH	0.000976	1.343	11482	11236	251704
result:	Mbuti.DG	Peru_Paracas_2250BP_EH	Peru_La_Galgada_4100BP_LA	Peru_Chinchawas_1000BP_MH	0.004285	1.409	348	317	7194
result:	Mbuti.DG	Peru_Laramate_900BP_MH	Peru_La_Galgada_4100BP_LA	Peru_Chinchawas_1000BP_MH	0.000707	1.454	16584	16327	362621
result:	Mbuti.DG	Peru_Campanayuq_1000BP_MH	Peru_La_Galgada_4100BP_LA	Peru_Chinchawas_1000BP_MH	0.001305	1.465	5893	5727	127459
result:	Mbuti.DG	Peru_Palpa_550BP_LIP	Peru_La_Galgada_4100BP_LA	Peru_Chinchawas_1000BP_MH	0.000988	1.614	14323	14016	310606
result:	Mbuti.DG	Peru_Chinchawas_700BP_LIP	Peru_La_Galgada_4100BP_LA	Peru_Chinchawas_1000BP_MH	0.004622	7.67	16762	15156	347587
result:	Mbuti.DG	Chile_CaletaHuelen_1100BP_MH	Peru_La_Galgada_4100BP_LA	Peru_Chinchawas_700BP_LIP	-0.001003	-1.955	20402	20857	453936
result:	Mbuti.DG	Peru_Lauricocha_5800BP_MA	Peru_La_Galgada_4100BP_LA	Peru_Chinchawas_700BP_LIP	-0.000852	-1.402	23703	24150	525905
result:	Mbuti.DG	Peru_Lauricocha_3500BP_IP	Peru_La_Galgada_4100BP_LA	Peru_Chinchawas_700BP_LIP	-0.000651	-1.157	22989	23323	512988
result:	Mbuti.DG	Peru_Laramate_650BP_LIP	Peru_La_Galgada_4100BP_LA	Peru_Chinchawas_700BP_LIP	-0.000433	-1.045	35725	36066	786906
result:	Mbuti.DG	Peru_ElBrujo_850BP_MH-LIP	Peru_La_Galgada_4100BP_LA	Peru_Chinchawas_700BP_LIP	-0.00036	-0.881	33751	34017	740472
result:	Mbuti.DG	Chile_Pica8_700BP_LIP	Peru_La_Galgada_4100BP_LA	Peru_Chinchawas_700BP_LIP	-0.000457	-0.803	20611	20819	454688
result:	Mbuti.DG	Argentina_Aconcagua_500BP_LH.SG	Peru_La_Galgada_4100BP_LA	Peru_Chinchawas_700BP_LIP	-0.000331	-0.618	31996	32228	701686
result:	Mbuti.DG	Peru_SoroMikayaPatjxa_6800BP_MA.SG	Peru_La_Galgada_4100BP_LA	Peru_Chinchawas_700BP_LIP	-0.000542	-0.492	2055	2081	47665
result:	Mbuti.DG	Bolivia_Tiwanaku_1000BP_MH	Peru_La_Galgada_4100BP_LA	Peru_Chinchawas_700BP_LIP	-0.000242	-0.449	14982	15062	330642
result:	Mbuti.DG	Quechua.DG	Peru_La_Galgada_4100BP_LA	Peru_Chinchawas_700BP_LIP	-0.000184	-0.436	35337	35480	780756
result:	Mbuti.DG	Bolivia_Aymara.SG	Peru_La_Galgada_4100BP_LA	Peru_Chinchawas_700BP_LIP	-0.000142	-0.427	36137	36250	795237
result:	Mbuti.DG	Peru_Lauricocha_8600BP_EA	Peru_La_Galgada_4100BP_LA	Peru_Chinchawas_700BP_LIP	-0.000162	-0.34	34649	34772	764712
result:	Mbuti.DG	Peru_Kaillachuro_Unknown.SG	Peru_La_Galgada_4100BP_LA	Peru_Chinchawas_700BP_LIP	-0.000208	-0.328	10143	10190	224550
result:	Mbuti.DG	Chile_LosRieles_5100BP_MA	Peru_La_Galgada_4100BP_LA	Peru_Chinchawas_700BP_LIP	-0.00017	-0.301	30681	30796	674642
result:	Mbuti.DG	Peru_Mesayocpata_450BP_LH	Peru_La_Galgada_4100BP_LA	Peru_Chinchawas_700BP_LIP	-0.000189	-0.255	7721	7753	168976
result:	Mbuti.DG	Peru_Charrangochayoc_700BP_LIP	Peru_La_Galgada_4100BP_LA	Peru_Chinchawas_700BP_LIP	-0.000119	-0.215	31550	31633	690164
result:	Mbuti.DG	Peru_Palpa_550BP_LIP	Peru_La_Galgada_4100BP_LA	Peru_Chinchawas_700BP_LIP	-0.0001	-0.212	28536	28599	625031
result:	Mbuti.DG	Peru_RioUncallane_1700BP_EIP.SG	Peru_La_Galgada_4100BP_LA	Peru_Chinchawas_700BP_LIP	-7.8e-05	-0.197	36209	36271	795212
result:	Mbuti.DG	Peru_ElBrujo_1300BP_EIP	Peru_La_Galgada_4100BP_LA	Peru_Chinchawas_700BP_LIP	-8.5e-05	-0.188	27133	27183	591964
result:	Mbuti.DG	Peru_Cusco_Torontoy_A_450BP_LH	Peru_La_Galgada_4100BP_LA	Peru_Chinchawas_700BP_LIP	-7.3e-05	-0.156	31992	32044	701966
result:	Mbuti.DG	Aymara.SG	Peru_La_Galgada_4100BP_LA	Peru_Chinchawas_700BP_LIP	-4.8e-05	-0.094	36166	36204	794789
result:	Mbuti.DG	Argentina_LagunaChica_1600BP	Peru_La_Galgada_4100BP_LA	Peru_Chinchawas_700BP_LIP	-4.8e-05	-0.082	25263	25290	555491
result:	Mbuti.DG	Bolivia_Miraflores_1100BP_MH	Peru_La_Galgada_4100BP_LA	Peru_Chinchawas_700BP_LIP	-1.3e-05	-0.031	34439	34448	754805
result:	Mbuti.DG	Peru_Lima_650BP_LIP	Peru_La_Galgada_4100BP_LA	Peru_Chinchawas_700BP_LIP	8e-06	0.018	34462	34456	756929
result:	Mbuti.DG	Peru_Cuncaicha_3300BP_IP	Peru_La_Galgada_4100BP_LA	Peru_Chinchawas_700BP_LIP	3.1e-05	0.057	29944	29923	663247
result:	Mbuti.DG	Chile_Pukara_700BP_LIP	Peru_La_Galgada_4100BP_LA	Peru_Chinchawas_700BP_LIP	3.5e-05	0.059	12834	12824	281797
result:	Mbuti.DG	Peru_Lima_1450-1050BP_EIP-MH	Peru_La_Galgada_4100BP_LA	Peru_Chinchawas_700BP_LIP	6.3e-05	0.126	16162	16140	353337
result:	Mbuti.DG	Peru_Palpa_950BP_MH	Peru_La_Galgada_4100BP_LA	Peru_Chinchawas_700BP_LIP	0.000249	0.198	1693	1684	36886
result:	Mbuti.DG	Peru_Cuncaicha_9000BP_EA	Peru_La_Galgada_4100BP_LA	Peru_Chinchawas_700BP_LIP	0.0002	0.362	33392	33246	733775
result:	Mbuti.DG	Peru_Paracas_2250BP_EH	Peru_La_Galgada_4100BP_LA	Peru_Chinchawas_700BP_LIP	0.000752	0.39	597	587	13155
result:	Mbuti.DG	Chile_Conchali_700BP_LIP	Peru_La_Galgada_4100BP_LA	Peru_Chinchawas_700BP_LIP	0.000173	0.404	34248	34119	751434
result:	Mbuti.DG	Peru_La_Galgada_600BP_LIP	Peru_La_Galgada_4100BP_LA	Peru_Chinchawas_700BP_LIP	0.000845	0.407	570	559	12372
result:	Mbuti.DG	Peru_Ullujaya_950BP_MH	Peru_La_Galgada_4100BP_LA	Peru_Chinchawas_700BP_LIP	0.000337	0.627	23377	23205	510287
result:	Mbuti.DG	Peru_Ullujaya_1350BP_EIP	Peru_La_Galgada_4100BP_LA	Peru_Chinchawas_700BP_LIP	0.000313	0.647	23190	23032	507150
result:	Mbuti.DG	Peru_HuacaPrieta_4500BP_LA	Peru_La_Galgada_4100BP_LA	Peru_Chinchawas_700BP_LIP	0.001501	0.845	918	889	19286
result:	Mbuti.DG	Peru_Campanayuq_1000BP_MH	Peru_La_Galgada_4100BP_LA	Peru_Chinchawas_700BP_LIP	0.000605	0.966	10671	10531	231172
result:	Mbuti.DG	Peru_Cusco_SanSebastian_610-490BP_LH-LIP	Peru_La_Galgada_4100BP_LA	Peru_Chinchawas_700BP_LIP	0.000479	1.005	30462	30144	665472
result:	Mbuti.DG	Peru_Cuncaicha_4200BP_LA	Peru_La_Galgada_4100BP_LA	Peru_Chinchawas_700BP_LIP	0.0007	1.274	33247	32738	727068
result:	Mbuti.DG	Bolivia_Iroco_1050BP_MH	Peru_La_Galgada_4100BP_LA	Peru_Chinchawas_700BP_LIP	0.000832	1.495	22941	22526	499481
result:	Mbuti.DG	Peru_Laramate_900BP_MH	Peru_La_Galgada_4100BP_LA	Peru_Chinchawas_700BP_LIP	0.00059	1.543	35745	35286	778424
result:	Mbuti.DG	Peru_Cusco_Torontoy_B_450BP_LH	Peru_La_Galgada_4100BP_LA	Peru_Chinchawas_700BP_LIP	0.000962	1.692	29433	28817	640333
result:	Mbuti.DG	Peru_Chinchawas_1000BP_MH	Peru_La_Galgada_4100BP_LA	Peru_Chinchawas_700BP_LIP	0.004199	6.664	16762	15303	347587
Within NorthPeruCoast:
result:	Mbuti.DG	Argentina_Aconcagua_500BP_LH.SG	Peru_ElBrujo_1300BP_EIP	Peru_ElBrujo_850BP_MH-LIP	-0.001218	-2.884	25948	26640	568612
result:	Mbuti.DG	Peru_Cusco_SanSebastian_610-490BP_LH-LIP	Peru_ElBrujo_1300BP_EIP	Peru_ElBrujo_850BP_MH-LIP	-0.001086	-2.862	24829	25422	546351
result:	Mbuti.DG	Peru_Ullujaya_1350BP_EIP	Peru_ElBrujo_1300BP_EIP	Peru_ElBrujo_850BP_MH-LIP	-0.000955	-2.439	19401	19807	425479
result:	Mbuti.DG	Peru_Lauricocha_3500BP_IP	Peru_ElBrujo_1300BP_EIP	Peru_ElBrujo_850BP_MH-LIP	-0.00099	-2.117	19074	19493	422821
result:	Mbuti.DG	Bolivia_Aymara.SG	Peru_ElBrujo_1300BP_EIP	Peru_ElBrujo_850BP_MH-LIP	-0.000502	-1.955	29377	29699	642590
result:	Mbuti.DG	Peru_Lauricocha_8600BP_EA	Peru_ElBrujo_1300BP_EIP	Peru_ElBrujo_850BP_MH-LIP	-0.000696	-1.945	28167	28598	619332
result:	Mbuti.DG	Peru_Cusco_Torontoy_A_450BP_LH	Peru_ElBrujo_1300BP_EIP	Peru_ElBrujo_850BP_MH-LIP	-0.000681	-1.943	26234	26625	573284
result:	Mbuti.DG	Aymara.SG	Peru_ElBrujo_1300BP_EIP	Peru_ElBrujo_850BP_MH-LIP	-0.000806	-1.93	29310	29828	642261
result:	Mbuti.DG	Peru_Palpa_550BP_LIP	Peru_ElBrujo_1300BP_EIP	Peru_ElBrujo_850BP_MH-LIP	-0.000663	-1.788	23774	24117	518235
result:	Mbuti.DG	Peru_Ullujaya_950BP_MH	Peru_ElBrujo_1300BP_EIP	Peru_ElBrujo_850BP_MH-LIP	-0.000759	-1.729	19497	19822	427235
result:	Mbuti.DG	Bolivia_Miraflores_1100BP_MH	Peru_ElBrujo_1300BP_EIP	Peru_ElBrujo_850BP_MH-LIP	-0.000538	-1.656	28141	28470	612724
result:	Mbuti.DG	Peru_Chinchawas_700BP_LIP	Peru_ElBrujo_1300BP_EIP	Peru_ElBrujo_850BP_MH-LIP	-0.000537	-1.615	27170	27487	591054
result:	Mbuti.DG	Chile_Pica8_700BP_LIP	Peru_ElBrujo_1300BP_EIP	Peru_ElBrujo_850BP_MH-LIP	-0.000695	-1.59	17553	17820	383726
result:	Mbuti.DG	Peru_Lima_650BP_LIP	Peru_ElBrujo_1300BP_EIP	Peru_ElBrujo_850BP_MH-LIP	-0.00056	-1.583	28055	28399	614453
result:	Mbuti.DG	Peru_Cuncaicha_4200BP_LA	Peru_ElBrujo_1300BP_EIP	Peru_ElBrujo_850BP_MH-LIP	-0.000649	-1.561	26915	27298	590650
result:	Mbuti.DG	Quechua.DG	Peru_ElBrujo_1300BP_EIP	Peru_ElBrujo_850BP_MH-LIP	-0.000502	-1.559	28738	29055	630584
result:	Mbuti.DG	Peru_RioUncallane_1700BP_EIP.SG	Peru_ElBrujo_1300BP_EIP	Peru_ElBrujo_850BP_MH-LIP	-0.000373	-1.291	29511	29750	642570
result:	Mbuti.DG	Peru_Charrangochayoc_700BP_LIP	Peru_ElBrujo_1300BP_EIP	Peru_ElBrujo_850BP_MH-LIP	-0.000486	-1.193	25955	26230	565495
result:	Mbuti.DG	Bolivia_Tiwanaku_1000BP_MH	Peru_ElBrujo_1300BP_EIP	Peru_ElBrujo_850BP_MH-LIP	-0.000552	-1.192	12577	12730	276247
result:	Mbuti.DG	Peru_Kaillachuro_Unknown.SG	Peru_ElBrujo_1300BP_EIP	Peru_ElBrujo_850BP_MH-LIP	-0.000687	-1.184	8239	8364	181926
result:	Mbuti.DG	Peru_La_Galgada_600BP_LIP	Peru_ElBrujo_1300BP_EIP	Peru_ElBrujo_850BP_MH-LIP	-0.002371	-1.152	495	521	10726
result:	Mbuti.DG	Peru_Laramate_900BP_MH	Peru_ElBrujo_1300BP_EIP	Peru_ElBrujo_850BP_MH-LIP	-0.000351	-1.15	28880	29101	628460
result:	Mbuti.DG	Peru_La_Galgada_4100BP_LA	Peru_ElBrujo_1300BP_EIP	Peru_ElBrujo_850BP_MH-LIP	-0.000467	-1.128	27755	28037	603887
result:	Mbuti.DG	Peru_Lauricocha_5800BP_MA	Peru_ElBrujo_1300BP_EIP	Peru_ElBrujo_850BP_MH-LIP	-0.000498	-1.076	19755	19971	432734
result:	Mbuti.DG	Chile_Pukara_700BP_LIP	Peru_ElBrujo_1300BP_EIP	Peru_ElBrujo_850BP_MH-LIP	-0.000542	-1.071	10705	10833	234966
result:	Mbuti.DG	Peru_Campanayuq_1000BP_MH	Peru_ElBrujo_1300BP_EIP	Peru_ElBrujo_850BP_MH-LIP	-0.000536	-1.049	9241	9349	201151
result:	Mbuti.DG	Peru_Cuncaicha_3300BP_IP	Peru_ElBrujo_1300BP_EIP	Peru_ElBrujo_850BP_MH-LIP	-0.000406	-0.952	24643	24864	542879
result:	Mbuti.DG	Argentina_LagunaChica_1600BP	Peru_ElBrujo_1300BP_EIP	Peru_ElBrujo_850BP_MH-LIP	-0.000411	-0.941	21132	21322	461135
result:	Mbuti.DG	Peru_Paracas_2250BP_EH	Peru_ElBrujo_1300BP_EIP	Peru_ElBrujo_850BP_MH-LIP	-0.001702	-0.917	511	530	11315
result:	Mbuti.DG	Peru_Lima_1450-1050BP_EIP-MH	Peru_ElBrujo_1300BP_EIP	Peru_ElBrujo_850BP_MH-LIP	-0.000357	-0.817	13637	13742	296270
result:	Mbuti.DG	Bolivia_Iroco_1050BP_MH	Peru_ElBrujo_1300BP_EIP	Peru_ElBrujo_850BP_MH-LIP	-0.000337	-0.799	19044	19185	417250
result:	Mbuti.DG	Peru_SoroMikayaPatjxa_6800BP_MA.SG	Peru_ElBrujo_1300BP_EIP	Peru_ElBrujo_850BP_MH-LIP	-0.000753	-0.71	1738	1767	39346
result:	Mbuti.DG	Peru_Laramate_650BP_LIP	Peru_ElBrujo_1300BP_EIP	Peru_ElBrujo_850BP_MH-LIP	-0.000229	-0.708	29199	29345	635804
result:	Mbuti.DG	Peru_Chinchawas_1000BP_MH	Peru_ElBrujo_1300BP_EIP	Peru_ElBrujo_850BP_MH-LIP	-0.000318	-0.675	13714	13809	296481
result:	Mbuti.DG	Chile_Conchali_700BP_LIP	Peru_ElBrujo_1300BP_EIP	Peru_ElBrujo_850BP_MH-LIP	-0.000193	-0.547	27986	28104	609081
result:	Mbuti.DG	Peru_Cuncaicha_9000BP_EA	Peru_ElBrujo_1300BP_EIP	Peru_ElBrujo_850BP_MH-LIP	-0.000221	-0.513	27378	27510	596696
result:	Mbuti.DG	Chile_CaletaHuelen_1100BP_MH	Peru_ElBrujo_1300BP_EIP	Peru_ElBrujo_850BP_MH-LIP	-0.000157	-0.369	17477	17537	380157
result:	Mbuti.DG	Peru_Cusco_Torontoy_B_450BP_LH	Peru_ElBrujo_1300BP_EIP	Peru_ElBrujo_850BP_MH-LIP	0.000128	0.299	24230	24163	526260
result:	Mbuti.DG	Peru_Palpa_950BP_MH	Peru_ElBrujo_1300BP_EIP	Peru_ElBrujo_850BP_MH-LIP	0.000776	0.676	1448	1423	31493
result:	Mbuti.DG	Chile_LosRieles_5100BP_MA	Peru_ElBrujo_1300BP_EIP	Peru_ElBrujo_850BP_MH-LIP	0.000319	0.745	25621	25444	554291
result:	Mbuti.DG	Peru_Mesayocpata_450BP_LH	Peru_ElBrujo_1300BP_EIP	Peru_ElBrujo_850BP_MH-LIP	0.000574	0.828	6497	6417	139378
result:	Mbuti.DG	Peru_HuacaPrieta_4500BP_LA	Peru_ElBrujo_1300BP_EIP	Peru_ElBrujo_850BP_MH-LIP	0.002403	1.535	807	766	17129
Within NorthChile:
Note: This might indicate heterogeneity within NorthChile, but the low sample size and coverage makes it hard to distinguish the two groups.
result:	Mbuti.DG	Peru_Cuncaicha_9000BP_EA	Chile_Pica8_700BP_LIP	Chile_CaletaHuelen_1100BP_MH	-0.002327	-3.272	13456	14155	300511
result:	Mbuti.DG	Chile_Pukara_700BP_LIP	Chile_Pica8_700BP_LIP	Chile_CaletaHuelen_1100BP_MH	-0.002623	-3.195	5700	6038	128804
result:	Mbuti.DG	Peru_Cusco_Torontoy_B_450BP_LH	Chile_Pica8_700BP_LIP	Chile_CaletaHuelen_1100BP_MH	-0.002147	-3.01	11966	12537	265841
result:	Mbuti.DG	Peru_Paracas_2250BP_EH	Chile_Pica8_700BP_LIP	Chile_CaletaHuelen_1100BP_MH	-0.00888	-2.953	265	324	6647
result:	Mbuti.DG	Bolivia_Aymara.SG	Chile_Pica8_700BP_LIP	Chile_CaletaHuelen_1100BP_MH	-0.001263	-2.91	14104	14497	311057
result:	Mbuti.DG	Peru_Charrangochayoc_700BP_LIP	Chile_Pica8_700BP_LIP	Chile_CaletaHuelen_1100BP_MH	-0.001981	-2.79	12931	13501	287665
result:	Mbuti.DG	Peru_SoroMikayaPatjxa_6800BP_MA.SG	Chile_Pica8_700BP_LIP	Chile_CaletaHuelen_1100BP_MH	-0.004775	-2.747	784	874	18834
result:	Mbuti.DG	Peru_Cuncaicha_4200BP_LA	Chile_Pica8_700BP_LIP	Chile_CaletaHuelen_1100BP_MH	-0.001903	-2.721	13425	13992	298295
result:	Mbuti.DG	Peru_RioUncallane_1700BP_EIP.SG	Chile_Pica8_700BP_LIP	Chile_CaletaHuelen_1100BP_MH	-0.001278	-2.605	14144	14542	311054
result:	Mbuti.DG	Quechua.DG	Chile_Pica8_700BP_LIP	Chile_CaletaHuelen_1100BP_MH	-0.001312	-2.534	13754	14154	305019
result:	Mbuti.DG	Peru_Chinchawas_700BP_LIP	Chile_Pica8_700BP_LIP	Chile_CaletaHuelen_1100BP_MH	-0.001334	-2.472	13468	13864	296830
result:	Mbuti.DG	Peru_Cusco_SanSebastian_610-490BP_LH-LIP	Chile_Pica8_700BP_LIP	Chile_CaletaHuelen_1100BP_MH	-0.001453	-2.446	12896	13310	285007
result:	Mbuti.DG	Peru_Kaillachuro_Unknown.SG	Chile_Pica8_700BP_LIP	Chile_CaletaHuelen_1100BP_MH	-0.002267	-2.324	3875	4074	88059
result:	Mbuti.DG	Peru_Mesayocpata_450BP_LH	Chile_Pica8_700BP_LIP	Chile_CaletaHuelen_1100BP_MH	-0.002491	-2.289	3214	3393	71918
result:	Mbuti.DG	Peru_Laramate_900BP_MH	Chile_Pica8_700BP_LIP	Chile_CaletaHuelen_1100BP_MH	-0.00108	-2.218	14048	14382	308625
result:	Mbuti.DG	Bolivia_Miraflores_1100BP_MH	Chile_Pica8_700BP_LIP	Chile_CaletaHuelen_1100BP_MH	-0.001077	-2	13740	14065	301996
result:	Mbuti.DG	Peru_Campanayuq_1000BP_MH	Chile_Pica8_700BP_LIP	Chile_CaletaHuelen_1100BP_MH	-0.001759	-1.964	5115	5313	112335
result:	Mbuti.DG	Peru_Chinchawas_1000BP_MH	Chile_Pica8_700BP_LIP	Chile_CaletaHuelen_1100BP_MH	-0.001489	-1.958	7404	7647	163164
result:	Mbuti.DG	Peru_Lima_1450-1050BP_EIP-MH	Chile_Pica8_700BP_LIP	Chile_CaletaHuelen_1100BP_MH	-0.001381	-1.81	7115	7332	157463
result:	Mbuti.DG	Peru_Cuncaicha_3300BP_IP	Chile_Pica8_700BP_LIP	Chile_CaletaHuelen_1100BP_MH	-0.001168	-1.781	12649	12976	280288
result:	Mbuti.DG	Aymara.SG	Chile_Pica8_700BP_LIP	Chile_CaletaHuelen_1100BP_MH	-0.001231	-1.766	14126	14508	310789
result:	Mbuti.DG	Peru_Laramate_650BP_LIP	Chile_Pica8_700BP_LIP	Chile_CaletaHuelen_1100BP_MH	-0.000873	-1.658	14031	14301	309531
result:	Mbuti.DG	Peru_ElBrujo_850BP_MH-LIP	Chile_Pica8_700BP_LIP	Chile_CaletaHuelen_1100BP_MH	-0.00078	-1.53	13641	13873	298725
result:	Mbuti.DG	Peru_Ullujaya_1350BP_EIP	Chile_Pica8_700BP_LIP	Chile_CaletaHuelen_1100BP_MH	-0.000928	-1.437	10551	10766	231780
result:	Mbuti.DG	Peru_ElBrujo_1300BP_EIP	Chile_Pica8_700BP_LIP	Chile_CaletaHuelen_1100BP_MH	-0.000823	-1.408	11746	11958	257591
result:	Mbuti.DG	Argentina_Aconcagua_500BP_LH.SG	Chile_Pica8_700BP_LIP	Chile_CaletaHuelen_1100BP_MH	-0.000926	-1.396	12640	12897	277643
result:	Mbuti.DG	Peru_Lauricocha_8600BP_EA	Chile_Pica8_700BP_LIP	Chile_CaletaHuelen_1100BP_MH	-0.000756	-1.249	13739	13968	302564
result:	Mbuti.DG	Peru_Palpa_550BP_LIP	Chile_Pica8_700BP_LIP	Chile_CaletaHuelen_1100BP_MH	-0.000744	-1.242	12388	12590	271957
result:	Mbuti.DG	Peru_La_Galgada_4100BP_LA	Chile_Pica8_700BP_LIP	Chile_CaletaHuelen_1100BP_MH	-0.000832	-1.229	13778	14027	300354
result:	Mbuti.DG	Peru_Cusco_Torontoy_A_450BP_LH	Chile_Pica8_700BP_LIP	Chile_CaletaHuelen_1100BP_MH	-0.000703	-1.192	13058	13259	286007
result:	Mbuti.DG	Bolivia_Iroco_1050BP_MH	Chile_Pica8_700BP_LIP	Chile_CaletaHuelen_1100BP_MH	-0.000733	-1.038	9908	10067	216445
result:	Mbuti.DG	Peru_La_Galgada_600BP_LIP	Chile_Pica8_700BP_LIP	Chile_CaletaHuelen_1100BP_MH	-0.003518	-1.035	263	284	5957
result:	Mbuti.DG	Peru_Lauricocha_5800BP_MA	Chile_Pica8_700BP_LIP	Chile_CaletaHuelen_1100BP_MH	-0.000688	-0.915	9910	10060	217621
result:	Mbuti.DG	Peru_Lima_650BP_LIP	Chile_Pica8_700BP_LIP	Chile_CaletaHuelen_1100BP_MH	-0.000472	-0.831	13764	13906	301801
result:	Mbuti.DG	Peru_Ullujaya_950BP_MH	Chile_Pica8_700BP_LIP	Chile_CaletaHuelen_1100BP_MH	-0.000423	-0.602	10641	10740	232366
result:	Mbuti.DG	Bolivia_Tiwanaku_1000BP_MH	Chile_Pica8_700BP_LIP	Chile_CaletaHuelen_1100BP_MH	-0.000391	-0.537	6956	7015	150836
result:	Mbuti.DG	Chile_Conchali_700BP_LIP	Chile_Pica8_700BP_LIP	Chile_CaletaHuelen_1100BP_MH	-0.000227	-0.388	13955	14024	304135
result:	Mbuti.DG	Argentina_LagunaChica_1600BP	Chile_Pica8_700BP_LIP	Chile_CaletaHuelen_1100BP_MH	-0.000257	-0.365	11626	11691	253393
result:	Mbuti.DG	Peru_Lauricocha_3500BP_IP	Chile_Pica8_700BP_LIP	Chile_CaletaHuelen_1100BP_MH	0.000259	0.364	9697	9642	213658
result:	Mbuti.DG	Peru_Palpa_950BP_MH	Chile_Pica8_700BP_LIP	Chile_CaletaHuelen_1100BP_MH	0.000733	0.38	801	788	17659
result:	Mbuti.DG	Peru_HuacaPrieta_4500BP_LA	Chile_Pica8_700BP_LIP	Chile_CaletaHuelen_1100BP_MH	0.001584	0.627	500	484	10451
result:	Mbuti.DG	Chile_LosRieles_5100BP_MA	Chile_Pica8_700BP_LIP	Chile_CaletaHuelen_1100BP_MH	0.000532	0.783	13220	13068	285868
This shows that we indeed have power to detect differences between different groups (groups within each region are more closly related to other groups in their region relative to groups outside of their region).
Genetic Structure Based on Geography (Ordered in comparisons of North to groups further South)
NorthPeruCoast vs. NorthPeruHighlands					f4_value	Z_score	BABA	ABBA	Num_SNPs
result:	Mbuti.DG	Chile_LosRieles_5100BP_MA	Peru_ElBrujo_850BP_MH-LIP	Peru_Chinchawas_700BP_LIP	-0.000335	-0.726	30969	31195	672110
result:	Mbuti.DG	Peru_HuacaPrieta_4500BP_LA	Peru_ElBrujo_850BP_MH-LIP	Peru_Chinchawas_700BP_LIP	5.9e-05	0.04	909	907	19234
result:	Mbuti.DG	Peru_SoroMikayaPatjxa_6800BP_MA.SG	Peru_ElBrujo_850BP_MH-LIP	Peru_Chinchawas_700BP_LIP	0.00027	0.312	2126	2113	47930
result:	Mbuti.DG	Chile_CaletaHuelen_1100BP_MH	Peru_ElBrujo_850BP_MH-LIP	Peru_Chinchawas_700BP_LIP	0.000142	0.336	20940	20876	452931
result:	Mbuti.DG	Peru_Paracas_2250BP_EH	Peru_ElBrujo_850BP_MH-LIP	Peru_Chinchawas_700BP_LIP	0.000796	0.47	615	605	13130
result:	Mbuti.DG	Peru_ElBrujo_1300BP_EIP	Peru_ElBrujo_850BP_MH-LIP	Peru_Chinchawas_700BP_LIP	0.000195	0.542	27487	27372	591054
result:	Mbuti.DG	Peru_Lima_1450-1050BP_EIP-MH	Peru_ElBrujo_850BP_MH-LIP	Peru_Chinchawas_700BP_LIP	0.000372	0.881	16396	16265	352559
result:	Mbuti.DG	Argentina_LagunaChica_1600BP	Peru_ElBrujo_850BP_MH-LIP	Peru_Chinchawas_700BP_LIP	0.000413	0.935	25555	25328	550943
result:	Mbuti.DG	Peru_Cuncaicha_3300BP_IP	Peru_ElBrujo_850BP_MH-LIP	Peru_Chinchawas_700BP_LIP	0.000458	1.058	30367	30064	660158
result:	Mbuti.DG	Peru_La_Galgada_600BP_LIP	Peru_ElBrujo_850BP_MH-LIP	Peru_Chinchawas_700BP_LIP	0.002109	1.132	589	563	12361
result:	Mbuti.DG	Chile_Conchali_700BP_LIP	Peru_ElBrujo_850BP_MH-LIP	Peru_Chinchawas_700BP_LIP	0.000451	1.219	34813	34475	748812
result:	Mbuti.DG	Chile_Pica8_700BP_LIP	Peru_ElBrujo_850BP_MH-LIP	Peru_Chinchawas_700BP_LIP	0.000574	1.248	21040	20781	451578
result:	Mbuti.DG	Peru_Palpa_550BP_LIP	Peru_ElBrujo_850BP_MH-LIP	Peru_Chinchawas_700BP_LIP	0.000624	1.64	29056	28667	622438
result:	Mbuti.DG	Aymara.SG	Peru_ElBrujo_850BP_MH-LIP	Peru_Chinchawas_700BP_LIP	0.00072	1.731	37064	36492	793994
result:	Mbuti.DG	Peru_Palpa_950BP_MH	Peru_ElBrujo_850BP_MH-LIP	Peru_Chinchawas_700BP_LIP	0.001832	1.734	1728	1661	36778
result:	Mbuti.DG	Peru_Cuncaicha_9000BP_EA	Peru_ElBrujo_850BP_MH-LIP	Peru_Chinchawas_700BP_LIP	0.000755	1.775	33956	33404	730923
result:	Mbuti.DG	Bolivia_Miraflores_1100BP_MH	Peru_ElBrujo_850BP_MH-LIP	Peru_Chinchawas_700BP_LIP	0.000612	1.809	35168	34707	753623
result:	Mbuti.DG	Bolivia_Iroco_1050BP_MH	Peru_ElBrujo_850BP_MH-LIP	Peru_Chinchawas_700BP_LIP	0.000864	1.945	23261	22830	499026
result:	Mbuti.DG	Peru_Cusco_Torontoy_A_450BP_LH	Peru_ElBrujo_850BP_MH-LIP	Peru_Chinchawas_700BP_LIP	0.000695	1.977	32732	32245	700936
result:	Mbuti.DG	Peru_Cusco_Torontoy_B_450BP_LH	Peru_ElBrujo_850BP_MH-LIP	Peru_Chinchawas_700BP_LIP	0.000942	2.069	29870	29268	639566
result:	Mbuti.DG	Bolivia_Tiwanaku_1000BP_MH	Peru_ElBrujo_850BP_MH-LIP	Peru_Chinchawas_700BP_LIP	0.000951	2.148	15311	14998	328838
result:	Mbuti.DG	Argentina_Aconcagua_500BP_LH.SG	Peru_ElBrujo_850BP_MH-LIP	Peru_Chinchawas_700BP_LIP	0.000913	2.165	32843	32203	701049
result:	Mbuti.DG	Peru_Kaillachuro_Unknown.SG	Peru_ElBrujo_850BP_MH-LIP	Peru_Chinchawas_700BP_LIP	0.001225	2.181	10428	10152	224651
result:	Mbuti.DG	Peru_Ullujaya_950BP_MH	Peru_ElBrujo_850BP_MH-LIP	Peru_Chinchawas_700BP_LIP	0.001029	2.276	23698	23176	507679
result:	Mbuti.DG	Chile_Pukara_700BP_LIP	Peru_ElBrujo_850BP_MH-LIP	Peru_Chinchawas_700BP_LIP	0.001157	2.356	13088	12764	280354
result:	Mbuti.DG	Quechua.DG	Peru_ElBrujo_850BP_MH-LIP	Peru_Chinchawas_700BP_LIP	0.00082	2.379	36263	35624	779986
result:	Mbuti.DG	Peru_RioUncallane_1700BP_EIP.SG	Peru_ElBrujo_850BP_MH-LIP	Peru_Chinchawas_700BP_LIP	0.000746	2.433	37113	36520	794399
result:	Mbuti.DG	Peru_Charrangochayoc_700BP_LIP	Peru_ElBrujo_850BP_MH-LIP	Peru_Chinchawas_700BP_LIP	0.001013	2.447	32271	31574	687972
result:	Mbuti.DG	Peru_Mesayocpata_450BP_LH	Peru_ElBrujo_850BP_MH-LIP	Peru_Chinchawas_700BP_LIP	0.001538	2.514	7922	7664	168303
result:	Mbuti.DG	Peru_La_Galgada_4100BP_LA	Peru_ElBrujo_850BP_MH-LIP	Peru_Chinchawas_700BP_LIP	0.00111	2.684	34839	34017	740472
result:	Mbuti.DG	Peru_Laramate_650BP_LIP	Peru_ElBrujo_850BP_MH-LIP	Peru_Chinchawas_700BP_LIP	0.000947	2.859	36722	35978	785843
result:	Mbuti.DG	Peru_Lima_650BP_LIP	Peru_ElBrujo_850BP_MH-LIP	Peru_Chinchawas_700BP_LIP	0.001118	3.131	35441	34595	756340
result:	Mbuti.DG	Peru_Lauricocha_5800BP_MA	Peru_ElBrujo_850BP_MH-LIP	Peru_Chinchawas_700BP_LIP	0.001483	3.206	24589	23809	525842
result:	Mbuti.DG	Peru_Cuncaicha_4200BP_LA	Peru_ElBrujo_850BP_MH-LIP	Peru_Chinchawas_700BP_LIP	0.001473	3.467	33933	32866	723938
result:	Mbuti.DG	Peru_Lauricocha_3500BP_IP	Peru_ElBrujo_850BP_MH-LIP	Peru_Chinchawas_700BP_LIP	0.001558	3.486	23856	23057	512474
result:	Mbuti.DG	Peru_Ullujaya_1350BP_EIP	Peru_ElBrujo_850BP_MH-LIP	Peru_Chinchawas_700BP_LIP	0.001412	3.521	23636	22923	504464
result:	Mbuti.DG	Peru_Campanayuq_1000BP_MH	Peru_ElBrujo_850BP_MH-LIP	Peru_Chinchawas_700BP_LIP	0.001923	3.653	10964	10520	230779
result:	Mbuti.DG	Bolivia_Aymara.SG	Peru_ElBrujo_850BP_MH-LIP	Peru_Chinchawas_700BP_LIP	0.001087	4.014	37161	36297	794421
result:	Mbuti.DG	Peru_Lauricocha_8600BP_EA	Peru_ElBrujo_850BP_MH-LIP	Peru_Chinchawas_700BP_LIP	0.001475	4.045	35800	34673	763826		This shows continuity in the NorthPeruHighlands from 8600BP to 700BP (see below for grouped statistics)
result:	Mbuti.DG	Peru_Cusco_SanSebastian_610-490BP_LH-LIP	Peru_ElBrujo_850BP_MH-LIP	Peru_Chinchawas_700BP_LIP	0.001638	4.098	31148	30063	662037
result:	Mbuti.DG	Peru_Laramate_900BP_MH	Peru_ElBrujo_850BP_MH-LIP	Peru_Chinchawas_700BP_LIP	0.001322	4.186	36502	35475	776511
result:	Mbuti.DG	Peru_Chinchawas_1000BP_MH	Peru_ElBrujo_850BP_MH-LIP	Peru_Chinchawas_700BP_LIP	0.005724	10.897	17238	15254	346689
result:	Mbuti.DG	Chile_LosRieles_5100BP_MA	Peru_ElBrujo_850BP_MH-LIP	Peru_Chinchawas_1000BP_MH	-0.000154	-0.253	15159	15210	329449
result:	Mbuti.DG	Peru_La_Galgada_600BP_LIP	Peru_ElBrujo_850BP_MH-LIP	Peru_Chinchawas_1000BP_MH	-0.000398	-0.146	302	305	6762
result:	Mbuti.DG	Argentina_LagunaChica_1600BP	Peru_ElBrujo_850BP_MH-LIP	Peru_Chinchawas_1000BP_MH	8.1e-05	0.132	13005	12982	281680
result:	Mbuti.DG	Peru_Cusco_Torontoy_A_450BP_LH	Peru_ElBrujo_850BP_MH-LIP	Peru_Chinchawas_1000BP_MH	0.000126	0.263	15499	15457	335218
result:	Mbuti.DG	Peru_Paracas_2250BP_EH	Peru_ElBrujo_850BP_MH-LIP	Peru_Chinchawas_1000BP_MH	0.001165	0.425	335	327	7172
result:	Mbuti.DG	Peru_SoroMikayaPatjxa_6800BP_MA.SG	Peru_ElBrujo_850BP_MH-LIP	Peru_Chinchawas_1000BP_MH	0.000815	0.584	956	939	21985
result:	Mbuti.DG	Peru_Palpa_950BP_MH	Peru_ElBrujo_850BP_MH-LIP	Peru_Chinchawas_1000BP_MH	0.001127	0.696	886	864	19361
result:	Mbuti.DG	Peru_HuacaPrieta_4500BP_LA	Peru_ElBrujo_850BP_MH-LIP	Peru_Chinchawas_1000BP_MH	0.001549	0.72	528	510	11476
result:	Mbuti.DG	Peru_Lima_1450-1050BP_EIP-MH	Peru_ElBrujo_850BP_MH-LIP	Peru_Chinchawas_1000BP_MH	0.000459	0.727	8282	8200	179349
result:	Mbuti.DG	Peru_ElBrujo_1300BP_EIP	Peru_ElBrujo_850BP_MH-LIP	Peru_Chinchawas_1000BP_MH	0.000457	0.93	13809	13673	296481
result:	Mbuti.DG	Peru_Cuncaicha_4200BP_LA	Peru_ElBrujo_850BP_MH-LIP	Peru_Chinchawas_1000BP_MH	0.000699	1.207	15914	15673	344739
result:	Mbuti.DG	Chile_CaletaHuelen_1100BP_MH	Peru_ElBrujo_850BP_MH-LIP	Peru_Chinchawas_1000BP_MH	0.000772	1.347	10641	10464	230065
result:	Mbuti.DG	Chile_Pica8_700BP_LIP	Peru_ElBrujo_850BP_MH-LIP	Peru_Chinchawas_1000BP_MH	0.000982	1.544	10922	10690	236092
result:	Mbuti.DG	Peru_Cusco_Torontoy_B_450BP_LH	Peru_ElBrujo_850BP_MH-LIP	Peru_Chinchawas_1000BP_MH	0.000922	1.575	14379	14093	310888
result:	Mbuti.DG	Peru_Ullujaya_950BP_MH	Peru_ElBrujo_850BP_MH-LIP	Peru_Chinchawas_1000BP_MH	0.000989	1.599	12132	11874	260520
result:	Mbuti.DG	Aymara.SG	Peru_ElBrujo_850BP_MH-LIP	Peru_Chinchawas_1000BP_MH	0.000973	1.667	17022	16666	366021
result:	Mbuti.DG	Chile_Conchali_700BP_LIP	Peru_ElBrujo_850BP_MH-LIP	Peru_Chinchawas_1000BP_MH	0.000822	1.673	16541	16249	354484
result:	Mbuti.DG	Peru_Mesayocpata_450BP_LH	Peru_ElBrujo_850BP_MH-LIP	Peru_Chinchawas_1000BP_MH	0.001587	1.728	3969	3837	83530
result:	Mbuti.DG	Bolivia_Iroco_1050BP_MH	Peru_ElBrujo_850BP_MH-LIP	Peru_Chinchawas_1000BP_MH	0.001105	1.775	11647	11369	251500
result:	Mbuti.DG	Peru_Cuncaicha_3300BP_IP	Peru_ElBrujo_850BP_MH-LIP	Peru_Chinchawas_1000BP_MH	0.001094	1.809	14902	14549	322300
result:	Mbuti.DG	Chile_Pukara_700BP_LIP	Peru_ElBrujo_850BP_MH-LIP	Peru_Chinchawas_1000BP_MH	0.001298	1.949	6673	6488	142491
result:	Mbuti.DG	Peru_Kaillachuro_Unknown.SG	Peru_ElBrujo_850BP_MH-LIP	Peru_Chinchawas_1000BP_MH	0.001594	1.98	4795	4630	103335
result:	Mbuti.DG	Peru_Cuncaicha_9000BP_EA	Peru_ElBrujo_850BP_MH-LIP	Peru_Chinchawas_1000BP_MH	0.001292	2.17	16259	15808	348634
result:	Mbuti.DG	Bolivia_Tiwanaku_1000BP_MH	Peru_ElBrujo_850BP_MH-LIP	Peru_Chinchawas_1000BP_MH	0.001421	2.175	7856	7616	168884
result:	Mbuti.DG	Bolivia_Miraflores_1100BP_MH	Peru_ElBrujo_850BP_MH-LIP	Peru_Chinchawas_1000BP_MH	0.001072	2.304	16522	16143	354100
result:	Mbuti.DG	Argentina_Aconcagua_500BP_LH.SG	Peru_ElBrujo_850BP_MH-LIP	Peru_Chinchawas_1000BP_MH	0.001513	2.593	15265	14774	324675
result:	Mbuti.DG	Peru_Charrangochayoc_700BP_LIP	Peru_ElBrujo_850BP_MH-LIP	Peru_Chinchawas_1000BP_MH	0.001522	2.598	15701	15191	335163
result:	Mbuti.DG	Peru_La_Galgada_4100BP_LA	Peru_ElBrujo_850BP_MH-LIP	Peru_Chinchawas_1000BP_MH	0.001542	2.653	16557	16014	351931
result:	Mbuti.DG	Quechua.DG	Peru_ElBrujo_850BP_MH-LIP	Peru_Chinchawas_1000BP_MH	0.001234	2.667	16700	16257	359475
result:	Mbuti.DG	Peru_Lima_650BP_LIP	Peru_ElBrujo_850BP_MH-LIP	Peru_Chinchawas_1000BP_MH	0.001391	2.843	16583	16090	354374
result:	Mbuti.DG	Peru_RioUncallane_1700BP_EIP.SG	Peru_ElBrujo_850BP_MH-LIP	Peru_Chinchawas_1000BP_MH	0.001184	2.882	17077	16643	366199
result:	Mbuti.DG	Peru_Lauricocha_3500BP_IP	Peru_ElBrujo_850BP_MH-LIP	Peru_Chinchawas_1000BP_MH	0.001978	3.015	11754	11259	250423
result:	Mbuti.DG	Peru_Palpa_550BP_LIP	Peru_ElBrujo_850BP_MH-LIP	Peru_Chinchawas_1000BP_MH	0.001669	3.199	14557	14040	309658
result:	Mbuti.DG	Peru_Cusco_SanSebastian_610-490BP_LH-LIP	Peru_ElBrujo_850BP_MH-LIP	Peru_Chinchawas_1000BP_MH	0.001816	3.381	15222	14631	324969
result:	Mbuti.DG	Peru_Laramate_900BP_MH	Peru_ElBrujo_850BP_MH-LIP	Peru_Chinchawas_1000BP_MH	0.001596	3.624	16940	16362	361876
result:	Mbuti.DG	Peru_Lauricocha_5800BP_MA	Peru_ElBrujo_850BP_MH-LIP	Peru_Chinchawas_1000BP_MH	0.002469	3.69	12046	11415	255403
result:	Mbuti.DG	Peru_Lauricocha_8600BP_EA	Peru_ElBrujo_850BP_MH-LIP	Peru_Chinchawas_1000BP_MH	0.001974	3.767	16741	16037	356844		This shows continuity in the NorthPeruHighlands from 8600BP to 1000BP (see below for grouped statistics)
result:	Mbuti.DG	Peru_Ullujaya_1350BP_EIP	Peru_ElBrujo_850BP_MH-LIP	Peru_Chinchawas_1000BP_MH	0.002159	3.783	12205	11645	259289
result:	Mbuti.DG	Peru_Campanayuq_1000BP_MH	Peru_ElBrujo_850BP_MH-LIP	Peru_Chinchawas_1000BP_MH	0.002985	3.932	6074	5694	127274
result:	Mbuti.DG	Bolivia_Aymara.SG	Peru_ElBrujo_850BP_MH-LIP	Peru_Chinchawas_1000BP_MH	0.001437	3.942	17126	16599	366206
result:	Mbuti.DG	Peru_Laramate_650BP_LIP	Peru_ElBrujo_850BP_MH-LIP	Peru_Chinchawas_1000BP_MH	0.001984	4.327	17150	16428	364014
result:	Mbuti.DG	Peru_Chinchawas_700BP_LIP	Peru_ElBrujo_850BP_MH-LIP	Peru_Chinchawas_1000BP_MH	0.006225	11.884	17238	15080	346689
result:	Mbuti.DG	Peru_La_Galgada_600BP_LIP	Peru_ElBrujo_1300BP_EIP	Peru_Chinchawas_1000BP_MH	-0.003545	-1.156	268	289	6033
result:	Mbuti.DG	Argentina_LagunaChica_1600BP	Peru_ElBrujo_1300BP_EIP	Peru_Chinchawas_1000BP_MH	-0.000685	-1.065	11241	11410	245971
result:	Mbuti.DG	Peru_Cusco_Torontoy_A_450BP_LH	Peru_ElBrujo_1300BP_EIP	Peru_Chinchawas_1000BP_MH	-0.00036	-0.686	12971	13073	283657
result:	Mbuti.DG	Peru_SoroMikayaPatjxa_6800BP_MA.SG	Peru_ElBrujo_1300BP_EIP	Peru_Chinchawas_1000BP_MH	-0.001015	-0.626	791	810	18385
result:	Mbuti.DG	Peru_Paracas_2250BP_EH	Peru_ElBrujo_1300BP_EIP	Peru_Chinchawas_1000BP_MH	-0.000807	-0.268	294	299	6391
result:	Mbuti.DG	Aymara.SG	Peru_ElBrujo_1300BP_EIP	Peru_Chinchawas_1000BP_MH	-0.000136	-0.219	14002	14043	305877
result:	Mbuti.DG	Chile_Pica8_700BP_LIP	Peru_ElBrujo_1300BP_EIP	Peru_Chinchawas_1000BP_MH	8e-06	0.012	9518	9516	207488
result:	Mbuti.DG	Argentina_Aconcagua_500BP_LH.SG	Peru_ElBrujo_1300BP_EIP	Peru_Chinchawas_1000BP_MH	2.8e-05	0.046	12505	12497	271959
result:	Mbuti.DG	Peru_ElBrujo_850BP_MH-LIP	Peru_ElBrujo_1300BP_EIP	Peru_Chinchawas_1000BP_MH	0.000138	0.283	13714	13673	296481
result:	Mbuti.DG	Chile_LosRieles_5100BP_MA	Peru_ElBrujo_1300BP_EIP	Peru_Chinchawas_1000BP_MH	0.000181	0.298	12923	12872	281802
result:	Mbuti.DG	Chile_CaletaHuelen_1100BP_MH	Peru_ElBrujo_1300BP_EIP	Peru_Chinchawas_1000BP_MH	0.000243	0.383	9141	9093	199366
result:	Mbuti.DG	Peru_Lima_1450-1050BP_EIP-MH	Peru_ElBrujo_1300BP_EIP	Peru_Chinchawas_1000BP_MH	0.000341	0.501	7203	7150	155879
result:	Mbuti.DG	Peru_Cuncaicha_4200BP_LA	Peru_ElBrujo_1300BP_EIP	Peru_Chinchawas_1000BP_MH	0.000321	0.513	13367	13273	291647
result:	Mbuti.DG	Bolivia_Miraflores_1100BP_MH	Peru_ElBrujo_1300BP_EIP	Peru_Chinchawas_1000BP_MH	0.000315	0.648	13724	13630	298020
result:	Mbuti.DG	Peru_Cusco_SanSebastian_610-490BP_LH-LIP	Peru_ElBrujo_1300BP_EIP	Peru_Chinchawas_1000BP_MH	0.000433	0.765	12836	12715	278929
result:	Mbuti.DG	Bolivia_Iroco_1050BP_MH	Peru_ElBrujo_1300BP_EIP	Peru_Chinchawas_1000BP_MH	0.00058	0.858	10038	9912	217244
result:	Mbuti.DG	Chile_Conchali_700BP_LIP	Peru_ElBrujo_1300BP_EIP	Peru_Chinchawas_1000BP_MH	0.000505	0.976	13861	13710	299131
result:	Mbuti.DG	Peru_Ullujaya_950BP_MH	Peru_ElBrujo_1300BP_EIP	Peru_Chinchawas_1000BP_MH	0.000661	1.047	10560	10409	227112
result:	Mbuti.DG	Peru_Cusco_Torontoy_B_450BP_LH	Peru_ElBrujo_1300BP_EIP	Peru_Chinchawas_1000BP_MH	0.000688	1.055	12206	12024	264487
result:	Mbuti.DG	Quechua.DG	Peru_ElBrujo_1300BP_EIP	Peru_Chinchawas_1000BP_MH	0.000482	1.065	13789	13644	300485
result:	Mbuti.DG	Peru_HuacaPrieta_4500BP_LA	Peru_ElBrujo_1300BP_EIP	Peru_Chinchawas_1000BP_MH	0.002606	1.11	495	468	10515
result:	Mbuti.DG	Chile_Pukara_700BP_LIP	Peru_ElBrujo_1300BP_EIP	Peru_Chinchawas_1000BP_MH	0.000885	1.149	5778	5668	123995
result:	Mbuti.DG	Peru_Lauricocha_3500BP_IP	Peru_ElBrujo_1300BP_EIP	Peru_Chinchawas_1000BP_MH	0.000799	1.17	9874	9703	214086
result:	Mbuti.DG	Peru_Cuncaicha_9000BP_EA	Peru_ElBrujo_1300BP_EIP	Peru_Chinchawas_1000BP_MH	0.000789	1.289	13676	13443	295039
result:	Mbuti.DG	Peru_Cuncaicha_3300BP_IP	Peru_ElBrujo_1300BP_EIP	Peru_Chinchawas_1000BP_MH	0.000865	1.388	12638	12400	275429
result:	Mbuti.DG	Peru_Mesayocpata_450BP_LH	Peru_ElBrujo_1300BP_EIP	Peru_Chinchawas_1000BP_MH	0.001396	1.441	3364	3263	71866
result:	Mbuti.DG	Bolivia_Tiwanaku_1000BP_MH	Peru_ElBrujo_1300BP_EIP	Peru_Chinchawas_1000BP_MH	0.000977	1.485	6830	6686	147542
result:	Mbuti.DG	Peru_Charrangochayoc_700BP_LIP	Peru_ElBrujo_1300BP_EIP	Peru_Chinchawas_1000BP_MH	0.000954	1.504	13287	13014	285711
result:	Mbuti.DG	Peru_Palpa_950BP_MH	Peru_ElBrujo_1300BP_EIP	Peru_Chinchawas_1000BP_MH	0.002832	1.578	812	763	17184
result:	Mbuti.DG	Peru_Lima_650BP_LIP	Peru_ElBrujo_1300BP_EIP	Peru_Chinchawas_1000BP_MH	0.000789	1.589	13831	13596	298247
result:	Mbuti.DG	Peru_Palpa_550BP_LIP	Peru_ElBrujo_1300BP_EIP	Peru_Chinchawas_1000BP_MH	0.000879	1.667	12421	12186	266628
result:	Mbuti.DG	Peru_La_Galgada_4100BP_LA	Peru_ElBrujo_1300BP_EIP	Peru_Chinchawas_1000BP_MH	0.00113	1.817	13881	13545	297061
result:	Mbuti.DG	Peru_Laramate_900BP_MH	Peru_ElBrujo_1300BP_EIP	Peru_Chinchawas_1000BP_MH	0.000806	1.839	14081	13836	303669
result:	Mbuti.DG	Peru_RioUncallane_1700BP_EIP.SG	Peru_ElBrujo_1300BP_EIP	Peru_Chinchawas_1000BP_MH	0.000808	1.892	14186	13939	306039
result:	Mbuti.DG	Peru_Ullujaya_1350BP_EIP	Peru_ElBrujo_1300BP_EIP	Peru_Chinchawas_1000BP_MH	0.001107	1.917	10563	10313	226289
result:	Mbuti.DG	Peru_Kaillachuro_Unknown.SG	Peru_ElBrujo_1300BP_EIP	Peru_Chinchawas_1000BP_MH	0.001885	2.064	3993	3829	86575
result:	Mbuti.DG	Peru_Lauricocha_8600BP_EA	Peru_ElBrujo_1300BP_EIP	Peru_Chinchawas_1000BP_MH	0.001133	2.084	13935	13595	299654
result:	Mbuti.DG	Bolivia_Aymara.SG	Peru_ElBrujo_1300BP_EIP	Peru_Chinchawas_1000BP_MH	0.000991	2.7	14201	13898	306046
result:	Mbuti.DG	Peru_Lauricocha_5800BP_MA	Peru_ElBrujo_1300BP_EIP	Peru_Chinchawas_1000BP_MH	0.001943	2.724	10228	9805	217803
result:	Mbuti.DG	Peru_Campanayuq_1000BP_MH	Peru_ElBrujo_1300BP_EIP	Peru_Chinchawas_1000BP_MH	0.002455	3.18	5322	5042	114080
result:	Mbuti.DG	Peru_Laramate_650BP_LIP	Peru_ElBrujo_1300BP_EIP	Peru_Chinchawas_1000BP_MH	0.001674	3.725	14243	13733	304777
result:	Mbuti.DG	Peru_Chinchawas_700BP_LIP	Peru_ElBrujo_1300BP_EIP	Peru_Chinchawas_1000BP_MH	0.005498	10.263	14476	12860	293854
result:	Mbuti.DG	Peru_ElBrujo_850BP_MH-LIP	Peru_ElBrujo_1300BP_EIP	Peru_Chinchawas_700BP_LIP	-0.000343	-0.995	27170	27372	591054
result:	Mbuti.DG	Peru_Paracas_2250BP_EH	Peru_ElBrujo_1300BP_EIP	Peru_Chinchawas_700BP_LIP	-0.000857	-0.468	504	514	11179
result:	Mbuti.DG	Peru_SoroMikayaPatjxa_6800BP_MA.SG	Peru_ElBrujo_1300BP_EIP	Peru_Chinchawas_700BP_LIP	-0.000445	-0.408	1669	1685	37883
result:	Mbuti.DG	Chile_CaletaHuelen_1100BP_MH	Peru_ElBrujo_1300BP_EIP	Peru_Chinchawas_700BP_LIP	-0.000166	-0.37	17138	17200	374662
result:	Mbuti.DG	Chile_Pica8_700BP_LIP	Peru_ElBrujo_1300BP_EIP	Peru_Chinchawas_700BP_LIP	-0.000155	-0.328	17460	17519	381204
result:	Mbuti.DG	Argentina_Aconcagua_500BP_LH.SG	Peru_ElBrujo_1300BP_EIP	Peru_Chinchawas_700BP_LIP	-0.000144	-0.322	25533	25612	553251
result:	Mbuti.DG	Peru_Palpa_550BP_LIP	Peru_ElBrujo_1300BP_EIP	Peru_Chinchawas_700BP_LIP	2.7e-05	0.07	23638	23624	512329
result:	Mbuti.DG	Peru_La_Galgada_600BP_LIP	Peru_ElBrujo_1300BP_EIP	Peru_Chinchawas_700BP_LIP	0.000276	0.135	496	493	10629
result:	Mbuti.DG	Chile_LosRieles_5100BP_MA	Peru_ElBrujo_1300BP_EIP	Peru_Chinchawas_700BP_LIP	0.000104	0.228	25224	25167	547911
result:	Mbuti.DG	Argentina_LagunaChica_1600BP	Peru_ElBrujo_1300BP_EIP	Peru_Chinchawas_700BP_LIP	0.000139	0.302	21329	21265	461752
result:	Mbuti.DG	Peru_Lima_1450-1050BP_EIP-MH	Peru_ElBrujo_1300BP_EIP	Peru_Chinchawas_700BP_LIP	0.000171	0.37	13482	13432	292368
result:	Mbuti.DG	Aymara.SG	Peru_ElBrujo_1300BP_EIP	Peru_Chinchawas_700BP_LIP	0.000161	0.375	28746	28646	624697
result:	Mbuti.DG	Peru_Cusco_Torontoy_A_450BP_LH	Peru_ElBrujo_1300BP_EIP	Peru_Chinchawas_700BP_LIP	0.000158	0.403	25901	25812	561594
result:	Mbuti.DG	Bolivia_Miraflores_1100BP_MH	Peru_ElBrujo_1300BP_EIP	Peru_Chinchawas_700BP_LIP	0.000163	0.45	27620	27523	599312
result:	Mbuti.DG	Bolivia_Tiwanaku_1000BP_MH	Peru_ElBrujo_1300BP_EIP	Peru_Chinchawas_700BP_LIP	0.000219	0.46	12601	12541	274533
result:	Mbuti.DG	Peru_Cuncaicha_3300BP_IP	Peru_ElBrujo_1300BP_EIP	Peru_Chinchawas_700BP_LIP	0.000246	0.529	24503	24371	536789
result:	Mbuti.DG	Chile_Conchali_700BP_LIP	Peru_ElBrujo_1300BP_EIP	Peru_Chinchawas_700BP_LIP	0.000223	0.599	27546	27412	599106
result:	Mbuti.DG	Peru_Ullujaya_950BP_MH	Peru_ElBrujo_1300BP_EIP	Peru_Chinchawas_700BP_LIP	0.000399	0.859	19577	19407	424333
result:	Mbuti.DG	Peru_Cuncaicha_9000BP_EA	Peru_ElBrujo_1300BP_EIP	Peru_Chinchawas_700BP_LIP	0.000505	1.153	27074	26777	586839
result:	Mbuti.DG	Bolivia_Iroco_1050BP_MH	Peru_ElBrujo_1300BP_EIP	Peru_Chinchawas_700BP_LIP	0.000548	1.163	19002	18777	410127
result:	Mbuti.DG	Peru_La_Galgada_4100BP_LA	Peru_ElBrujo_1300BP_EIP	Peru_Chinchawas_700BP_LIP	0.000606	1.315	27542	27183	591964
result:	Mbuti.DG	Peru_Charrangochayoc_700BP_LIP	Peru_ElBrujo_1300BP_EIP	Peru_Chinchawas_700BP_LIP	0.000634	1.368	25835	25482	558070
result:	Mbuti.DG	Quechua.DG	Peru_ElBrujo_1300BP_EIP	Peru_Chinchawas_700BP_LIP	0.00049	1.467	28231	27931	613740
result:	Mbuti.DG	Peru_Ullujaya_1350BP_EIP	Peru_ElBrujo_1300BP_EIP	Peru_Chinchawas_700BP_LIP	0.000604	1.493	19584	19329	422770
result:	Mbuti.DG	Peru_Lima_650BP_LIP	Peru_ElBrujo_1300BP_EIP	Peru_Chinchawas_700BP_LIP	0.000545	1.496	27792	27465	601008
result:	Mbuti.DG	Peru_Lauricocha_3500BP_IP	Peru_ElBrujo_1300BP_EIP	Peru_Chinchawas_700BP_LIP	0.000739	1.514	19013	18706	415650
result:	Mbuti.DG	Peru_Kaillachuro_Unknown.SG	Peru_ElBrujo_1300BP_EIP	Peru_Chinchawas_700BP_LIP	0.000953	1.597	8124	7956	176734
result:	Mbuti.DG	Peru_HuacaPrieta_4500BP_LA	Peru_ElBrujo_1300BP_EIP	Peru_Chinchawas_700BP_LIP	0.003057	1.837	822	769	17126
result:	Mbuti.DG	Peru_RioUncallane_1700BP_EIP.SG	Peru_ElBrujo_1300BP_EIP	Peru_Chinchawas_700BP_LIP	0.000616	1.897	28966	28581	625037
result:	Mbuti.DG	Peru_Palpa_950BP_MH	Peru_ElBrujo_1300BP_EIP	Peru_Chinchawas_700BP_LIP	0.002316	1.953	1472	1400	31097
result:	Mbuti.DG	Peru_Cusco_SanSebastian_610-490BP_LH-LIP	Peru_ElBrujo_1300BP_EIP	Peru_Chinchawas_700BP_LIP	0.000779	1.954	25112	24690	541916
result:	Mbuti.DG	Peru_Cuncaicha_4200BP_LA	Peru_ElBrujo_1300BP_EIP	Peru_Chinchawas_700BP_LIP	0.00089	1.964	26944	26427	581567
result:	Mbuti.DG	Peru_Cusco_Torontoy_B_450BP_LH	Peru_ElBrujo_1300BP_EIP	Peru_Chinchawas_700BP_LIP	0.000938	2.005	23891	23407	516029
result:	Mbuti.DG	Chile_Pukara_700BP_LIP	Peru_ElBrujo_1300BP_EIP	Peru_Chinchawas_700BP_LIP	0.001088	2.03	10805	10551	233337
result:	Mbuti.DG	Peru_Lauricocha_8600BP_EA	Peru_ElBrujo_1300BP_EIP	Peru_Chinchawas_700BP_LIP	0.000803	2.082	28032	27546	605241
result:	Mbuti.DG	Peru_Lauricocha_5800BP_MA	Peru_ElBrujo_1300BP_EIP	Peru_Chinchawas_700BP_LIP	0.001084	2.203	19736	19275	424585
result:	Mbuti.DG	Peru_Mesayocpata_450BP_LH	Peru_ElBrujo_1300BP_EIP	Peru_Chinchawas_700BP_LIP	0.001653	2.55	6445	6218	137370
result:	Mbuti.DG	Bolivia_Aymara.SG	Peru_ElBrujo_1300BP_EIP	Peru_Chinchawas_700BP_LIP	0.000752	2.697	28931	28461	625055
result:	Mbuti.DG	Peru_Campanayuq_1000BP_MH	Peru_ElBrujo_1300BP_EIP	Peru_Chinchawas_700BP_LIP	0.001469	2.741	9381	9089	199143
result:	Mbuti.DG	Peru_Laramate_650BP_LIP	Peru_ElBrujo_1300BP_EIP	Peru_Chinchawas_700BP_LIP	0.000983	2.834	28816	28207	620231
result:	Mbuti.DG	Peru_Laramate_900BP_MH	Peru_ElBrujo_1300BP_EIP	Peru_Chinchawas_700BP_LIP	0.001114	3.478	28689	28004	615400
result:	Mbuti.DG	Peru_Chinchawas_1000BP_MH	Peru_ElBrujo_1300BP_EIP	Peru_Chinchawas_700BP_LIP	0.00535	9.655	14476	12904	293854
SouthPeruCoast vs. SouthPeruHighlands
result:	Mbuti.DG	Bolivia_Aymara.SG	Peru_Charrangochayoc_700BP_LIP	Peru_Palpa_550BP_LIP	-0.001959	-5.53	28268	29495	626521
result:	Mbuti.DG	Chile_Pukara_700BP_LIP	Peru_Charrangochayoc_700BP_LIP	Peru_Palpa_550BP_LIP	-0.003114	-4.778	10608	11351	238365
result:	Mbuti.DG	Peru_Laramate_900BP_MH	Peru_Charrangochayoc_700BP_LIP	Peru_Palpa_550BP_LIP	-0.001801	-4.489	28085	29201	619372
result:	Mbuti.DG	Bolivia_Miraflores_1100BP_MH	Peru_Charrangochayoc_700BP_LIP	Peru_Palpa_550BP_LIP	-0.00187	-4.156	27167	28293	602450
result:	Mbuti.DG	Peru_RioUncallane_1700BP_EIP.SG	Peru_Charrangochayoc_700BP_LIP	Peru_Palpa_550BP_LIP	-0.001498	-3.555	28451	29390	626516
result:	Mbuti.DG	Quechua.DG	Peru_Charrangochayoc_700BP_LIP	Peru_Palpa_550BP_LIP	-0.00155	-3.505	27820	28773	615178
result:	Mbuti.DG	Peru_Cuncaicha_9000BP_EA	Peru_Charrangochayoc_700BP_LIP	Peru_Palpa_550BP_LIP	-0.001948	-3.291	26647	27804	593815
result:	Mbuti.DG	Peru_Laramate_650BP_LIP	Peru_Charrangochayoc_700BP_LIP	Peru_Palpa_550BP_LIP	-0.001509	-3.274	28319	29258	622425
result:	Mbuti.DG	Peru_Palpa_950BP_MH	Peru_Charrangochayoc_700BP_LIP	Peru_Palpa_550BP_LIP	-0.004236	-3.051	1357	1491	31656
result:	Mbuti.DG	Bolivia_Tiwanaku_1000BP_MH	Peru_Charrangochayoc_700BP_LIP	Peru_Palpa_550BP_LIP	-0.001432	-2.645	12712	13113	280106
result:	Mbuti.DG	Peru_Campanayuq_1000BP_MH	Peru_Charrangochayoc_700BP_LIP	Peru_Palpa_550BP_LIP	-0.001784	-2.533	9190	9549	201411
result:	Mbuti.DG	Peru_Cuncaicha_4200BP_LA	Peru_Charrangochayoc_700BP_LIP	Peru_Palpa_550BP_LIP	-0.001333	-2.437	26736	27522	589121
result:	Mbuti.DG	Peru_Cusco_SanSebastian_610-490BP_LH-LIP	Peru_Charrangochayoc_700BP_LIP	Peru_Palpa_550BP_LIP	-0.00116	-2.342	25086	25726	551865
result:	Mbuti.DG	Peru_Cuncaicha_3300BP_IP	Peru_Charrangochayoc_700BP_LIP	Peru_Palpa_550BP_LIP	-0.001285	-2.162	24632	25333	545048
result:	Mbuti.DG	Chile_Pica8_700BP_LIP	Peru_Charrangochayoc_700BP_LIP	Peru_Palpa_550BP_LIP	-0.00127	-2.069	17747	18244	391508
result:	Mbuti.DG	Peru_Cusco_Torontoy_A_450BP_LH	Peru_Charrangochayoc_700BP_LIP	Peru_Palpa_550BP_LIP	-0.000899	-1.91	25792	26300	565564
result:	Mbuti.DG	Peru_Mesayocpata_450BP_LH	Peru_Charrangochayoc_700BP_LIP	Peru_Palpa_550BP_LIP	-0.001443	-1.819	6367	6568	139213
result:	Mbuti.DG	Peru_Lauricocha_5800BP_MA	Peru_Charrangochayoc_700BP_LIP	Peru_Palpa_550BP_LIP	-0.001092	-1.76	19305	19772	427346
result:	Mbuti.DG	Peru_Kaillachuro_Unknown.SG	Peru_Charrangochayoc_700BP_LIP	Peru_Palpa_550BP_LIP	-0.001309	-1.719	7962	8193	176720
result:	Mbuti.DG	Chile_LosRieles_5100BP_MA	Peru_Charrangochayoc_700BP_LIP	Peru_Palpa_550BP_LIP	-0.001046	-1.711	25336	25918	556810
result:	Mbuti.DG	Peru_HuacaPrieta_4500BP_LA	Peru_Charrangochayoc_700BP_LIP	Peru_Palpa_550BP_LIP	-0.002473	-1.342	769	812	17399
result:	Mbuti.DG	Peru_Lauricocha_8600BP_EA	Peru_Charrangochayoc_700BP_LIP	Peru_Palpa_550BP_LIP	-0.000654	-1.309	27746	28144	607581
result:	Mbuti.DG	Aymara.SG	Peru_Charrangochayoc_700BP_LIP	Peru_Palpa_550BP_LIP	-0.000681	-1.16	28664	29090	626104
result:	Mbuti.DG	Peru_Cusco_Torontoy_B_450BP_LH	Peru_Charrangochayoc_700BP_LIP	Peru_Palpa_550BP_LIP	-0.000662	-1.15	23692	24036	520002
result:	Mbuti.DG	Peru_SoroMikayaPatjxa_6800BP_MA.SG	Peru_Charrangochayoc_700BP_LIP	Peru_Palpa_550BP_LIP	-0.001254	-0.972	1620	1667	37543
result:	Mbuti.DG	Peru_Chinchawas_700BP_LIP	Peru_Charrangochayoc_700BP_LIP	Peru_Palpa_550BP_LIP	-0.000423	-0.885	27110	27359	589001
result:	Mbuti.DG	Peru_Paracas_2250BP_EH	Peru_Charrangochayoc_700BP_LIP	Peru_Palpa_550BP_LIP	-0.001955	-0.883	518	541	11487
result:	Mbuti.DG	Argentina_Aconcagua_500BP_LH.SG	Peru_Charrangochayoc_700BP_LIP	Peru_Palpa_550BP_LIP	-0.000439	-0.736	25514	25758	554571
result:	Mbuti.DG	Argentina_LagunaChica_1600BP	Peru_Charrangochayoc_700BP_LIP	Peru_Palpa_550BP_LIP	-0.000337	-0.615	21688	21848	474694
result:	Mbuti.DG	Peru_La_Galgada_4100BP_LA	Peru_Charrangochayoc_700BP_LIP	Peru_Palpa_550BP_LIP	-0.000361	-0.607	27499	27715	596921
result:	Mbuti.DG	Peru_Lauricocha_3500BP_IP	Peru_Charrangochayoc_700BP_LIP	Peru_Palpa_550BP_LIP	-0.000344	-0.539	19045	19189	418360
result:	Mbuti.DG	Peru_Lima_650BP_LIP	Peru_Charrangochayoc_700BP_LIP	Peru_Palpa_550BP_LIP	-0.000227	-0.501	27593	27730	603706
result:	Mbuti.DG	Peru_Lima_1450-1050BP_EIP-MH	Peru_Charrangochayoc_700BP_LIP	Peru_Palpa_550BP_LIP	-0.00029	-0.497	13588	13674	296114
result:	Mbuti.DG	Bolivia_Iroco_1050BP_MH	Peru_Charrangochayoc_700BP_LIP	Peru_Palpa_550BP_LIP	-0.000145	-0.243	18962	19022	413639
result:	Mbuti.DG	Peru_Ullujaya_950BP_MH	Peru_Charrangochayoc_700BP_LIP	Peru_Palpa_550BP_LIP	-0.000134	-0.213	19989	20048	433618
result:	Mbuti.DG	Peru_Ullujaya_1350BP_EIP	Peru_Charrangochayoc_700BP_LIP	Peru_Palpa_550BP_LIP	-6.7e-05	-0.131	19844	19873	431167
result:	Mbuti.DG	Chile_CaletaHuelen_1100BP_MH	Peru_Charrangochayoc_700BP_LIP	Peru_Palpa_550BP_LIP	-4.7e-05	-0.086	17451	17469	379896
result:	Mbuti.DG	Chile_Conchali_700BP_LIP	Peru_Charrangochayoc_700BP_LIP	Peru_Palpa_550BP_LIP	4.8e-05	0.102	27894	27865	605583
result:	Mbuti.DG	Peru_La_Galgada_600BP_LIP	Peru_Charrangochayoc_700BP_LIP	Peru_Palpa_550BP_LIP	0.000409	0.176	479	474	10771
result:	Mbuti.DG	Peru_Chinchawas_1000BP_MH	Peru_Charrangochayoc_700BP_LIP	Peru_Palpa_550BP_LIP	0.000227	0.348	13862	13795	298660
result:	Mbuti.DG	Peru_ElBrujo_850BP_MH-LIP	Peru_Charrangochayoc_700BP_LIP	Peru_Palpa_550BP_LIP	0.000185	0.413	27475	27365	594495
result:	Mbuti.DG	Peru_ElBrujo_1300BP_EIP	Peru_Charrangochayoc_700BP_LIP	Peru_Palpa_550BP_LIP	0.000389	0.829	22789	22597	492746
result:	Mbuti.DG	Chile_Pukara_700BP_LIP	Peru_Campanayuq_1000BP_MH	Peru_Palpa_550BP_LIP	-0.002899	-3.306	3987	4244	88703
result:	Mbuti.DG	Peru_Laramate_900BP_MH	Peru_Campanayuq_1000BP_MH	Peru_Palpa_550BP_LIP	-0.001547	-3.198	9712	10043	213461
result:	Mbuti.DG	Peru_Charrangochayoc_700BP_LIP	Peru_Campanayuq_1000BP_MH	Peru_Palpa_550BP_LIP	-0.001864	-2.698	9174	9549	201411
result:	Mbuti.DG	Bolivia_Aymara.SG	Peru_Campanayuq_1000BP_MH	Peru_Palpa_550BP_LIP	-0.000996	-2.335	9814	10028	214757
result:	Mbuti.DG	Peru_Lima_1450-1050BP_EIP-MH	Peru_Campanayuq_1000BP_MH	Peru_Palpa_550BP_LIP	-0.001637	-2.105	5095	5280	112469
result:	Mbuti.DG	Peru_Lima_650BP_LIP	Peru_Campanayuq_1000BP_MH	Peru_Palpa_550BP_LIP	-0.001147	-2.099	9562	9802	209807
result:	Mbuti.DG	Peru_Lauricocha_5800BP_MA	Peru_Campanayuq_1000BP_MH	Peru_Palpa_550BP_LIP	-0.001584	-2.055	6966	7210	154141
result:	Mbuti.DG	Chile_Pica8_700BP_LIP	Peru_Campanayuq_1000BP_MH	Peru_Palpa_550BP_LIP	-0.001566	-2.016	6728	6960	148227
result:	Mbuti.DG	Chile_Conchali_700BP_LIP	Peru_Campanayuq_1000BP_MH	Peru_Palpa_550BP_LIP	-0.001127	-1.909	9598	9836	210687
result:	Mbuti.DG	Peru_Laramate_650BP_LIP	Peru_Campanayuq_1000BP_MH	Peru_Palpa_550BP_LIP	-0.000943	-1.768	9835	10037	213933
result:	Mbuti.DG	Chile_CaletaHuelen_1100BP_MH	Peru_Campanayuq_1000BP_MH	Peru_Palpa_550BP_LIP	-0.001262	-1.748	6501	6681	142740
result:	Mbuti.DG	Bolivia_Iroco_1050BP_MH	Peru_Campanayuq_1000BP_MH	Peru_Palpa_550BP_LIP	-0.00117	-1.59	7066	7248	155836
result:	Mbuti.DG	Peru_Cusco_SanSebastian_610-490BP_LH-LIP	Peru_Campanayuq_1000BP_MH	Peru_Palpa_550BP_LIP	-0.000917	-1.484	9035	9216	197298
result:	Mbuti.DG	Bolivia_Miraflores_1100BP_MH	Peru_Campanayuq_1000BP_MH	Peru_Palpa_550BP_LIP	-0.000769	-1.477	9602	9764	209691
result:	Mbuti.DG	Peru_Cusco_Torontoy_B_450BP_LH	Peru_Campanayuq_1000BP_MH	Peru_Palpa_550BP_LIP	-0.000798	-1.175	8516	8665	187067
result:	Mbuti.DG	Peru_Ullujaya_1350BP_EIP	Peru_Campanayuq_1000BP_MH	Peru_Palpa_550BP_LIP	-0.000737	-1.161	7405	7525	162644
result:	Mbuti.DG	Bolivia_Tiwanaku_1000BP_MH	Peru_Campanayuq_1000BP_MH	Peru_Palpa_550BP_LIP	-0.000836	-1.106	4793	4881	104742
result:	Mbuti.DG	Peru_Mesayocpata_450BP_LH	Peru_Campanayuq_1000BP_MH	Peru_Palpa_550BP_LIP	-0.001211	-1.073	2359	2421	51020
result:	Mbuti.DG	Peru_Chinchawas_700BP_LIP	Peru_Campanayuq_1000BP_MH	Peru_Palpa_550BP_LIP	-0.000563	-0.99	9514	9631	206992
result:	Mbuti.DG	Peru_Chinchawas_1000BP_MH	Peru_Campanayuq_1000BP_MH	Peru_Palpa_550BP_LIP	-0.000713	-0.906	5405	5489	117585
result:	Mbuti.DG	Peru_Paracas_2250BP_EH	Peru_Campanayuq_1000BP_MH	Peru_Palpa_550BP_LIP	-0.002662	-0.785	222	235	4892
result:	Mbuti.DG	Peru_Cuncaicha_9000BP_EA	Peru_Campanayuq_1000BP_MH	Peru_Palpa_550BP_LIP	-0.000518	-0.751	9496	9604	207606
result:	Mbuti.DG	Argentina_Aconcagua_500BP_LH.SG	Peru_Campanayuq_1000BP_MH	Peru_Palpa_550BP_LIP	-0.000499	-0.697	8832	8927	191590
result:	Mbuti.DG	Peru_Lauricocha_8600BP_EA	Peru_Campanayuq_1000BP_MH	Peru_Palpa_550BP_LIP	-0.000385	-0.675	9651	9732	210697
result:	Mbuti.DG	Peru_Palpa_950BP_MH	Peru_Campanayuq_1000BP_MH	Peru_Palpa_550BP_LIP	-0.001358	-0.657	557	574	12675
result:	Mbuti.DG	Peru_Lauricocha_3500BP_IP	Peru_Campanayuq_1000BP_MH	Peru_Palpa_550BP_LIP	-0.000406	-0.525	6961	7023	151860
result:	Mbuti.DG	Argentina_LagunaChica_1600BP	Peru_Campanayuq_1000BP_MH	Peru_Palpa_550BP_LIP	-0.000364	-0.517	8020	8083	174697
result:	Mbuti.DG	Peru_Kaillachuro_Unknown.SG	Peru_Campanayuq_1000BP_MH	Peru_Palpa_550BP_LIP	-0.000499	-0.493	2801	2832	61101
result:	Mbuti.DG	Peru_ElBrujo_850BP_MH-LIP	Peru_Campanayuq_1000BP_MH	Peru_Palpa_550BP_LIP	-0.000234	-0.434	9611	9660	208637
result:	Mbuti.DG	Peru_La_Galgada_600BP_LIP	Peru_Campanayuq_1000BP_MH	Peru_Palpa_550BP_LIP	-0.001382	-0.397	205	211	4462
result:	Mbuti.DG	Peru_RioUncallane_1700BP_EIP.SG	Peru_Campanayuq_1000BP_MH	Peru_Palpa_550BP_LIP	-0.000198	-0.397	9900	9942	214753
result:	Mbuti.DG	Quechua.DG	Peru_Campanayuq_1000BP_MH	Peru_Palpa_550BP_LIP	-0.000174	-0.35	9723	9760	210893
result:	Mbuti.DG	Chile_LosRieles_5100BP_MA	Peru_Campanayuq_1000BP_MH	Peru_Palpa_550BP_LIP	-0.000176	-0.246	9201	9236	199421
result:	Mbuti.DG	Peru_Cusco_Torontoy_A_450BP_LH	Peru_Campanayuq_1000BP_MH	Peru_Palpa_550BP_LIP	-0.00012	-0.198	9253	9277	200251
result:	Mbuti.DG	Peru_Cuncaicha_3300BP_IP	Peru_Campanayuq_1000BP_MH	Peru_Palpa_550BP_LIP	0.00034	0.497	8927	8861	194048
result:	Mbuti.DG	Aymara.SG	Peru_Campanayuq_1000BP_MH	Peru_Palpa_550BP_LIP	0.000373	0.546	9942	9862	214635
result:	Mbuti.DG	Peru_Cuncaicha_4200BP_LA	Peru_Campanayuq_1000BP_MH	Peru_Palpa_550BP_LIP	0.000433	0.643	9483	9394	205200
result:	Mbuti.DG	Peru_La_Galgada_4100BP_LA	Peru_Campanayuq_1000BP_MH	Peru_Palpa_550BP_LIP	0.00045	0.651	9727	9633	209011
result:	Mbuti.DG	Peru_ElBrujo_1300BP_EIP	Peru_Campanayuq_1000BP_MH	Peru_Palpa_550BP_LIP	0.000712	1.261	8448	8318	182653
result:	Mbuti.DG	Peru_SoroMikayaPatjxa_6800BP_MA.SG	Peru_Campanayuq_1000BP_MH	Peru_Palpa_550BP_LIP	0.002778	1.311	602	565	13284
result:	Mbuti.DG	Peru_HuacaPrieta_4500BP_LA	Peru_Campanayuq_1000BP_MH	Peru_Palpa_550BP_LIP	0.004195	1.535	373	341	7664
result:	Mbuti.DG	Peru_Ullujaya_950BP_MH	Peru_Campanayuq_1000BP_MH	Peru_Palpa_550BP_LIP	0.001377	1.897	7643	7420	162479
result:	Mbuti.DG	Bolivia_Aymara.SG	Peru_Laramate_650BP_LIP	Peru_Palpa_550BP_LIP	-0.00126	-4.458	32770	33678	720792
result:	Mbuti.DG	Peru_Laramate_900BP_MH	Peru_Laramate_650BP_LIP	Peru_Palpa_550BP_LIP	-0.00117	-3.66	32108	32931	702940
result:	Mbuti.DG	Bolivia_Miraflores_1100BP_MH	Peru_Laramate_650BP_LIP	Peru_Palpa_550BP_LIP	-0.001142	-3.262	31042	31821	682739
result:	Mbuti.DG	Peru_RioUncallane_1700BP_EIP.SG	Peru_Laramate_650BP_LIP	Peru_Palpa_550BP_LIP	-0.000963	-2.946	32937	33631	720773
result:	Mbuti.DG	Peru_Charrangochayoc_700BP_LIP	Peru_Laramate_650BP_LIP	Peru_Palpa_550BP_LIP	-0.001203	-2.709	28510	29258	622425
result:	Mbuti.DG	Peru_Cuncaicha_3300BP_IP	Peru_Laramate_650BP_LIP	Peru_Palpa_550BP_LIP	-0.00126	-2.706	27130	27890	602864
result:	Mbuti.DG	Quechua.DG	Peru_Laramate_650BP_LIP	Peru_Palpa_550BP_LIP	-0.000824	-2.501	32194	32777	707058
result:	Mbuti.DG	Chile_Pukara_700BP_LIP	Peru_Laramate_650BP_LIP	Peru_Palpa_550BP_LIP	-0.001085	-2.137	11886	12168	259902
result:	Mbuti.DG	Peru_Cusco_Torontoy_B_450BP_LH	Peru_Laramate_650BP_LIP	Peru_Palpa_550BP_LIP	-0.000876	-1.943	26406	26914	579689
result:	Mbuti.DG	Peru_Palpa_950BP_MH	Peru_Laramate_650BP_LIP	Peru_Palpa_550BP_LIP	-0.002108	-1.862	1522	1594	34360
result:	Mbuti.DG	Argentina_LagunaChica_1600BP	Peru_Laramate_650BP_LIP	Peru_Palpa_550BP_LIP	-0.000768	-1.718	23310	23703	511125
result:	Mbuti.DG	Peru_Lauricocha_5800BP_MA	Peru_Laramate_650BP_LIP	Peru_Palpa_550BP_LIP	-0.000795	-1.7	21635	22013	475811
result:	Mbuti.DG	Peru_Cusco_Torontoy_A_450BP_LH	Peru_Laramate_650BP_LIP	Peru_Palpa_550BP_LIP	-0.000633	-1.644	29100	29502	634999
result:	Mbuti.DG	Peru_Cuncaicha_4200BP_LA	Peru_Laramate_650BP_LIP	Peru_Palpa_550BP_LIP	-0.000693	-1.611	30017	30474	659444
result:	Mbuti.DG	Peru_Lauricocha_3500BP_IP	Peru_Laramate_650BP_LIP	Peru_Palpa_550BP_LIP	-0.000727	-1.502	21035	21373	465090
result:	Mbuti.DG	Peru_Cuncaicha_9000BP_EA	Peru_Laramate_650BP_LIP	Peru_Palpa_550BP_LIP	-0.000639	-1.422	30282	30707	665039
result:	Mbuti.DG	Peru_Lima_650BP_LIP	Peru_Laramate_650BP_LIP	Peru_Palpa_550BP_LIP	-0.000492	-1.395	31306	31644	686458
result:	Mbuti.DG	Peru_HuacaPrieta_4500BP_LA	Peru_Laramate_650BP_LIP	Peru_Palpa_550BP_LIP	-0.002065	-1.393	811	848	18019
result:	Mbuti.DG	Bolivia_Tiwanaku_1000BP_MH	Peru_Laramate_650BP_LIP	Peru_Palpa_550BP_LIP	-0.000604	-1.357	13913	14097	303643
result:	Mbuti.DG	Peru_Lauricocha_8600BP_EA	Peru_Laramate_650BP_LIP	Peru_Palpa_550BP_LIP	-0.000527	-1.353	31579	31943	691639
result:	Mbuti.DG	Aymara.SG	Peru_Laramate_650BP_LIP	Peru_Palpa_550BP_LIP	-0.000553	-1.231	32945	33343	720263
result:	Mbuti.DG	Peru_Mesayocpata_450BP_LH	Peru_Laramate_650BP_LIP	Peru_Palpa_550BP_LIP	-0.000653	-1.056	7043	7143	152872
result:	Mbuti.DG	Peru_Campanayuq_1000BP_MH	Peru_Laramate_650BP_LIP	Peru_Palpa_550BP_LIP	-0.000533	-0.987	9923	10037	213933
result:	Mbuti.DG	Chile_Conchali_700BP_LIP	Peru_Laramate_650BP_LIP	Peru_Palpa_550BP_LIP	-0.000355	-0.935	31088	31328	678819
result:	Mbuti.DG	Peru_La_Galgada_4100BP_LA	Peru_Laramate_650BP_LIP	Peru_Palpa_550BP_LIP	-0.000418	-0.906	30822	31101	668631
result:	Mbuti.DG	Peru_Kaillachuro_Unknown.SG	Peru_Laramate_650BP_LIP	Peru_Palpa_550BP_LIP	-0.000466	-0.844	9288	9383	203633
result:	Mbuti.DG	Peru_Chinchawas_700BP_LIP	Peru_Laramate_650BP_LIP	Peru_Palpa_550BP_LIP	-0.000168	-0.462	30173	30283	654859
result:	Mbuti.DG	Peru_Lima_1450-1050BP_EIP-MH	Peru_Laramate_650BP_LIP	Peru_Palpa_550BP_LIP	-0.000208	-0.447	14967	15034	324529
result:	Mbuti.DG	Bolivia_Iroco_1050BP_MH	Peru_Laramate_650BP_LIP	Peru_Palpa_550BP_LIP	-0.000198	-0.435	20889	20979	454948
result:	Mbuti.DG	Peru_Chinchawas_1000BP_MH	Peru_Laramate_650BP_LIP	Peru_Palpa_550BP_LIP	-0.000214	-0.417	14732	14800	318872
result:	Mbuti.DG	Argentina_Aconcagua_500BP_LH.SG	Peru_Laramate_650BP_LIP	Peru_Palpa_550BP_LIP	-0.000182	-0.389	29342	29458	637189
result:	Mbuti.DG	Peru_SoroMikayaPatjxa_6800BP_MA.SG	Peru_Laramate_650BP_LIP	Peru_Palpa_550BP_LIP	-0.000334	-0.336	1923	1938	43718
result:	Mbuti.DG	Peru_Cusco_SanSebastian_610-490BP_LH-LIP	Peru_Laramate_650BP_LIP	Peru_Palpa_550BP_LIP	-6.9e-05	-0.178	27932	27974	606575
result:	Mbuti.DG	Chile_LosRieles_5100BP_MA	Peru_Laramate_650BP_LIP	Peru_Palpa_550BP_LIP	4.8e-05	0.108	28198	28169	612605
result:	Mbuti.DG	Chile_CaletaHuelen_1100BP_MH	Peru_Laramate_650BP_LIP	Peru_Palpa_550BP_LIP	7.9e-05	0.184	19165	19132	415967
result:	Mbuti.DG	Peru_Paracas_2250BP_EH	Peru_Laramate_650BP_LIP	Peru_Palpa_550BP_LIP	0.000417	0.22	588	583	12345
result:	Mbuti.DG	Peru_Ullujaya_1350BP_EIP	Peru_Laramate_650BP_LIP	Peru_Palpa_550BP_LIP	0.000115	0.273	21580	21526	466663
result:	Mbuti.DG	Peru_ElBrujo_850BP_MH-LIP	Peru_Laramate_650BP_LIP	Peru_Palpa_550BP_LIP	0.000198	0.556	30913	30780	666935
result:	Mbuti.DG	Chile_Pica8_700BP_LIP	Peru_Laramate_650BP_LIP	Peru_Palpa_550BP_LIP	0.00034	0.727	19547	19404	422986
result:	Mbuti.DG	Peru_Ullujaya_950BP_MH	Peru_Laramate_650BP_LIP	Peru_Palpa_550BP_LIP	0.000724	1.569	21857	21518	469257
result:	Mbuti.DG	Peru_La_Galgada_600BP_LIP	Peru_Laramate_650BP_LIP	Peru_Palpa_550BP_LIP	0.003424	1.798	555	516	11488
result:	Mbuti.DG	Peru_ElBrujo_1300BP_EIP	Peru_Laramate_650BP_LIP	Peru_Palpa_550BP_LIP	0.000722	2.008	25093	24703	540339
result:	Mbuti.DG	Peru_Ullujaya_950BP_MH	Peru_Ullujaya_1350BP_EIP	Peru_Laramate_900BP_MH	-0.001035	-2.334	17591	17993	388206
result:	Mbuti.DG	Peru_La_Galgada_600BP_LIP	Peru_Ullujaya_1350BP_EIP	Peru_Laramate_900BP_MH	-0.004166	-2.169	408	448	9569
result:	Mbuti.DG	Peru_Palpa_550BP_LIP	Peru_Ullujaya_1350BP_EIP	Peru_Laramate_900BP_MH	-0.000523	-1.421	21238	21481	465633
result:	Mbuti.DG	Peru_Mesayocpata_450BP_LH	Peru_Ullujaya_1350BP_EIP	Peru_Laramate_900BP_MH	-0.000419	-0.649	5647	5699	123984
result:	Mbuti.DG	Peru_Chinchawas_1000BP_MH	Peru_Ullujaya_1350BP_EIP	Peru_Laramate_900BP_MH	-0.000258	-0.526	12155	12224	265437
result:	Mbuti.DG	Peru_ElBrujo_1300BP_EIP	Peru_Ullujaya_1350BP_EIP	Peru_Laramate_900BP_MH	-0.000115	-0.309	20159	20210	439550
result:	Mbuti.DG	Chile_CaletaHuelen_1100BP_MH	Peru_Ullujaya_1350BP_EIP	Peru_Laramate_900BP_MH	-9.8e-05	-0.225	15525	15558	340202
result:	Mbuti.DG	Peru_Lima_1450-1050BP_EIP-MH	Peru_Ullujaya_1350BP_EIP	Peru_Laramate_900BP_MH	-5.4e-05	-0.115	12065	12079	265036
result:	Mbuti.DG	Bolivia_Iroco_1050BP_MH	Peru_Ullujaya_1350BP_EIP	Peru_Laramate_900BP_MH	-3e-05	-0.066	16917	16928	369293
result:	Mbuti.DG	Peru_HuacaPrieta_4500BP_LA	Peru_Ullujaya_1350BP_EIP	Peru_Laramate_900BP_MH	-6.2e-05	-0.041	727	728	15675
result:	Mbuti.DG	Peru_Lima_650BP_LIP	Peru_Ullujaya_1350BP_EIP	Peru_Laramate_900BP_MH	1.6e-05	0.044	24675	24667	540414
result:	Mbuti.DG	Peru_Palpa_950BP_MH	Peru_Ullujaya_1350BP_EIP	Peru_Laramate_900BP_MH	0.000241	0.214	1304	1297	28556
result:	Mbuti.DG	Peru_Cuncaicha_9000BP_EA	Peru_Ullujaya_1350BP_EIP	Peru_Laramate_900BP_MH	0.000104	0.235	24304	24249	531314
result:	Mbuti.DG	Peru_Campanayuq_1000BP_MH	Peru_Ullujaya_1350BP_EIP	Peru_Laramate_900BP_MH	0.000148	0.286	8283	8256	180407
result:	Mbuti.DG	Chile_LosRieles_5100BP_MA	Peru_Ullujaya_1350BP_EIP	Peru_Laramate_900BP_MH	0.000155	0.345	22769	22692	496170
result:	Mbuti.DG	Argentina_LagunaChica_1600BP	Peru_Ullujaya_1350BP_EIP	Peru_Laramate_900BP_MH	0.000163	0.376	19498	19429	424449
result:	Mbuti.DG	Peru_Cusco_SanSebastian_610-490BP_LH-LIP	Peru_Ullujaya_1350BP_EIP	Peru_Laramate_900BP_MH	0.000171	0.457	22582	22498	493061
result:	Mbuti.DG	Argentina_Aconcagua_500BP_LH.SG	Peru_Ullujaya_1350BP_EIP	Peru_Laramate_900BP_MH	0.000257	0.583	22927	22799	498835
result:	Mbuti.DG	Chile_Pica8_700BP_LIP	Peru_Ullujaya_1350BP_EIP	Peru_Laramate_900BP_MH	0.000302	0.67	16147	16041	352257
result:	Mbuti.DG	Peru_La_Galgada_4100BP_LA	Peru_Ullujaya_1350BP_EIP	Peru_Laramate_900BP_MH	0.000293	0.674	24525	24369	532851
result:	Mbuti.DG	Peru_Paracas_2250BP_EH	Peru_Ullujaya_1350BP_EIP	Peru_Laramate_900BP_MH	0.00148	0.781	485	470	10353
result:	Mbuti.DG	Peru_SoroMikayaPatjxa_6800BP_MA.SG	Peru_Ullujaya_1350BP_EIP	Peru_Laramate_900BP_MH	0.000972	0.892	1478	1445	33604
result:	Mbuti.DG	Peru_Lauricocha_5800BP_MA	Peru_Ullujaya_1350BP_EIP	Peru_Laramate_900BP_MH	0.000441	0.966	17398	17231	379820
result:	Mbuti.DG	Peru_Lauricocha_3500BP_IP	Peru_Ullujaya_1350BP_EIP	Peru_Laramate_900BP_MH	0.000476	1.019	16960	16783	372131
result:	Mbuti.DG	Peru_Cusco_Torontoy_A_450BP_LH	Peru_Ullujaya_1350BP_EIP	Peru_Laramate_900BP_MH	0.000422	1.134	23249	23036	505271
result:	Mbuti.DG	Chile_Conchali_700BP_LIP	Peru_Ullujaya_1350BP_EIP	Peru_Laramate_900BP_MH	0.000393	1.16	24856	24643	541536
result:	Mbuti.DG	Peru_Chinchawas_700BP_LIP	Peru_Ullujaya_1350BP_EIP	Peru_Laramate_900BP_MH	0.000422	1.255	24179	23958	525173
result:	Mbuti.DG	Peru_Cuncaicha_3300BP_IP	Peru_Ullujaya_1350BP_EIP	Peru_Laramate_900BP_MH	0.000544	1.264	22199	21934	486939
result:	Mbuti.DG	Peru_ElBrujo_850BP_MH-LIP	Peru_Ullujaya_1350BP_EIP	Peru_Laramate_900BP_MH	0.000418	1.284	24432	24210	530262
result:	Mbuti.DG	Peru_Lauricocha_8600BP_EA	Peru_Ullujaya_1350BP_EIP	Peru_Laramate_900BP_MH	0.00052	1.352	24955	24673	543217
result:	Mbuti.DG	Bolivia_Tiwanaku_1000BP_MH	Peru_Ullujaya_1350BP_EIP	Peru_Laramate_900BP_MH	0.000689	1.568	11511	11338	250514
result:	Mbuti.DG	Chile_Pukara_700BP_LIP	Peru_Ullujaya_1350BP_EIP	Peru_Laramate_900BP_MH	0.000836	1.599	9893	9714	214189
result:	Mbuti.DG	Peru_Cusco_Torontoy_B_450BP_LH	Peru_Ullujaya_1350BP_EIP	Peru_Laramate_900BP_MH	0.000723	1.705	21318	20982	464191
result:	Mbuti.DG	Quechua.DG	Peru_Ullujaya_1350BP_EIP	Peru_Laramate_900BP_MH	0.0006	1.809	25364	25032	552853
result:	Mbuti.DG	Bolivia_Miraflores_1100BP_MH	Peru_Ullujaya_1350BP_EIP	Peru_Laramate_900BP_MH	0.000897	2.649	24913	24429	539449
result:	Mbuti.DG	Peru_RioUncallane_1700BP_EIP.SG	Peru_Ullujaya_1350BP_EIP	Peru_Laramate_900BP_MH	0.000818	2.657	26021	25560	563215
result:	Mbuti.DG	Peru_Charrangochayoc_700BP_LIP	Peru_Ullujaya_1350BP_EIP	Peru_Laramate_900BP_MH	0.001218	2.715	23401	22789	502528
result:	Mbuti.DG	Peru_Laramate_650BP_LIP	Peru_Ullujaya_1350BP_EIP	Peru_Laramate_900BP_MH	0.001076	3.04	25954	25353	558444
result:	Mbuti.DG	Peru_Kaillachuro_Unknown.SG	Peru_Ullujaya_1350BP_EIP	Peru_Laramate_900BP_MH	0.001881	3.193	7343	7044	158983
result:	Mbuti.DG	Aymara.SG	Peru_Ullujaya_1350BP_EIP	Peru_Laramate_900BP_MH	0.001359	3.252	26104	25340	562806
result:	Mbuti.DG	Peru_Cuncaicha_4200BP_LA	Peru_Ullujaya_1350BP_EIP	Peru_Laramate_900BP_MH	0.001502	3.416	24451	23659	527179
result:	Mbuti.DG	Bolivia_Aymara.SG	Peru_Ullujaya_1350BP_EIP	Peru_Laramate_900BP_MH	0.000951	3.543	26023	25487	563233
CentralPeruCoast vs. NorthPeruHighlands
result:	Mbuti.DG	Peru_Lima_1450-1050BP_EIP-MH	Peru_Lima_650BP_LIP	Peru_Chinchawas_700BP_LIP	-0.001134	-2.578	16358	16767	360567
result:	Mbuti.DG	Chile_CaletaHuelen_1100BP_MH	Peru_Lima_650BP_LIP	Peru_Chinchawas_700BP_LIP	-0.000467	-1.086	20802	21017	459770
result:	Mbuti.DG	Quechua.DG	Peru_Lima_650BP_LIP	Peru_Chinchawas_700BP_LIP	-0.000241	-0.699	36604	36799	808277
result:	Mbuti.DG	Aymara.SG	Peru_Lima_650BP_LIP	Peru_Chinchawas_700BP_LIP	-0.000256	-0.614	37396	37606	822455
result:	Mbuti.DG	Argentina_LagunaChica_1600BP	Peru_Lima_650BP_LIP	Peru_Chinchawas_700BP_LIP	-0.000214	-0.459	25631	25752	561817
result:	Mbuti.DG	Peru_SoroMikayaPatjxa_6800BP_MA.SG	Peru_Lima_650BP_LIP	Peru_Chinchawas_700BP_LIP	-0.000216	-0.226	2144	2154	49554
result:	Mbuti.DG	Peru_Cuncaicha_3300BP_IP	Peru_Lima_650BP_LIP	Peru_Chinchawas_700BP_LIP	-7.4e-05	-0.168	30572	30622	676843
result:	Mbuti.DG	Chile_Pukara_700BP_LIP	Peru_Lima_650BP_LIP	Peru_Chinchawas_700BP_LIP	-1.1e-05	-0.022	13049	13052	286362
result:	Mbuti.DG	Peru_Kaillachuro_Unknown.SG	Peru_Lima_650BP_LIP	Peru_Chinchawas_700BP_LIP	9e-06	0.016	10465	10463	232595
result:	Mbuti.DG	Peru_Paracas_2250BP_EH	Peru_Lima_650BP_LIP	Peru_Chinchawas_700BP_LIP	5.8e-05	0.033	614	614	13224
result:	Mbuti.DG	Peru_Cuncaicha_9000BP_EA	Peru_Lima_650BP_LIP	Peru_Chinchawas_700BP_LIP	5e-05	0.109	34150	34113	750552
result:	Mbuti.DG	Peru_Cusco_Torontoy_A_450BP_LH	Peru_Lima_650BP_LIP	Peru_Chinchawas_700BP_LIP	5.7e-05	0.147	33063	33022	720416
result:	Mbuti.DG	Chile_LosRieles_5100BP_MA	Peru_Lima_650BP_LIP	Peru_Chinchawas_700BP_LIP	8.8e-05	0.189	31336	31275	685076
result:	Mbuti.DG	Peru_Lauricocha_5800BP_MA	Peru_Lima_650BP_LIP	Peru_Chinchawas_700BP_LIP	0.000234	0.499	24699	24572	541057
result:	Mbuti.DG	Bolivia_Tiwanaku_1000BP_MH	Peru_Lima_650BP_LIP	Peru_Chinchawas_700BP_LIP	0.000276	0.637	15319	15226	335310
result:	Mbuti.DG	Bolivia_Miraflores_1100BP_MH	Peru_Lima_650BP_LIP	Peru_Chinchawas_700BP_LIP	0.000239	0.703	35593	35407	776820
result:	Mbuti.DG	Argentina_Aconcagua_500BP_LH.SG	Peru_Lima_650BP_LIP	Peru_Chinchawas_700BP_LIP	0.000397	0.936	33384	33095	726058
result:	Mbuti.DG	Peru_Laramate_650BP_LIP	Peru_Lima_650BP_LIP	Peru_Chinchawas_700BP_LIP	0.000321	0.957	37264	37003	814320
result:	Mbuti.DG	Peru_La_Galgada_600BP_LIP	Peru_Lima_650BP_LIP	Peru_Chinchawas_700BP_LIP	0.001797	0.998	581	558	12452
result:	Mbuti.DG	Chile_Conchali_700BP_LIP	Peru_Lima_650BP_LIP	Peru_Chinchawas_700BP_LIP	0.000366	1	35191	34910	767567
result:	Mbuti.DG	Bolivia_Aymara.SG	Peru_Lima_650BP_LIP	Peru_Chinchawas_700BP_LIP	0.000287	1.055	37638	37402	822927
result:	Mbuti.DG	Peru_ElBrujo_1300BP_EIP	Peru_Lima_650BP_LIP	Peru_Chinchawas_700BP_LIP	0.000426	1.122	27721	27465	601008
result:	Mbuti.DG	Peru_ElBrujo_850BP_MH-LIP	Peru_Lima_650BP_LIP	Peru_Chinchawas_700BP_LIP	0.000389	1.151	34889	34595	756340
result:	Mbuti.DG	Chile_Pica8_700BP_LIP	Peru_Lima_650BP_LIP	Peru_Chinchawas_700BP_LIP	0.000512	1.172	21068	20834	458741
result:	Mbuti.DG	Peru_Campanayuq_1000BP_MH	Peru_Lima_650BP_LIP	Peru_Chinchawas_700BP_LIP	0.000661	1.233	10792	10639	232380
result:	Mbuti.DG	Peru_Lauricocha_3500BP_IP	Peru_Lima_650BP_LIP	Peru_Chinchawas_700BP_LIP	0.000571	1.236	24090	23787	529343
result:	Mbuti.DG	Peru_Lauricocha_8600BP_EA	Peru_Lima_650BP_LIP	Peru_Chinchawas_700BP_LIP	0.000492	1.288	36254	35864	792375
result:	Mbuti.DG	Peru_RioUncallane_1700BP_EIP.SG	Peru_Lima_650BP_LIP	Peru_Chinchawas_700BP_LIP	0.000405	1.297	37753	37420	822906
result:	Mbuti.DG	Peru_Charrangochayoc_700BP_LIP	Peru_Lima_650BP_LIP	Peru_Chinchawas_700BP_LIP	0.000607	1.388	32332	31907	700780
result:	Mbuti.DG	Peru_HuacaPrieta_4500BP_LA	Peru_Lima_650BP_LIP	Peru_Chinchawas_700BP_LIP	0.002224	1.447	910	867	19290
result:	Mbuti.DG	Peru_Mesayocpata_450BP_LH	Peru_Lima_650BP_LIP	Peru_Chinchawas_700BP_LIP	0.000931	1.513	7944	7785	171155
result:	Mbuti.DG	Bolivia_Iroco_1050BP_MH	Peru_Lima_650BP_LIP	Peru_Chinchawas_700BP_LIP	0.000711	1.542	23407	23045	509113
result:	Mbuti.DG	Peru_Ullujaya_1350BP_EIP	Peru_Lima_650BP_LIP	Peru_Chinchawas_700BP_LIP	0.00063	1.585	23559	23236	512182
result:	Mbuti.DG	Peru_Cusco_Torontoy_B_450BP_LH	Peru_Lima_650BP_LIP	Peru_Chinchawas_700BP_LIP	0.000765	1.682	30171	29670	655673
result:	Mbuti.DG	Peru_La_Galgada_4100BP_LA	Peru_Lima_650BP_LIP	Peru_Chinchawas_700BP_LIP	0.000734	1.71	35011	34456	756929
result:	Mbuti.DG	Peru_Palpa_550BP_LIP	Peru_Lima_650BP_LIP	Peru_Chinchawas_700BP_LIP	0.000671	1.768	29303	28878	633929
result:	Mbuti.DG	Peru_Ullujaya_950BP_MH	Peru_Lima_650BP_LIP	Peru_Chinchawas_700BP_LIP	0.000758	1.787	23744	23353	515545
result:	Mbuti.DG	Peru_Cusco_SanSebastian_610-490BP_LH-LIP	Peru_Lima_650BP_LIP	Peru_Chinchawas_700BP_LIP	0.000727	1.849	31060	30569	675506
result:	Mbuti.DG	Peru_Palpa_950BP_MH	Peru_Lima_650BP_LIP	Peru_Chinchawas_700BP_LIP	0.002103	2.011	1716	1638	37245
result:	Mbuti.DG	Peru_Laramate_900BP_MH	Peru_Lima_650BP_LIP	Peru_Chinchawas_700BP_LIP	0.00099	3.207	36928	36136	799270
result:	Mbuti.DG	Peru_Cuncaicha_4200BP_LA	Peru_Lima_650BP_LIP	Peru_Chinchawas_700BP_LIP	0.00146	3.279	34347	33262	743300
result:	Mbuti.DG	Peru_Chinchawas_1000BP_MH	Peru_Lima_650BP_LIP	Peru_Chinchawas_700BP_LIP	0.005245	10.073	17128	15294	349627
result:	Mbuti.DG	Peru_Lima_1450-1050BP_EIP-MH	Peru_Lima_650BP_LIP	Peru_Chinchawas_1000BP_MH	-0.000786	-1.228	8284	8426	180902
result:	Mbuti.DG	Peru_Cusco_Torontoy_A_450BP_LH	Peru_Lima_650BP_LIP	Peru_Chinchawas_1000BP_MH	-0.000559	-1.11	15460	15649	338989
result:	Mbuti.DG	Argentina_LagunaChica_1600BP	Peru_Lima_650BP_LIP	Peru_Chinchawas_1000BP_MH	-0.000626	-1.028	12931	13109	283844
result:	Mbuti.DG	Aymara.SG	Peru_Lima_650BP_LIP	Peru_Chinchawas_1000BP_MH	0.000148	0.257	17005	16950	371260
result:	Mbuti.DG	Peru_SoroMikayaPatjxa_6800BP_MA.SG	Peru_Lima_650BP_LIP	Peru_Chinchawas_1000BP_MH	0.000494	0.333	945	934	22284
result:	Mbuti.DG	Peru_Kaillachuro_Unknown.SG	Peru_Lima_650BP_LIP	Peru_Chinchawas_1000BP_MH	0.000353	0.415	4772	4735	104783
result:	Mbuti.DG	Quechua.DG	Peru_Lima_650BP_LIP	Peru_Chinchawas_1000BP_MH	0.00028	0.619	16646	16544	364674
result:	Mbuti.DG	Peru_Cuncaicha_9000BP_EA	Peru_Lima_650BP_LIP	Peru_Chinchawas_1000BP_MH	0.000386	0.619	16150	16014	352240
result:	Mbuti.DG	Peru_Paracas_2250BP_EH	Peru_Lima_650BP_LIP	Peru_Chinchawas_1000BP_MH	0.001848	0.659	331	317	7211
result:	Mbuti.DG	Chile_Pukara_700BP_LIP	Peru_Lima_650BP_LIP	Peru_Chinchawas_1000BP_MH	0.00045	0.678	6620	6555	143624
result:	Mbuti.DG	Chile_CaletaHuelen_1100BP_MH	Peru_Lima_650BP_LIP	Peru_Chinchawas_1000BP_MH	0.000436	0.732	10600	10499	231243
result:	Mbuti.DG	Chile_LosRieles_5100BP_MA	Peru_Lima_650BP_LIP	Peru_Chinchawas_1000BP_MH	0.000491	0.787	15270	15107	331775
result:	Mbuti.DG	Peru_La_Galgada_600BP_LIP	Peru_Lima_650BP_LIP	Peru_Chinchawas_1000BP_MH	0.002576	0.893	319	301	6778
result:	Mbuti.DG	Peru_Palpa_950BP_MH	Peru_Lima_650BP_LIP	Peru_Chinchawas_1000BP_MH	0.00149	0.948	876	847	19436
result:	Mbuti.DG	Peru_Cuncaicha_3300BP_IP	Peru_Lima_650BP_LIP	Peru_Chinchawas_1000BP_MH	0.000609	1.031	14843	14645	325501
result:	Mbuti.DG	Argentina_Aconcagua_500BP_LH.SG	Peru_Lima_650BP_LIP	Peru_Chinchawas_1000BP_MH	0.000674	1.148	15160	14938	329292
result:	Mbuti.DG	Chile_Pica8_700BP_LIP	Peru_Lima_650BP_LIP	Peru_Chinchawas_1000BP_MH	0.000776	1.194	10892	10708	237423
result:	Mbuti.DG	Bolivia_Tiwanaku_1000BP_MH	Peru_Lima_650BP_LIP	Peru_Chinchawas_1000BP_MH	0.000767	1.203	7807	7677	170184
result:	Mbuti.DG	Peru_Ullujaya_950BP_MH	Peru_Lima_650BP_LIP	Peru_Chinchawas_1000BP_MH	0.000757	1.231	12100	11902	261946
result:	Mbuti.DG	Peru_Cusco_Torontoy_B_450BP_LH	Peru_Lima_650BP_LIP	Peru_Chinchawas_1000BP_MH	0.000809	1.283	14453	14199	313839
result:	Mbuti.DG	Peru_HuacaPrieta_4500BP_LA	Peru_Lima_650BP_LIP	Peru_Chinchawas_1000BP_MH	0.003072	1.349	538	503	11479
result:	Mbuti.DG	Peru_Mesayocpata_450BP_LH	Peru_Lima_650BP_LIP	Peru_Chinchawas_1000BP_MH	0.001274	1.4	3961	3854	84010
result:	Mbuti.DG	Bolivia_Miraflores_1100BP_MH	Peru_Lima_650BP_LIP	Peru_Chinchawas_1000BP_MH	0.000671	1.43	16532	16291	358474
result:	Mbuti.DG	Bolivia_Iroco_1050BP_MH	Peru_Lima_650BP_LIP	Peru_Chinchawas_1000BP_MH	0.000943	1.5	11668	11429	253356
result:	Mbuti.DG	Peru_Lauricocha_3500BP_IP	Peru_Lima_650BP_LIP	Peru_Chinchawas_1000BP_MH	0.001109	1.714	11660	11378	253970
result:	Mbuti.DG	Peru_Cuncaicha_4200BP_LA	Peru_Lima_650BP_LIP	Peru_Chinchawas_1000BP_MH	0.001054	1.815	16012	15645	348360
result:	Mbuti.DG	Peru_Charrangochayoc_700BP_LIP	Peru_Lima_650BP_LIP	Peru_Chinchawas_1000BP_MH	0.001082	1.849	15614	15249	337448
result:	Mbuti.DG	Peru_Cusco_SanSebastian_610-490BP_LH-LIP	Peru_Lima_650BP_LIP	Peru_Chinchawas_1000BP_MH	0.000981	1.861	15091	14769	327488
result:	Mbuti.DG	Bolivia_Aymara.SG	Peru_Lima_650BP_LIP	Peru_Chinchawas_1000BP_MH	0.000673	1.891	17083	16833	371464
result:	Mbuti.DG	Chile_Conchali_700BP_LIP	Peru_Lima_650BP_LIP	Peru_Chinchawas_1000BP_MH	0.000913	1.916	16537	16210	357865
result:	Mbuti.DG	Peru_ElBrujo_1300BP_EIP	Peru_Lima_650BP_LIP	Peru_Chinchawas_1000BP_MH	0.000973	1.92	13886	13596	298247
result:	Mbuti.DG	Peru_Lauricocha_5800BP_MA	Peru_Lima_650BP_LIP	Peru_Chinchawas_1000BP_MH	0.001338	1.977	11971	11625	258419
result:	Mbuti.DG	Peru_RioUncallane_1700BP_EIP.SG	Peru_Lima_650BP_LIP	Peru_Chinchawas_1000BP_MH	0.00083	2.048	17152	16844	371451
result:	Mbuti.DG	Peru_Campanayuq_1000BP_MH	Peru_Lima_650BP_LIP	Peru_Chinchawas_1000BP_MH	0.001617	2.238	5922	5716	127507
result:	Mbuti.DG	Peru_Lauricocha_8600BP_EA	Peru_Lima_650BP_LIP	Peru_Chinchawas_1000BP_MH	0.001145	2.266	16727	16312	362419
result:	Mbuti.DG	Peru_Ullujaya_1350BP_EIP	Peru_Lima_650BP_LIP	Peru_Chinchawas_1000BP_MH	0.001305	2.348	12115	11775	260570
result:	Mbuti.DG	Peru_ElBrujo_850BP_MH-LIP	Peru_Lima_650BP_LIP	Peru_Chinchawas_1000BP_MH	0.001126	2.409	16489	16090	354374
result:	Mbuti.DG	Peru_Laramate_900BP_MH	Peru_Lima_650BP_LIP	Peru_Chinchawas_1000BP_MH	0.001113	2.584	16947	16539	366046
result:	Mbuti.DG	Peru_La_Galgada_4100BP_LA	Peru_Lima_650BP_LIP	Peru_Chinchawas_1000BP_MH	0.001599	2.702	16543	15976	354808
result:	Mbuti.DG	Peru_Laramate_650BP_LIP	Peru_Lima_650BP_LIP	Peru_Chinchawas_1000BP_MH	0.001343	2.972	17163	16667	369333
result:	Mbuti.DG	Peru_Palpa_550BP_LIP	Peru_Lima_650BP_LIP	Peru_Chinchawas_1000BP_MH	0.001595	3.065	14616	14119	311785
result:	Mbuti.DG	Peru_Chinchawas_700BP_LIP	Peru_Lima_650BP_LIP	Peru_Chinchawas_1000BP_MH	0.005555	10.535	17128	15186	349627
result:	Mbuti.DG	Peru_Lima_650BP_LIP	Peru_Lima_1450-1050BP_EIP-MH	Peru_Chinchawas_1000BP_MH	-0.000588	-0.952	8320	8426	180902
result:	Mbuti.DG	Peru_Cuncaicha_4200BP_LA	Peru_Lima_1450-1050BP_EIP-MH	Peru_Chinchawas_1000BP_MH	-0.000597	-0.831	8043	8148	176530
result:	Mbuti.DG	Peru_Kaillachuro_Unknown.SG	Peru_Lima_1450-1050BP_EIP-MH	Peru_Chinchawas_1000BP_MH	-0.000862	-0.716	2374	2419	52469
result:	Mbuti.DG	Argentina_LagunaChica_1600BP	Peru_Lima_1450-1050BP_EIP-MH	Peru_Chinchawas_1000BP_MH	-0.000544	-0.686	6894	6976	150745
result:	Mbuti.DG	Peru_SoroMikayaPatjxa_6800BP_MA.SG	Peru_Lima_1450-1050BP_EIP-MH	Peru_Chinchawas_1000BP_MH	-0.001063	-0.454	483	495	11245
result:	Mbuti.DG	Peru_Cuncaicha_3300BP_IP	Peru_Lima_1450-1050BP_EIP-MH	Peru_Chinchawas_1000BP_MH	-0.000195	-0.263	7662	7695	167745
result:	Mbuti.DG	Chile_LosRieles_5100BP_MA	Peru_Lima_1450-1050BP_EIP-MH	Peru_Chinchawas_1000BP_MH	-2.1e-05	-0.028	7921	7924	171172
result:	Mbuti.DG	Bolivia_Tiwanaku_1000BP_MH	Peru_Lima_1450-1050BP_EIP-MH	Peru_Chinchawas_1000BP_MH	0.000145	0.168	4195	4181	91259
result:	Mbuti.DG	Peru_Cusco_Torontoy_A_450BP_LH	Peru_Lima_1450-1050BP_EIP-MH	Peru_Chinchawas_1000BP_MH	0.000169	0.272	7970	7941	172219
result:	Mbuti.DG	Peru_Cusco_SanSebastian_610-490BP_LH-LIP	Peru_Lima_1450-1050BP_EIP-MH	Peru_Chinchawas_1000BP_MH	0.000193	0.28	7831	7798	169485
result:	Mbuti.DG	Peru_HuacaPrieta_4500BP_LA	Peru_Lima_1450-1050BP_EIP-MH	Peru_Chinchawas_1000BP_MH	0.001097	0.348	317	310	6619
result:	Mbuti.DG	Peru_Paracas_2250BP_EH	Peru_Lima_1450-1050BP_EIP-MH	Peru_Chinchawas_1000BP_MH	0.001566	0.396	192	185	4081
result:	Mbuti.DG	Aymara.SG	Peru_Lima_1450-1050BP_EIP-MH	Peru_Chinchawas_1000BP_MH	0.000318	0.425	8533	8475	184932
result:	Mbuti.DG	Peru_Mesayocpata_450BP_LH	Peru_Lima_1450-1050BP_EIP-MH	Peru_Chinchawas_1000BP_MH	0.000548	0.432	2069	2045	43644
result:	Mbuti.DG	Bolivia_Miraflores_1100BP_MH	Peru_Lima_1450-1050BP_EIP-MH	Peru_Chinchawas_1000BP_MH	0.000335	0.534	8351	8291	180592
result:	Mbuti.DG	Argentina_Aconcagua_500BP_LH.SG	Peru_Lima_1450-1050BP_EIP-MH	Peru_Chinchawas_1000BP_MH	0.000426	0.568	7664	7594	164902
result:	Mbuti.DG	Quechua.DG	Peru_Lima_1450-1050BP_EIP-MH	Peru_Chinchawas_1000BP_MH	0.000353	0.636	8393	8329	181744
result:	Mbuti.DG	Peru_Cuncaicha_9000BP_EA	Peru_Lima_1450-1050BP_EIP-MH	Peru_Chinchawas_1000BP_MH	0.00052	0.694	8301	8208	178803
result:	Mbuti.DG	Bolivia_Iroco_1050BP_MH	Peru_Lima_1450-1050BP_EIP-MH	Peru_Chinchawas_1000BP_MH	0.000577	0.726	6145	6068	132728
result:	Mbuti.DG	Chile_Pica8_700BP_LIP	Peru_Lima_1450-1050BP_EIP-MH	Peru_Chinchawas_1000BP_MH	0.000601	0.749	5909	5833	127705
result:	Mbuti.DG	Peru_Lauricocha_3500BP_IP	Peru_Lima_1450-1050BP_EIP-MH	Peru_Chinchawas_1000BP_MH	0.000659	0.756	6063	5977	131205
result:	Mbuti.DG	Peru_Charrangochayoc_700BP_LIP	Peru_Lima_1450-1050BP_EIP-MH	Peru_Chinchawas_1000BP_MH	0.000585	0.785	8034	7933	173025
result:	Mbuti.DG	Peru_Palpa_950BP_MH	Peru_Lima_1450-1050BP_EIP-MH	Peru_Chinchawas_1000BP_MH	0.001991	0.826	495	475	10463
result:	Mbuti.DG	Peru_Campanayuq_1000BP_MH	Peru_Lima_1450-1050BP_EIP-MH	Peru_Chinchawas_1000BP_MH	0.000821	0.827	3318	3260	71021
result:	Mbuti.DG	Peru_Lauricocha_5800BP_MA	Peru_Lima_1450-1050BP_EIP-MH	Peru_Chinchawas_1000BP_MH	0.000874	1.002	6217	6101	133150
result:	Mbuti.DG	Peru_Ullujaya_950BP_MH	Peru_Lima_1450-1050BP_EIP-MH	Peru_Chinchawas_1000BP_MH	0.000826	1.057	6497	6382	139100
result:	Mbuti.DG	Peru_ElBrujo_1300BP_EIP	Peru_Lima_1450-1050BP_EIP-MH	Peru_Chinchawas_1000BP_MH	0.000729	1.075	7264	7150	155879
result:	Mbuti.DG	Peru_La_Galgada_4100BP_LA	Peru_Lima_1450-1050BP_EIP-MH	Peru_Chinchawas_1000BP_MH	0.000916	1.206	8370	8205	179591
result:	Mbuti.DG	Peru_Lauricocha_8600BP_EA	Peru_Lima_1450-1050BP_EIP-MH	Peru_Chinchawas_1000BP_MH	0.000859	1.292	8448	8292	181686
result:	Mbuti.DG	Peru_Cusco_Torontoy_B_450BP_LH	Peru_Lima_1450-1050BP_EIP-MH	Peru_Chinchawas_1000BP_MH	0.001012	1.332	7516	7353	160842
result:	Mbuti.DG	Bolivia_Aymara.SG	Peru_Lima_1450-1050BP_EIP-MH	Peru_Chinchawas_1000BP_MH	0.000616	1.345	8574	8460	185028
result:	Mbuti.DG	Chile_Conchali_700BP_LIP	Peru_Lima_1450-1050BP_EIP-MH	Peru_Chinchawas_1000BP_MH	0.000865	1.37	8429	8272	181024
result:	Mbuti.DG	Chile_CaletaHuelen_1100BP_MH	Peru_Lima_1450-1050BP_EIP-MH	Peru_Chinchawas_1000BP_MH	0.001208	1.504	5674	5527	121781
result:	Mbuti.DG	Peru_RioUncallane_1700BP_EIP.SG	Peru_Lima_1450-1050BP_EIP-MH	Peru_Chinchawas_1000BP_MH	0.000816	1.571	8624	8473	185021
result:	Mbuti.DG	Chile_Pukara_700BP_LIP	Peru_Lima_1450-1050BP_EIP-MH	Peru_Chinchawas_1000BP_MH	0.001575	1.643	3581	3460	76543
result:	Mbuti.DG	Peru_Palpa_550BP_LIP	Peru_Lima_1450-1050BP_EIP-MH	Peru_Chinchawas_1000BP_MH	0.001361	2.053	7617	7396	162474
result:	Mbuti.DG	Peru_ElBrujo_850BP_MH-LIP	Peru_Lima_1450-1050BP_EIP-MH	Peru_Chinchawas_1000BP_MH	0.001287	2.171	8431	8200	179349
result:	Mbuti.DG	Peru_Laramate_900BP_MH	Peru_Lima_1450-1050BP_EIP-MH	Peru_Chinchawas_1000BP_MH	0.001148	2.187	8567	8356	183627
result:	Mbuti.DG	Peru_Ullujaya_1350BP_EIP	Peru_Lima_1450-1050BP_EIP-MH	Peru_Chinchawas_1000BP_MH	0.001665	2.3	6505	6274	138627
result:	Mbuti.DG	Peru_Laramate_650BP_LIP	Peru_Lima_1450-1050BP_EIP-MH	Peru_Chinchawas_1000BP_MH	0.001456	2.489	8670	8401	184372
result:	Mbuti.DG	Peru_La_Galgada_600BP_LIP	Peru_Lima_1450-1050BP_EIP-MH	Peru_Chinchawas_1000BP_MH	0.010812	2.795	174	132	3814
result:	Mbuti.DG	Peru_Chinchawas_700BP_LIP	Peru_Lima_1450-1050BP_EIP-MH	Peru_Chinchawas_1000BP_MH	0.006121	9.762	8856	7767	177957
CentralPeruCoast vs. SouthPeruHighlands:
result:	Mbuti.DG	Peru_Lima_1450-1050BP_EIP-MH	Peru_Lima_650BP_LIP	Peru_Laramate_900BP_MH	-0.001656	-4.413	17427	18066	385692
result:	Mbuti.DG	Peru_Cusco_Torontoy_A_450BP_LH	Peru_Lima_650BP_LIP	Peru_Laramate_900BP_MH	-0.00077	-2.303	35983	36589	787683
result:	Mbuti.DG	Peru_Lauricocha_5800BP_MA	Peru_Lima_650BP_LIP	Peru_Laramate_900BP_MH	-0.000699	-1.715	26628	27038	587180
result:	Mbuti.DG	Peru_La_Galgada_4100BP_LA	Peru_Lima_650BP_LIP	Peru_Laramate_900BP_MH	-0.000469	-1.256	37746	38132	823678
result:	Mbuti.DG	Peru_ElBrujo_1300BP_EIP	Peru_Lima_650BP_LIP	Peru_Laramate_900BP_MH	-0.000345	-1.134	29519	29741	642744
result:	Mbuti.DG	Argentina_Aconcagua_500BP_LH.SG	Peru_Lima_650BP_LIP	Peru_Laramate_900BP_MH	-0.000417	-1.109	37215	37554	811823
result:	Mbuti.DG	Peru_ElBrujo_850BP_MH-LIP	Peru_Lima_650BP_LIP	Peru_Laramate_900BP_MH	-0.000274	-0.938	37929	38155	824291
result:	Mbuti.DG	Argentina_LagunaChica_1600BP	Peru_Lima_650BP_LIP	Peru_Laramate_900BP_MH	-0.00029	-0.763	27023	27194	589119
result:	Mbuti.DG	Peru_Lauricocha_3500BP_IP	Peru_Lima_650BP_LIP	Peru_Laramate_900BP_MH	-0.000227	-0.591	25967	26097	573694
result:	Mbuti.DG	Peru_La_Galgada_600BP_LIP	Peru_Lima_650BP_LIP	Peru_Laramate_900BP_MH	-0.000862	-0.551	602	613	13022
result:	Mbuti.DG	Peru_Chinchawas_1000BP_MH	Peru_Lima_650BP_LIP	Peru_Laramate_900BP_MH	-0.000154	-0.358	16947	17003	366046
result:	Mbuti.DG	Chile_LosRieles_5100BP_MA	Peru_Lima_650BP_LIP	Peru_Laramate_900BP_MH	9e-05	0.229	33657	33591	732227
result:	Mbuti.DG	Peru_Cuncaicha_9000BP_EA	Peru_Lima_650BP_LIP	Peru_Laramate_900BP_MH	9.1e-05	0.229	37432	37357	815866
result:	Mbuti.DG	Peru_Chinchawas_700BP_LIP	Peru_Lima_650BP_LIP	Peru_Laramate_900BP_MH	8.4e-05	0.277	36928	36861	799270
result:	Mbuti.DG	Peru_SoroMikayaPatjxa_6800BP_MA.SG	Peru_Lima_650BP_LIP	Peru_Laramate_900BP_MH	0.000225	0.286	2433	2420	56000
result:	Mbuti.DG	Peru_Lauricocha_8600BP_EA	Peru_Lima_650BP_LIP	Peru_Laramate_900BP_MH	0.000145	0.44	40188	40061	877361
result:	Mbuti.DG	Chile_Conchali_700BP_LIP	Peru_Lima_650BP_LIP	Peru_Laramate_900BP_MH	0.000153	0.507	38371	38244	833828
result:	Mbuti.DG	Chile_CaletaHuelen_1100BP_MH	Peru_Lima_650BP_LIP	Peru_Laramate_900BP_MH	0.000241	0.681	22650	22532	491004
result:	Mbuti.DG	Peru_HuacaPrieta_4500BP_LA	Peru_Lima_650BP_LIP	Peru_Laramate_900BP_MH	0.001254	0.97	927	902	19691
result:	Mbuti.DG	Aymara.SG	Peru_Lima_650BP_LIP	Peru_Laramate_900BP_MH	0.000445	1.205	42521	42111	920665
result:	Mbuti.DG	Peru_Kaillachuro_Unknown.SG	Peru_Lima_650BP_LIP	Peru_Laramate_900BP_MH	0.000652	1.376	11920	11750	260158
result:	Mbuti.DG	Peru_Paracas_2250BP_EH	Peru_Lima_650BP_LIP	Peru_Laramate_900BP_MH	0.002142	1.475	657	628	13928
result:	Mbuti.DG	Bolivia_Iroco_1050BP_MH	Peru_Lima_650BP_LIP	Peru_Laramate_900BP_MH	0.000663	1.653	25291	24928	546796
result:	Mbuti.DG	Bolivia_Tiwanaku_1000BP_MH	Peru_Lima_650BP_LIP	Peru_Laramate_900BP_MH	0.00075	2.006	16419	16153	354692
result:	Mbuti.DG	Peru_Mesayocpata_450BP_LH	Peru_Lima_650BP_LIP	Peru_Laramate_900BP_MH	0.00107	2.018	8595	8399	183221
result:	Mbuti.DG	Peru_Cusco_Torontoy_B_450BP_LH	Peru_Lima_650BP_LIP	Peru_Laramate_900BP_MH	0.000781	2.114	32923	32366	712471
result:	Mbuti.DG	Peru_Cuncaicha_3300BP_IP	Peru_Lima_650BP_LIP	Peru_Laramate_900BP_MH	0.000888	2.358	33418	32772	727853
result:	Mbuti.DG	Peru_Palpa_550BP_LIP	Peru_Lima_650BP_LIP	Peru_Laramate_900BP_MH	0.000788	2.464	31554	31020	677290
result:	Mbuti.DG	Quechua.DG	Peru_Lima_650BP_LIP	Peru_Laramate_900BP_MH	0.000718	2.472	41644	40995	903971
result:	Mbuti.DG	Peru_Cusco_SanSebastian_610-490BP_LH-LIP	Peru_Lima_650BP_LIP	Peru_Laramate_900BP_MH	0.000804	2.532	33418	32839	720853
result:	Mbuti.DG	Bolivia_Miraflores_1100BP_MH	Peru_Lima_650BP_LIP	Peru_Laramate_900BP_MH	0.000722	2.541	39615	38996	855834
result:	Mbuti.DG	Peru_RioUncallane_1700BP_EIP.SG	Peru_Lima_650BP_LIP	Peru_Laramate_900BP_MH	0.000741	2.819	42664	41981	921205
result:	Mbuti.DG	Peru_Ullujaya_950BP_MH	Peru_Lima_650BP_LIP	Peru_Laramate_900BP_MH	0.001164	3.115	25377	24744	544036
result:	Mbuti.DG	Peru_Ullujaya_1350BP_EIP	Peru_Lima_650BP_LIP	Peru_Laramate_900BP_MH	0.001027	3.227	25222	24667	540414
result:	Mbuti.DG	Chile_Pica8_700BP_LIP	Peru_Lima_650BP_LIP	Peru_Laramate_900BP_MH	0.001217	3.263	22572	21982	484188
result:	Mbuti.DG	Peru_Campanayuq_1000BP_MH	Peru_Lima_650BP_LIP	Peru_Laramate_900BP_MH	0.001578	3.566	11416	11034	242192
result:	Mbuti.DG	Peru_Palpa_950BP_MH	Peru_Lima_650BP_LIP	Peru_Laramate_900BP_MH	0.003351	3.606	1886	1754	39537
result:	Mbuti.DG	Peru_Cuncaicha_4200BP_LA	Peru_Lima_650BP_LIP	Peru_Laramate_900BP_MH	0.001437	3.775	37620	36460	807622
result:	Mbuti.DG	Chile_Pukara_700BP_LIP	Peru_Lima_650BP_LIP	Peru_Laramate_900BP_MH	0.00165	3.959	14292	13789	304502
result:	Mbuti.DG	Bolivia_Aymara.SG	Peru_Lima_650BP_LIP	Peru_Laramate_900BP_MH	0.001005	4.378	42740	41815	921241
result:	Mbuti.DG	Peru_Laramate_650BP_LIP	Peru_Lima_650BP_LIP	Peru_Laramate_900BP_MH	0.001401	4.777	42318	41048	906388
result:	Mbuti.DG	Peru_Charrangochayoc_700BP_LIP	Peru_Lima_650BP_LIP	Peru_Laramate_900BP_MH	0.002225	6.098	35511	33842	750447
result:	Mbuti.DG	Peru_Lima_650BP_LIP	Peru_Lima_1450-1050BP_EIP-MH	Peru_Laramate_900BP_MH	-0.001303	-3.347	17563	18066	385692
result:	Mbuti.DG	Peru_HuacaPrieta_4500BP_LA	Peru_Lima_1450-1050BP_EIP-MH	Peru_Laramate_900BP_MH	-0.002576	-1.342	485	512	10754
result:	Mbuti.DG	Peru_ElBrujo_1300BP_EIP	Peru_Lima_1450-1050BP_EIP-MH	Peru_Laramate_900BP_MH	-0.000497	-1.222	14135	14287	306148
result:	Mbuti.DG	Peru_SoroMikayaPatjxa_6800BP_MA.SG	Peru_Lima_1450-1050BP_EIP-MH	Peru_Laramate_900BP_MH	-0.001538	-1.188	1073	1110	24566
result:	Mbuti.DG	Argentina_Aconcagua_500BP_LH.SG	Peru_Lima_1450-1050BP_EIP-MH	Peru_Laramate_900BP_MH	-0.00047	-0.984	16483	16650	356645
result:	Mbuti.DG	Peru_Lauricocha_3500BP_IP	Peru_Lima_1450-1050BP_EIP-MH	Peru_Laramate_900BP_MH	-0.00049	-0.912	12137	12268	266369
result:	Mbuti.DG	Peru_La_Galgada_4100BP_LA	Peru_Lima_1450-1050BP_EIP-MH	Peru_Laramate_900BP_MH	-0.000231	-0.495	17334	17420	374841
result:	Mbuti.DG	Peru_Lauricocha_5800BP_MA	Peru_Lima_1450-1050BP_EIP-MH	Peru_Laramate_900BP_MH	-0.000155	-0.324	12519	12561	271630
result:	Mbuti.DG	Peru_ElBrujo_850BP_MH-LIP	Peru_Lima_1450-1050BP_EIP-MH	Peru_Laramate_900BP_MH	-8.2e-05	-0.227	17459	17490	374297
result:	Mbuti.DG	Peru_Cusco_Torontoy_A_450BP_LH	Peru_Lima_1450-1050BP_EIP-MH	Peru_Laramate_900BP_MH	-4e-06	-0.011	16614	16616	357758
result:	Mbuti.DG	Peru_Mesayocpata_450BP_LH	Peru_Lima_1450-1050BP_EIP-MH	Peru_Laramate_900BP_MH	0.000128	0.17	4034	4023	86200
result:	Mbuti.DG	Chile_LosRieles_5100BP_MA	Peru_Lima_1450-1050BP_EIP-MH	Peru_Laramate_900BP_MH	0.000146	0.311	15985	15935	344615
result:	Mbuti.DG	Argentina_LagunaChica_1600BP	Peru_Lima_1450-1050BP_EIP-MH	Peru_Laramate_900BP_MH	0.000149	0.327	13271	13228	289018
result:	Mbuti.DG	Bolivia_Tiwanaku_1000BP_MH	Peru_Lima_1450-1050BP_EIP-MH	Peru_Laramate_900BP_MH	0.000247	0.474	8060	8018	173863
result:	Mbuti.DG	Peru_La_Galgada_600BP_LIP	Peru_Lima_1450-1050BP_EIP-MH	Peru_Laramate_900BP_MH	0.001466	0.597	314	304	6727
result:	Mbuti.DG	Peru_Chinchawas_1000BP_MH	Peru_Lima_1450-1050BP_EIP-MH	Peru_Laramate_900BP_MH	0.000424	0.791	8567	8489	183627
result:	Mbuti.DG	Peru_Paracas_2250BP_EH	Peru_Lima_1450-1050BP_EIP-MH	Peru_Laramate_900BP_MH	0.002194	1.017	343	327	7279
result:	Mbuti.DG	Peru_Campanayuq_1000BP_MH	Peru_Lima_1450-1050BP_EIP-MH	Peru_Laramate_900BP_MH	0.000654	1.041	5868	5786	125492
result:	Mbuti.DG	Chile_Conchali_700BP_LIP	Peru_Lima_1450-1050BP_EIP-MH	Peru_Laramate_900BP_MH	0.000416	1.103	17628	17471	379462
result:	Mbuti.DG	Peru_Cusco_SanSebastian_610-490BP_LH-LIP	Peru_Lima_1450-1050BP_EIP-MH	Peru_Laramate_900BP_MH	0.000489	1.189	15832	15666	340448
result:	Mbuti.DG	Peru_Kaillachuro_Unknown.SG	Peru_Lima_1450-1050BP_EIP-MH	Peru_Laramate_900BP_MH	0.000921	1.324	5264	5159	113810
result:	Mbuti.DG	Peru_Lauricocha_8600BP_EA	Peru_Lima_1450-1050BP_EIP-MH	Peru_Laramate_900BP_MH	0.000529	1.34	18064	17858	388551
result:	Mbuti.DG	Peru_Cuncaicha_9000BP_EA	Peru_Lima_1450-1050BP_EIP-MH	Peru_Laramate_900BP_MH	0.000751	1.536	17372	17093	372326
result:	Mbuti.DG	Peru_Cuncaicha_4200BP_LA	Peru_Lima_1450-1050BP_EIP-MH	Peru_Laramate_900BP_MH	0.000722	1.588	17113	16846	368547
result:	Mbuti.DG	Chile_CaletaHuelen_1100BP_MH	Peru_Lima_1450-1050BP_EIP-MH	Peru_Laramate_900BP_MH	0.0008	1.625	11004	10815	236148
result:	Mbuti.DG	Peru_Palpa_550BP_LIP	Peru_Lima_1450-1050BP_EIP-MH	Peru_Laramate_900BP_MH	0.000736	1.714	15081	14843	322518
result:	Mbuti.DG	Peru_Chinchawas_700BP_LIP	Peru_Lima_1450-1050BP_EIP-MH	Peru_Laramate_900BP_MH	0.000786	2.039	17279	16990	367426
result:	Mbuti.DG	Peru_Cuncaicha_3300BP_IP	Peru_Lima_1450-1050BP_EIP-MH	Peru_Laramate_900BP_MH	0.000973	2.094	15746	15415	339675
result:	Mbuti.DG	Peru_Ullujaya_950BP_MH	Peru_Lima_1450-1050BP_EIP-MH	Peru_Laramate_900BP_MH	0.001005	2.129	12465	12198	266328
result:	Mbuti.DG	Peru_Cusco_Torontoy_B_450BP_LH	Peru_Lima_1450-1050BP_EIP-MH	Peru_Laramate_900BP_MH	0.00102	2.19	15334	14999	327811
result:	Mbuti.DG	Peru_Palpa_950BP_MH	Peru_Lima_1450-1050BP_EIP-MH	Peru_Laramate_900BP_MH	0.003151	2.263	929	868	19543
result:	Mbuti.DG	Bolivia_Iroco_1050BP_MH	Peru_Lima_1450-1050BP_EIP-MH	Peru_Laramate_900BP_MH	0.001126	2.376	12153	11861	259520
result:	Mbuti.DG	Chile_Pica8_700BP_LIP	Peru_Lima_1450-1050BP_EIP-MH	Peru_Laramate_900BP_MH	0.001339	2.671	11282	10960	240499
result:	Mbuti.DG	Bolivia_Miraflores_1100BP_MH	Peru_Lima_1450-1050BP_EIP-MH	Peru_Laramate_900BP_MH	0.001075	2.909	17988	17575	383349
result:	Mbuti.DG	Peru_Ullujaya_1350BP_EIP	Peru_Lima_1450-1050BP_EIP-MH	Peru_Laramate_900BP_MH	0.001396	3.109	12449	12079	265036
result:	Mbuti.DG	Quechua.DG	Peru_Lima_1450-1050BP_EIP-MH	Peru_Laramate_900BP_MH	0.001322	3.784	18494	17971	395325
result:	Mbuti.DG	Peru_RioUncallane_1700BP_EIP.SG	Peru_Lima_1450-1050BP_EIP-MH	Peru_Laramate_900BP_MH	0.001301	4.082	18913	18390	402365
result:	Mbuti.DG	Aymara.SG	Peru_Lima_1450-1050BP_EIP-MH	Peru_Laramate_900BP_MH	0.001822	4.108	18973	18241	402147
result:	Mbuti.DG	Chile_Pukara_700BP_LIP	Peru_Lima_1450-1050BP_EIP-MH	Peru_Laramate_900BP_MH	0.00253	4.335	7079	6704	148188
result:	Mbuti.DG	Peru_Charrangochayoc_700BP_LIP	Peru_Lima_1450-1050BP_EIP-MH	Peru_Laramate_900BP_MH	0.002167	4.45	16661	15903	349970
result:	Mbuti.DG	Bolivia_Aymara.SG	Peru_Lima_1450-1050BP_EIP-MH	Peru_Laramate_900BP_MH	0.001463	5.186	18933	18345	402378
result:	Mbuti.DG	Peru_Laramate_650BP_LIP	Peru_Lima_1450-1050BP_EIP-MH	Peru_Laramate_900BP_MH	0.00199	5.611	18918	18126	398293
Titicaca Basin vs. SouthPeruHighlands:
result:	Mbuti.DG	Bolivia_Miraflores_1100BP_MH	Bolivia_Tiwanaku_1000BP_MH	Peru_Laramate_900BP_MH	-0.001247	-3.372	16068	16508	353355
result:	Mbuti.DG	Peru_RioUncallane_1700BP_EIP.SG	Bolivia_Tiwanaku_1000BP_MH	Peru_Laramate_900BP_MH	-0.001023	-3.111	16866	17244	369411
result:	Mbuti.DG	Bolivia_Iroco_1050BP_MH	Bolivia_Tiwanaku_1000BP_MH	Peru_Laramate_900BP_MH	-0.001169	-2.334	10887	11168	239895
result:	Mbuti.DG	Peru_SoroMikayaPatjxa_6800BP_MA.SG	Bolivia_Tiwanaku_1000BP_MH	Peru_Laramate_900BP_MH	-0.003157	-2.316	920	988	21731
result:	Mbuti.DG	Peru_Cusco_Torontoy_B_450BP_LH	Bolivia_Tiwanaku_1000BP_MH	Peru_Laramate_900BP_MH	-0.001	-2.167	13805	14109	303752
result:	Mbuti.DG	Peru_Cuncaicha_4200BP_LA	Bolivia_Tiwanaku_1000BP_MH	Peru_Laramate_900BP_MH	-0.000712	-1.56	15760	16006	344842
result:	Mbuti.DG	Chile_CaletaHuelen_1100BP_MH	Bolivia_Tiwanaku_1000BP_MH	Peru_Laramate_900BP_MH	-0.000574	-1.195	10085	10212	220302
result:	Mbuti.DG	Peru_Cusco_SanSebastian_610-490BP_LH-LIP	Bolivia_Tiwanaku_1000BP_MH	Peru_Laramate_900BP_MH	-0.000427	-1.025	14713	14851	322142
result:	Mbuti.DG	Peru_Lima_1450-1050BP_EIP-MH	Bolivia_Tiwanaku_1000BP_MH	Peru_Laramate_900BP_MH	-0.000222	-0.416	7979	8018	173863
result:	Mbuti.DG	Peru_Cuncaicha_9000BP_EA	Bolivia_Tiwanaku_1000BP_MH	Peru_Laramate_900BP_MH	-0.000194	-0.398	15911	15979	347675
result:	Mbuti.DG	Aymara.SG	Bolivia_Tiwanaku_1000BP_MH	Peru_Laramate_900BP_MH	-6.4e-05	-0.136	16996	17020	369165
result:	Mbuti.DG	Peru_Paracas_2250BP_EH	Bolivia_Tiwanaku_1000BP_MH	Peru_Laramate_900BP_MH	-0.000133	-0.054	314	315	6659
result:	Mbuti.DG	Bolivia_Aymara.SG	Bolivia_Tiwanaku_1000BP_MH	Peru_Laramate_900BP_MH	-6e-06	-0.022	16986	16988	369427
result:	Mbuti.DG	Chile_Pica8_700BP_LIP	Bolivia_Tiwanaku_1000BP_MH	Peru_Laramate_900BP_MH	1.1e-05	0.022	10611	10608	229835
result:	Mbuti.DG	Peru_Lauricocha_3500BP_IP	Bolivia_Tiwanaku_1000BP_MH	Peru_Laramate_900BP_MH	2.1e-05	0.041	11186	11181	245355
result:	Mbuti.DG	Peru_La_Galgada_600BP_LIP	Bolivia_Tiwanaku_1000BP_MH	Peru_Laramate_900BP_MH	0.00068	0.279	289	285	6109
result:	Mbuti.DG	Chile_LosRieles_5100BP_MA	Bolivia_Tiwanaku_1000BP_MH	Peru_Laramate_900BP_MH	0.000248	0.541	14941	14861	323804
result:	Mbuti.DG	Peru_Mesayocpata_450BP_LH	Bolivia_Tiwanaku_1000BP_MH	Peru_Laramate_900BP_MH	0.000554	0.706	3788	3744	80276
result:	Mbuti.DG	Peru_Lima_650BP_LIP	Bolivia_Tiwanaku_1000BP_MH	Peru_Laramate_900BP_MH	0.000379	0.956	16288	16153	354692
result:	Mbuti.DG	Peru_Kaillachuro_Unknown.SG	Bolivia_Tiwanaku_1000BP_MH	Peru_Laramate_900BP_MH	0.000745	1.097	4814	4737	104332
result:	Mbuti.DG	Peru_Cuncaicha_3300BP_IP	Bolivia_Tiwanaku_1000BP_MH	Peru_Laramate_900BP_MH	0.000535	1.118	14699	14527	319352
result:	Mbuti.DG	Peru_Palpa_950BP_MH	Bolivia_Tiwanaku_1000BP_MH	Peru_Laramate_900BP_MH	0.001769	1.216	872	840	18583
result:	Mbuti.DG	Quechua.DG	Bolivia_Tiwanaku_1000BP_MH	Peru_Laramate_900BP_MH	0.000425	1.229	16727	16573	363095
result:	Mbuti.DG	Peru_Lauricocha_5800BP_MA	Bolivia_Tiwanaku_1000BP_MH	Peru_Laramate_900BP_MH	0.000674	1.311	11521	11353	250242
result:	Mbuti.DG	Peru_Chinchawas_1000BP_MH	Bolivia_Tiwanaku_1000BP_MH	Peru_Laramate_900BP_MH	0.000757	1.319	8028	7896	173035
result:	Mbuti.DG	Peru_ElBrujo_1300BP_EIP	Bolivia_Tiwanaku_1000BP_MH	Peru_Laramate_900BP_MH	0.000582	1.404	13232	13065	285704
result:	Mbuti.DG	Argentina_Aconcagua_500BP_LH.SG	Bolivia_Tiwanaku_1000BP_MH	Peru_Laramate_900BP_MH	0.000691	1.453	15205	14978	328165
result:	Mbuti.DG	Peru_La_Galgada_4100BP_LA	Bolivia_Tiwanaku_1000BP_MH	Peru_Laramate_900BP_MH	0.000721	1.49	16170	15919	347862
result:	Mbuti.DG	Argentina_LagunaChica_1600BP	Bolivia_Tiwanaku_1000BP_MH	Peru_Laramate_900BP_MH	0.000745	1.583	13014	12805	280394
result:	Mbuti.DG	Chile_Conchali_700BP_LIP	Bolivia_Tiwanaku_1000BP_MH	Peru_Laramate_900BP_MH	0.00064	1.637	16364	16138	353561
result:	Mbuti.DG	Peru_Ullujaya_950BP_MH	Bolivia_Tiwanaku_1000BP_MH	Peru_Laramate_900BP_MH	0.000843	1.753	11764	11551	252591
result:	Mbuti.DG	Peru_Cusco_Torontoy_A_450BP_LH	Bolivia_Tiwanaku_1000BP_MH	Peru_Laramate_900BP_MH	0.000713	1.792	15360	15124	331043
result:	Mbuti.DG	Peru_Campanayuq_1000BP_MH	Bolivia_Tiwanaku_1000BP_MH	Peru_Laramate_900BP_MH	0.001301	2.015	5426	5275	116003
result:	Mbuti.DG	Peru_ElBrujo_850BP_MH-LIP	Bolivia_Tiwanaku_1000BP_MH	Peru_Laramate_900BP_MH	0.000734	2.021	16100	15846	346058
result:	Mbuti.DG	Peru_Lauricocha_8600BP_EA	Bolivia_Tiwanaku_1000BP_MH	Peru_Laramate_900BP_MH	0.000897	2.237	16486	16166	356822
result:	Mbuti.DG	Peru_Palpa_550BP_LIP	Bolivia_Tiwanaku_1000BP_MH	Peru_Laramate_900BP_MH	0.000971	2.26	14108	13814	302601
result:	Mbuti.DG	Peru_HuacaPrieta_4500BP_LA	Bolivia_Tiwanaku_1000BP_MH	Peru_Laramate_900BP_MH	0.005293	2.629	502	448	10210
result:	Mbuti.DG	Peru_Charrangochayoc_700BP_LIP	Bolivia_Tiwanaku_1000BP_MH	Peru_Laramate_900BP_MH	0.001285	2.806	15367	14946	327536
result:	Mbuti.DG	Peru_Ullujaya_1350BP_EIP	Bolivia_Tiwanaku_1000BP_MH	Peru_Laramate_900BP_MH	0.001556	3.522	11728	11338	250514
result:	Mbuti.DG	Chile_Pukara_700BP_LIP	Bolivia_Tiwanaku_1000BP_MH	Peru_Laramate_900BP_MH	0.002058	3.615	6617	6327	140822
result:	Mbuti.DG	Peru_Chinchawas_700BP_LIP	Bolivia_Tiwanaku_1000BP_MH	Peru_Laramate_900BP_MH	0.001422	3.632	16076	15589	342992
result:	Mbuti.DG	Peru_Laramate_650BP_LIP	Bolivia_Tiwanaku_1000BP_MH	Peru_Laramate_900BP_MH	0.001411	3.877	17108	16591	366298
result:	Mbuti.DG	Chile_LosRieles_5100BP_MA	Chile_CaletaHuelen_1100BP_MH	Peru_Laramate_900BP_MH	-0.000656	-1.323	20461	20750	441617
result:	Mbuti.DG	Bolivia_Iroco_1050BP_MH	Chile_CaletaHuelen_1100BP_MH	Peru_Laramate_900BP_MH	-0.000384	-0.792	15428	15555	331378
result:	Mbuti.DG	Chile_Pica8_700BP_LIP	Chile_CaletaHuelen_1100BP_MH	Peru_Laramate_900BP_MH	-0.000367	-0.719	14382	14495	308625
result:	Mbuti.DG	Peru_HuacaPrieta_4500BP_LA	Chile_CaletaHuelen_1100BP_MH	Peru_Laramate_900BP_MH	-0.000524	-0.285	640	647	13681
result:	Mbuti.DG	Argentina_LagunaChica_1600BP	Chile_CaletaHuelen_1100BP_MH	Peru_Laramate_900BP_MH	3.4e-05	0.069	17260	17247	368629
result:	Mbuti.DG	Chile_Conchali_700BP_LIP	Chile_CaletaHuelen_1100BP_MH	Peru_Laramate_900BP_MH	0.000193	0.491	22775	22681	486976
result:	Mbuti.DG	Peru_La_Galgada_600BP_LIP	Chile_CaletaHuelen_1100BP_MH	Peru_Laramate_900BP_MH	0.001963	0.88	407	390	8495
result:	Mbuti.DG	Peru_SoroMikayaPatjxa_6800BP_MA.SG	Chile_CaletaHuelen_1100BP_MH	Peru_Laramate_900BP_MH	0.001059	0.942	1436	1403	31671
result:	Mbuti.DG	Peru_Cusco_Torontoy_B_450BP_LH	Chile_CaletaHuelen_1100BP_MH	Peru_Laramate_900BP_MH	0.000587	1.177	19771	19525	419413
result:	Mbuti.DG	Peru_Paracas_2250BP_EH	Chile_CaletaHuelen_1100BP_MH	Peru_Laramate_900BP_MH	0.002833	1.391	444	418	9248
result:	Mbuti.DG	Peru_Cuncaicha_4200BP_LA	Chile_CaletaHuelen_1100BP_MH	Peru_Laramate_900BP_MH	0.00086	1.792	22318	21911	472976
result:	Mbuti.DG	Peru_Palpa_950BP_MH	Chile_CaletaHuelen_1100BP_MH	Peru_Laramate_900BP_MH	0.002621	1.962	1215	1149	25222
result:	Mbuti.DG	Bolivia_Tiwanaku_1000BP_MH	Chile_CaletaHuelen_1100BP_MH	Peru_Laramate_900BP_MH	0.000988	2.022	10429	10212	220302
result:	Mbuti.DG	Bolivia_Miraflores_1100BP_MH	Chile_CaletaHuelen_1100BP_MH	Peru_Laramate_900BP_MH	0.000819	2.238	23102	22700	490054
result:	Mbuti.DG	Peru_RioUncallane_1700BP_EIP.SG	Chile_CaletaHuelen_1100BP_MH	Peru_Laramate_900BP_MH	0.00089	2.636	24412	23953	515528
result:	Mbuti.DG	Argentina_Aconcagua_500BP_LH.SG	Chile_CaletaHuelen_1100BP_MH	Peru_Laramate_900BP_MH	0.001233	2.651	21671	21109	455921
result:	Mbuti.DG	Peru_La_Galgada_4100BP_LA	Chile_CaletaHuelen_1100BP_MH	Peru_Laramate_900BP_MH	0.001263	2.677	22879	22270	481892
result:	Mbuti.DG	Aymara.SG	Chile_CaletaHuelen_1100BP_MH	Peru_Laramate_900BP_MH	0.001265	2.691	24443	23791	515210
result:	Mbuti.DG	Peru_Cuncaicha_3300BP_IP	Chile_CaletaHuelen_1100BP_MH	Peru_Laramate_900BP_MH	0.001268	2.721	20375	19824	433978
result:	Mbuti.DG	Peru_Lima_1450-1050BP_EIP-MH	Chile_CaletaHuelen_1100BP_MH	Peru_Laramate_900BP_MH	0.001433	2.827	11154	10815	236148
result:	Mbuti.DG	Peru_Lauricocha_3500BP_IP	Chile_CaletaHuelen_1100BP_MH	Peru_Laramate_900BP_MH	0.00151	2.963	15678	15171	335437
result:	Mbuti.DG	Peru_Lima_650BP_LIP	Chile_CaletaHuelen_1100BP_MH	Peru_Laramate_900BP_MH	0.001247	3.167	23144	22532	491004
result:	Mbuti.DG	Peru_Kaillachuro_Unknown.SG	Chile_CaletaHuelen_1100BP_MH	Peru_Laramate_900BP_MH	0.002177	3.263	6885	6567	145802
result:	Mbuti.DG	Peru_Ullujaya_950BP_MH	Chile_CaletaHuelen_1100BP_MH	Peru_Laramate_900BP_MH	0.00165	3.346	16363	15799	341842
result:	Mbuti.DG	Peru_Cuncaicha_9000BP_EA	Chile_CaletaHuelen_1100BP_MH	Peru_Laramate_900BP_MH	0.001619	3.479	22608	21835	477416
result:	Mbuti.DG	Peru_Chinchawas_1000BP_MH	Chile_CaletaHuelen_1100BP_MH	Peru_Laramate_900BP_MH	0.001914	3.555	11249	10798	235587
result:	Mbuti.DG	Peru_Cusco_Torontoy_A_450BP_LH	Chile_CaletaHuelen_1100BP_MH	Peru_Laramate_900BP_MH	0.001504	3.591	21720	21032	457131
result:	Mbuti.DG	Peru_ElBrujo_1300BP_EIP	Chile_CaletaHuelen_1100BP_MH	Peru_Laramate_900BP_MH	0.001409	3.638	18623	18070	392776
result:	Mbuti.DG	Peru_Cusco_SanSebastian_610-490BP_LH-LIP	Chile_CaletaHuelen_1100BP_MH	Peru_Laramate_900BP_MH	0.001479	3.664	20689	20042	436990
result:	Mbuti.DG	Peru_Lauricocha_8600BP_EA	Chile_CaletaHuelen_1100BP_MH	Peru_Laramate_900BP_MH	0.001492	3.688	23445	22706	495049
result:	Mbuti.DG	Peru_ElBrujo_850BP_MH-LIP	Chile_CaletaHuelen_1100BP_MH	Peru_Laramate_900BP_MH	0.001379	3.735	22896	22232	481018
result:	Mbuti.DG	Peru_Lauricocha_5800BP_MA	Chile_CaletaHuelen_1100BP_MH	Peru_Laramate_900BP_MH	0.001912	3.755	16287	15629	344085
result:	Mbuti.DG	Peru_Palpa_550BP_LIP	Chile_CaletaHuelen_1100BP_MH	Peru_Laramate_900BP_MH	0.001829	4.332	19744	18987	413849
result:	Mbuti.DG	Peru_Mesayocpata_450BP_LH	Chile_CaletaHuelen_1100BP_MH	Peru_Laramate_900BP_MH	0.003402	4.674	5410	5031	111603
result:	Mbuti.DG	Peru_Ullujaya_1350BP_EIP	Chile_CaletaHuelen_1100BP_MH	Peru_Laramate_900BP_MH	0.002239	4.946	16320	15558	340202
result:	Mbuti.DG	Peru_Campanayuq_1000BP_MH	Chile_CaletaHuelen_1100BP_MH	Peru_Laramate_900BP_MH	0.003083	5.203	7750	7259	159438
result:	Mbuti.DG	Chile_Pukara_700BP_LIP	Chile_CaletaHuelen_1100BP_MH	Peru_Laramate_900BP_MH	0.003291	5.847	9133	8512	188766
result:	Mbuti.DG	Quechua.DG	Chile_CaletaHuelen_1100BP_MH	Peru_Laramate_900BP_MH	0.002194	6.179	24145	23036	505600
result:	Mbuti.DG	Bolivia_Aymara.SG	Chile_CaletaHuelen_1100BP_MH	Peru_Laramate_900BP_MH	0.001802	6.202	24578	23649	515545
result:	Mbuti.DG	Peru_Chinchawas_700BP_LIP	Chile_CaletaHuelen_1100BP_MH	Peru_Laramate_900BP_MH	0.002872	7.302	22758	21404	471580
result:	Mbuti.DG	Peru_Charrangochayoc_700BP_LIP	Chile_CaletaHuelen_1100BP_MH	Peru_Laramate_900BP_MH	0.00352	7.335	21848	20266	449389
result:	Mbuti.DG	Peru_Laramate_650BP_LIP	Chile_CaletaHuelen_1100BP_MH	Peru_Laramate_900BP_MH	0.003157	8.927	24614	23005	509744
result:	Mbuti.DG	Chile_LosRieles_5100BP_MA	Chile_CaletaHuelen_1100BP_MH	Bolivia_Tiwanaku_1000BP_MH	-0.001594	-2.389	9299	9623	203158
result:	Mbuti.DG	Peru_HuacaPrieta_4500BP_LA	Chile_CaletaHuelen_1100BP_MH	Bolivia_Tiwanaku_1000BP_MH	-0.005963	-2.007	312	356	7308
result:	Mbuti.DG	Argentina_LagunaChica_1600BP	Chile_CaletaHuelen_1100BP_MH	Bolivia_Tiwanaku_1000BP_MH	-0.000944	-1.398	8306	8476	180152
result:	Mbuti.DG	Chile_Pica8_700BP_LIP	Chile_CaletaHuelen_1100BP_MH	Bolivia_Tiwanaku_1000BP_MH	-0.000708	-0.942	7015	7122	150836
result:	Mbuti.DG	Chile_Conchali_700BP_LIP	Chile_CaletaHuelen_1100BP_MH	Bolivia_Tiwanaku_1000BP_MH	-0.000529	-0.94	10032	10147	216655
result:	Mbuti.DG	Peru_Palpa_950BP_MH	Chile_CaletaHuelen_1100BP_MH	Bolivia_Tiwanaku_1000BP_MH	-0.00159	-0.725	567	587	12308
result:	Mbuti.DG	Peru_La_Galgada_600BP_LIP	Chile_CaletaHuelen_1100BP_MH	Bolivia_Tiwanaku_1000BP_MH	0.001632	0.431	198	192	4145
result:	Mbuti.DG	Peru_Paracas_2250BP_EH	Chile_CaletaHuelen_1100BP_MH	Bolivia_Tiwanaku_1000BP_MH	0.00231	0.641	226	215	4566
result:	Mbuti.DG	Bolivia_Iroco_1050BP_MH	Chile_CaletaHuelen_1100BP_MH	Bolivia_Tiwanaku_1000BP_MH	0.000654	0.891	7186	7086	153690
result:	Mbuti.DG	Peru_Lauricocha_8600BP_EA	Chile_CaletaHuelen_1100BP_MH	Bolivia_Tiwanaku_1000BP_MH	0.000596	1.057	10103	9974	216878
result:	Mbuti.DG	Peru_Ullujaya_950BP_MH	Chile_CaletaHuelen_1100BP_MH	Bolivia_Tiwanaku_1000BP_MH	0.000777	1.097	7722	7595	163836
result:	Mbuti.DG	Peru_Ullujaya_1350BP_EIP	Chile_CaletaHuelen_1100BP_MH	Bolivia_Tiwanaku_1000BP_MH	0.000727	1.149	7608	7490	162575
result:	Mbuti.DG	Peru_Cuncaicha_3300BP_IP	Chile_CaletaHuelen_1100BP_MH	Bolivia_Tiwanaku_1000BP_MH	0.000829	1.179	9332	9167	199619
result:	Mbuti.DG	Peru_La_Galgada_4100BP_LA	Chile_CaletaHuelen_1100BP_MH	Bolivia_Tiwanaku_1000BP_MH	0.000832	1.23	10111	9933	214117
result:	Mbuti.DG	Peru_ElBrujo_850BP_MH-LIP	Chile_CaletaHuelen_1100BP_MH	Bolivia_Tiwanaku_1000BP_MH	0.000715	1.294	10068	9915	213130
result:	Mbuti.DG	Peru_ElBrujo_1300BP_EIP	Chile_CaletaHuelen_1100BP_MH	Bolivia_Tiwanaku_1000BP_MH	0.000768	1.299	8571	8430	182429
result:	Mbuti.DG	Argentina_Aconcagua_500BP_LH.SG	Chile_CaletaHuelen_1100BP_MH	Bolivia_Tiwanaku_1000BP_MH	0.00089	1.299	9267	9091	198033
result:	Mbuti.DG	Peru_Cusco_Torontoy_A_450BP_LH	Chile_CaletaHuelen_1100BP_MH	Bolivia_Tiwanaku_1000BP_MH	0.000773	1.35	9569	9411	204125
result:	Mbuti.DG	Chile_Pukara_700BP_LIP	Chile_CaletaHuelen_1100BP_MH	Bolivia_Tiwanaku_1000BP_MH	0.001324	1.485	4294	4174	90617
result:	Mbuti.DG	Peru_SoroMikayaPatjxa_6800BP_MA.SG	Chile_CaletaHuelen_1100BP_MH	Bolivia_Tiwanaku_1000BP_MH	0.003235	1.549	624	580	13343
result:	Mbuti.DG	Peru_Chinchawas_1000BP_MH	Chile_CaletaHuelen_1100BP_MH	Bolivia_Tiwanaku_1000BP_MH	0.001341	1.684	5437	5282	115185
result:	Mbuti.DG	Peru_Lima_650BP_LIP	Chile_CaletaHuelen_1100BP_MH	Bolivia_Tiwanaku_1000BP_MH	0.000976	1.71	10097	9887	215887
result:	Mbuti.DG	Peru_Kaillachuro_Unknown.SG	Chile_CaletaHuelen_1100BP_MH	Bolivia_Tiwanaku_1000BP_MH	0.001882	1.784	2941	2822	62845
result:	Mbuti.DG	Peru_Lauricocha_5800BP_MA	Chile_CaletaHuelen_1100BP_MH	Bolivia_Tiwanaku_1000BP_MH	0.001413	1.889	7377	7156	156356
result:	Mbuti.DG	Peru_Lima_1450-1050BP_EIP-MH	Chile_CaletaHuelen_1100BP_MH	Bolivia_Tiwanaku_1000BP_MH	0.001559	2.047	5270	5095	111998
result:	Mbuti.DG	Aymara.SG	Chile_CaletaHuelen_1100BP_MH	Bolivia_Tiwanaku_1000BP_MH	0.001503	2.33	10563	10229	222144
result:	Mbuti.DG	Peru_Palpa_550BP_LIP	Chile_CaletaHuelen_1100BP_MH	Bolivia_Tiwanaku_1000BP_MH	0.001418	2.385	9118	8845	191931
result:	Mbuti.DG	Peru_Cusco_Torontoy_B_450BP_LH	Chile_CaletaHuelen_1100BP_MH	Bolivia_Tiwanaku_1000BP_MH	0.001705	2.408	8985	8661	189684
result:	Mbuti.DG	Peru_Chinchawas_700BP_LIP	Chile_CaletaHuelen_1100BP_MH	Bolivia_Tiwanaku_1000BP_MH	0.001353	2.452	10013	9727	211839
result:	Mbuti.DG	Peru_Lauricocha_3500BP_IP	Chile_CaletaHuelen_1100BP_MH	Bolivia_Tiwanaku_1000BP_MH	0.001878	2.571	7219	6931	153443
result:	Mbuti.DG	Peru_Mesayocpata_450BP_LH	Chile_CaletaHuelen_1100BP_MH	Bolivia_Tiwanaku_1000BP_MH	0.003249	2.757	2505	2339	51071
result:	Mbuti.DG	Peru_Cuncaicha_4200BP_LA	Chile_CaletaHuelen_1100BP_MH	Bolivia_Tiwanaku_1000BP_MH	0.002011	2.973	10085	9660	211670
result:	Mbuti.DG	Peru_Laramate_650BP_LIP	Chile_CaletaHuelen_1100BP_MH	Bolivia_Tiwanaku_1000BP_MH	0.0016	3.126	10493	10139	221250
result:	Mbuti.DG	Quechua.DG	Chile_CaletaHuelen_1100BP_MH	Bolivia_Tiwanaku_1000BP_MH	0.001551	3.136	10340	10001	218451
result:	Mbuti.DG	Peru_Laramate_900BP_MH	Chile_CaletaHuelen_1100BP_MH	Bolivia_Tiwanaku_1000BP_MH	0.001562	3.268	10429	10085	220302
result:	Mbuti.DG	Peru_Campanayuq_1000BP_MH	Chile_CaletaHuelen_1100BP_MH	Bolivia_Tiwanaku_1000BP_MH	0.00307	3.291	3842	3599	79255
result:	Mbuti.DG	Peru_Cusco_SanSebastian_610-490BP_LH-LIP	Chile_CaletaHuelen_1100BP_MH	Bolivia_Tiwanaku_1000BP_MH	0.002189	3.552	9641	9198	202450
result:	Mbuti.DG	Peru_Charrangochayoc_700BP_LIP	Chile_CaletaHuelen_1100BP_MH	Bolivia_Tiwanaku_1000BP_MH	0.0026	3.789	9838	9305	204724
result:	Mbuti.DG	Peru_Cuncaicha_9000BP_EA	Chile_CaletaHuelen_1100BP_MH	Bolivia_Tiwanaku_1000BP_MH	0.002722	4.168	10210	9628	213808
result:	Mbuti.DG	Bolivia_Miraflores_1100BP_MH	Chile_CaletaHuelen_1100BP_MH	Bolivia_Tiwanaku_1000BP_MH	0.002297	4.271	10297	9802	215626
result:	Mbuti.DG	Bolivia_Aymara.SG	Chile_CaletaHuelen_1100BP_MH	Bolivia_Tiwanaku_1000BP_MH	0.001924	4.578	10579	10151	222296
result:	Mbuti.DG	Peru_RioUncallane_1700BP_EIP.SG	Chile_CaletaHuelen_1100BP_MH	Bolivia_Tiwanaku_1000BP_MH	0.002273	4.805	10678	10173	222289
Relative to Peru_SanSebastian_610-490BP_LIP-LH:
result:	Mbuti.DG	Peru_Cuncaicha_4200BP_LA	Peru_Cusco_SanSebastian_610-490BP_LH-LIP	Peru_Charrangochayoc_700BP_LIP	-0.000466	-0.78	28584	28877	628623
result:	Mbuti.DG	Chile_CaletaHuelen_1100BP_MH	Peru_Cusco_SanSebastian_610-490BP_LH-LIP	Peru_Charrangochayoc_700BP_LIP	-0.000287	-0.512	18167	18282	400777
result:	Mbuti.DG	Bolivia_Iroco_1050BP_MH	Peru_Cusco_SanSebastian_610-490BP_LH-LIP	Peru_Charrangochayoc_700BP_LIP	-0.000252	-0.428	19831	19941	435942
result:	Mbuti.DG	Chile_Conchali_700BP_LIP	Peru_Cusco_SanSebastian_610-490BP_LH-LIP	Peru_Charrangochayoc_700BP_LIP	-0.000127	-0.267	29347	29429	645035
result:	Mbuti.DG	Bolivia_Miraflores_1100BP_MH	Peru_Cusco_SanSebastian_610-490BP_LH-LIP	Peru_Charrangochayoc_700BP_LIP	-0.000114	-0.255	29223	29296	640693
result:	Mbuti.DG	Peru_RioUncallane_1700BP_EIP.SG	Peru_Cusco_SanSebastian_610-490BP_LH-LIP	Peru_Charrangochayoc_700BP_LIP	-7.5e-05	-0.176	30451	30501	666397
result:	Mbuti.DG	Peru_HuacaPrieta_4500BP_LA	Peru_Cusco_SanSebastian_610-490BP_LH-LIP	Peru_Charrangochayoc_700BP_LIP	-0.000219	-0.123	839	843	18204
result:	Mbuti.DG	Peru_Cusco_Torontoy_B_450BP_LH	Peru_Cusco_SanSebastian_610-490BP_LH-LIP	Peru_Charrangochayoc_700BP_LIP	-6.9e-05	-0.119	25161	25199	551166
result:	Mbuti.DG	Peru_Chinchawas_700BP_LIP	Peru_Cusco_SanSebastian_610-490BP_LH-LIP	Peru_Charrangochayoc_700BP_LIP	3e-05	0.063	28766	28747	627383
result:	Mbuti.DG	Argentina_LagunaChica_1600BP	Peru_Cusco_SanSebastian_610-490BP_LH-LIP	Peru_Charrangochayoc_700BP_LIP	0.000134	0.237	23168	23100	507198
result:	Mbuti.DG	Peru_Lima_1450-1050BP_EIP-MH	Peru_Cusco_SanSebastian_610-490BP_LH-LIP	Peru_Charrangochayoc_700BP_LIP	0.000186	0.331	14324	14266	312423
result:	Mbuti.DG	Peru_Lauricocha_3500BP_IP	Peru_Cusco_SanSebastian_610-490BP_LH-LIP	Peru_Charrangochayoc_700BP_LIP	0.000243	0.376	20219	20111	443197
result:	Mbuti.DG	Bolivia_Tiwanaku_1000BP_MH	Peru_Cusco_SanSebastian_610-490BP_LH-LIP	Peru_Charrangochayoc_700BP_LIP	0.000252	0.453	13652	13577	297446
result:	Mbuti.DG	Peru_Paracas_2250BP_EH	Peru_Cusco_SanSebastian_610-490BP_LH-LIP	Peru_Charrangochayoc_700BP_LIP	0.000969	0.465	538	527	11935
result:	Mbuti.DG	Aymara.SG	Peru_Cusco_SanSebastian_610-490BP_LH-LIP	Peru_Charrangochayoc_700BP_LIP	0.000304	0.509	30511	30308	665961
result:	Mbuti.DG	Peru_Palpa_950BP_MH	Peru_Cusco_SanSebastian_610-490BP_LH-LIP	Peru_Charrangochayoc_700BP_LIP	0.000821	0.58	1523	1496	33265
result:	Mbuti.DG	Peru_La_Galgada_600BP_LIP	Peru_Cusco_SanSebastian_610-490BP_LH-LIP	Peru_Charrangochayoc_700BP_LIP	0.001338	0.588	514	499	11186
result:	Mbuti.DG	Chile_Pica8_700BP_LIP	Peru_Cusco_SanSebastian_610-490BP_LH-LIP	Peru_Charrangochayoc_700BP_LIP	0.000389	0.637	18992	18832	413155
result:	Mbuti.DG	Argentina_Aconcagua_500BP_LH.SG	Peru_Cusco_SanSebastian_610-490BP_LH-LIP	Peru_Charrangochayoc_700BP_LIP	0.000371	0.64	27096	26877	589578
result:	Mbuti.DG	Peru_Cuncaicha_3300BP_IP	Peru_Cusco_SanSebastian_610-490BP_LH-LIP	Peru_Charrangochayoc_700BP_LIP	0.000433	0.71	26465	26214	580937
result:	Mbuti.DG	Peru_SoroMikayaPatjxa_6800BP_MA.SG	Peru_Cusco_SanSebastian_610-490BP_LH-LIP	Peru_Charrangochayoc_700BP_LIP	0.001077	0.834	1743	1701	39445
result:	Mbuti.DG	Peru_ElBrujo_1300BP_EIP	Peru_Cusco_SanSebastian_610-490BP_LH-LIP	Peru_Charrangochayoc_700BP_LIP	0.000425	0.89	23952	23731	520489
result:	Mbuti.DG	Peru_Lauricocha_5800BP_MA	Peru_Cusco_SanSebastian_610-490BP_LH-LIP	Peru_Charrangochayoc_700BP_LIP	0.00059	0.924	20767	20500	452678
result:	Mbuti.DG	Peru_Chinchawas_1000BP_MH	Peru_Cusco_SanSebastian_610-490BP_LH-LIP	Peru_Charrangochayoc_700BP_LIP	0.000617	0.938	14469	14276	313542
result:	Mbuti.DG	Peru_Ullujaya_1350BP_EIP	Peru_Cusco_SanSebastian_610-490BP_LH-LIP	Peru_Charrangochayoc_700BP_LIP	0.000491	0.967	21016	20793	455612
result:	Mbuti.DG	Chile_LosRieles_5100BP_MA	Peru_Cusco_SanSebastian_610-490BP_LH-LIP	Peru_Charrangochayoc_700BP_LIP	0.000584	0.992	27172	26826	591969
result:	Mbuti.DG	Peru_La_Galgada_4100BP_LA	Peru_Cusco_SanSebastian_610-490BP_LH-LIP	Peru_Charrangochayoc_700BP_LIP	0.000736	1.175	29298	28832	634243
result:	Mbuti.DG	Peru_Lima_650BP_LIP	Peru_Cusco_SanSebastian_610-490BP_LH-LIP	Peru_Charrangochayoc_700BP_LIP	0.000608	1.245	29461	29070	641902
result:	Mbuti.DG	Peru_Kaillachuro_Unknown.SG	Peru_Cusco_SanSebastian_610-490BP_LH-LIP	Peru_Charrangochayoc_700BP_LIP	0.000977	1.294	8580	8396	187827
result:	Mbuti.DG	Peru_Cusco_Torontoy_A_450BP_LH	Peru_Cusco_SanSebastian_610-490BP_LH-LIP	Peru_Charrangochayoc_700BP_LIP	0.000656	1.37	27611	27217	600791
result:	Mbuti.DG	Peru_Lauricocha_8600BP_EA	Peru_Cusco_SanSebastian_610-490BP_LH-LIP	Peru_Charrangochayoc_700BP_LIP	0.000715	1.414	29700	29238	645700
result:	Mbuti.DG	Peru_ElBrujo_850BP_MH-LIP	Peru_Cusco_SanSebastian_610-490BP_LH-LIP	Peru_Charrangochayoc_700BP_LIP	0.000644	1.427	29127	28721	631249
result:	Mbuti.DG	Peru_Palpa_550BP_LIP	Peru_Cusco_SanSebastian_610-490BP_LH-LIP	Peru_Charrangochayoc_700BP_LIP	0.000738	1.484	25493	25086	551865
result:	Mbuti.DG	Peru_Campanayuq_1000BP_MH	Peru_Cusco_SanSebastian_610-490BP_LH-LIP	Peru_Charrangochayoc_700BP_LIP	0.001288	1.825	9730	9460	209805
result:	Mbuti.DG	Peru_Ullujaya_950BP_MH	Peru_Cusco_SanSebastian_610-490BP_LH-LIP	Peru_Charrangochayoc_700BP_LIP	0.001227	2.084	21295	20731	459108
result:	Mbuti.DG	Peru_Cuncaicha_9000BP_EA	Peru_Cusco_SanSebastian_610-490BP_LH-LIP	Peru_Charrangochayoc_700BP_LIP	0.001357	2.28	29230	28372	632698
result:	Mbuti.DG	Peru_Mesayocpata_450BP_LH	Peru_Cusco_SanSebastian_610-490BP_LH-LIP	Peru_Charrangochayoc_700BP_LIP	0.001999	2.487	6869	6575	147081
result:	Mbuti.DG	Bolivia_Aymara.SG	Peru_Cusco_SanSebastian_610-490BP_LH-LIP	Peru_Charrangochayoc_700BP_LIP	0.001063	2.958	30826	30117	666416
result:	Mbuti.DG	Quechua.DG	Peru_Cusco_SanSebastian_610-490BP_LH-LIP	Peru_Charrangochayoc_700BP_LIP	0.001573	3.493	30374	29344	654878
result:	Mbuti.DG	Chile_Pukara_700BP_LIP	Peru_Cusco_SanSebastian_610-490BP_LH-LIP	Peru_Charrangochayoc_700BP_LIP	0.002387	3.585	11963	11360	252800
result:	Mbuti.DG	Peru_Laramate_650BP_LIP	Peru_Cusco_SanSebastian_610-490BP_LH-LIP	Peru_Charrangochayoc_700BP_LIP	0.001857	4.092	30989	29759	662150
result:	Mbuti.DG	Peru_Laramate_900BP_MH	Peru_Cusco_SanSebastian_610-490BP_LH-LIP	Peru_Charrangochayoc_700BP_LIP	0.001682	4.105	30760	29651	659198
result:	Mbuti.DG	Bolivia_Miraflores_1100BP_MH	Peru_Cusco_SanSebastian_610-490BP_LH-LIP	Peru_Laramate_650BP_LIP	-0.000857	-2.402	33141	33763	725551
result:	Mbuti.DG	Chile_Pica8_700BP_LIP	Peru_Cusco_SanSebastian_610-490BP_LH-LIP	Peru_Laramate_650BP_LIP	-0.00111	-2.331	20391	20887	447199
result:	Mbuti.DG	Peru_Cuncaicha_4200BP_LA	Peru_Cusco_SanSebastian_610-490BP_LH-LIP	Peru_Laramate_650BP_LIP	-0.000771	-1.688	32177	32721	704880
result:	Mbuti.DG	Peru_RioUncallane_1700BP_EIP.SG	Peru_Cusco_SanSebastian_610-490BP_LH-LIP	Peru_Laramate_650BP_LIP	-0.000484	-1.461	35141	35511	765293
result:	Mbuti.DG	Chile_CaletaHuelen_1100BP_MH	Peru_Cusco_SanSebastian_610-490BP_LH-LIP	Peru_Laramate_650BP_LIP	-0.000602	-1.385	20054	20318	438710
result:	Mbuti.DG	Bolivia_Tiwanaku_1000BP_MH	Peru_Cusco_SanSebastian_610-490BP_LH-LIP	Peru_Laramate_650BP_LIP	-0.000421	-0.938	14854	14990	323185
result:	Mbuti.DG	Peru_La_Galgada_600BP_LIP	Peru_Cusco_SanSebastian_610-490BP_LH-LIP	Peru_Laramate_650BP_LIP	-0.001555	-0.818	535	554	11953
result:	Mbuti.DG	Bolivia_Iroco_1050BP_MH	Peru_Cusco_SanSebastian_610-490BP_LH-LIP	Peru_Laramate_650BP_LIP	-0.00027	-0.578	21927	22056	479118
result:	Mbuti.DG	Peru_HuacaPrieta_4500BP_LA	Peru_Cusco_SanSebastian_610-490BP_LH-LIP	Peru_Laramate_650BP_LIP	-0.000791	-0.556	873	888	18878
result:	Mbuti.DG	Peru_Paracas_2250BP_EH	Peru_Cusco_SanSebastian_610-490BP_LH-LIP	Peru_Laramate_650BP_LIP	-0.000841	-0.478	591	602	12836
result:	Mbuti.DG	Chile_LosRieles_5100BP_MA	Peru_Cusco_SanSebastian_610-490BP_LH-LIP	Peru_Laramate_650BP_LIP	-0.000218	-0.472	29946	30088	651784
result:	Mbuti.DG	Peru_SoroMikayaPatjxa_6800BP_MA.SG	Peru_Cusco_SanSebastian_610-490BP_LH-LIP	Peru_Laramate_650BP_LIP	-0.000121	-0.127	1992	1997	45629
result:	Mbuti.DG	Peru_Palpa_950BP_MH	Peru_Cusco_SanSebastian_610-490BP_LH-LIP	Peru_Laramate_650BP_LIP	-0.000111	-0.1	1650	1654	36097
result:	Mbuti.DG	Peru_Campanayuq_1000BP_MH	Peru_Cusco_SanSebastian_610-490BP_LH-LIP	Peru_Laramate_650BP_LIP	-4.7e-05	-0.087	10407	10418	222813
result:	Mbuti.DG	Peru_Lima_1450-1050BP_EIP-MH	Peru_Cusco_SanSebastian_610-490BP_LH-LIP	Peru_Laramate_650BP_LIP	2.2e-05	0.049	15807	15800	342384
result:	Mbuti.DG	Peru_ElBrujo_1300BP_EIP	Peru_Cusco_SanSebastian_610-490BP_LH-LIP	Peru_Laramate_650BP_LIP	5.1e-05	0.137	26318	26289	570665
result:	Mbuti.DG	Peru_Cuncaicha_9000BP_EA	Peru_Cusco_SanSebastian_610-490BP_LH-LIP	Peru_Laramate_650BP_LIP	0.000117	0.237	32666	32583	709036
result:	Mbuti.DG	Aymara.SG	Peru_Cusco_SanSebastian_610-490BP_LH-LIP	Peru_Laramate_650BP_LIP	0.000137	0.305	35267	35162	764754
result:	Mbuti.DG	Peru_Kaillachuro_Unknown.SG	Peru_Cusco_SanSebastian_610-490BP_LH-LIP	Peru_Laramate_650BP_LIP	0.000233	0.414	9896	9845	215903
result:	Mbuti.DG	Peru_Cuncaicha_3300BP_IP	Peru_Cusco_SanSebastian_610-490BP_LH-LIP	Peru_Laramate_650BP_LIP	0.000203	0.453	29512	29382	643623
result:	Mbuti.DG	Peru_Cusco_Torontoy_B_450BP_LH	Peru_Cusco_SanSebastian_610-490BP_LH-LIP	Peru_Laramate_650BP_LIP	0.000283	0.591	28379	28205	614145
result:	Mbuti.DG	Argentina_Aconcagua_500BP_LH.SG	Peru_Cusco_SanSebastian_610-490BP_LH-LIP	Peru_Laramate_650BP_LIP	0.000321	0.693	31344	31127	676330
result:	Mbuti.DG	Peru_Chinchawas_700BP_LIP	Peru_Cusco_SanSebastian_610-490BP_LH-LIP	Peru_Laramate_650BP_LIP	0.000302	0.815	32343	32132	698031
result:	Mbuti.DG	Peru_Lauricocha_5800BP_MA	Peru_Cusco_SanSebastian_610-490BP_LH-LIP	Peru_Laramate_650BP_LIP	0.000447	0.918	23297	23071	504159
result:	Mbuti.DG	Chile_Conchali_700BP_LIP	Peru_Cusco_SanSebastian_610-490BP_LH-LIP	Peru_Laramate_650BP_LIP	0.000417	1.059	33432	33130	723972
result:	Mbuti.DG	Argentina_LagunaChica_1600BP	Peru_Cusco_SanSebastian_610-490BP_LH-LIP	Peru_Laramate_650BP_LIP	0.000545	1.166	25367	25068	548387
result:	Mbuti.DG	Peru_Cusco_Torontoy_A_450BP_LH	Peru_Cusco_SanSebastian_610-490BP_LH-LIP	Peru_Laramate_650BP_LIP	0.000469	1.203	31251	30935	674004
result:	Mbuti.DG	Peru_Lauricocha_8600BP_EA	Peru_Cusco_SanSebastian_610-490BP_LH-LIP	Peru_Laramate_650BP_LIP	0.000471	1.208	33918	33572	734222
result:	Mbuti.DG	Peru_Lauricocha_3500BP_IP	Peru_Cusco_SanSebastian_610-490BP_LH-LIP	Peru_Laramate_650BP_LIP	0.00062	1.252	22633	22327	492977
result:	Mbuti.DG	Chile_Pukara_700BP_LIP	Peru_Cusco_SanSebastian_610-490BP_LH-LIP	Peru_Laramate_650BP_LIP	0.000696	1.364	12887	12695	276310
result:	Mbuti.DG	Peru_Ullujaya_1350BP_EIP	Peru_Cusco_SanSebastian_610-490BP_LH-LIP	Peru_Laramate_650BP_LIP	0.000569	1.42	22924	22643	493765
result:	Mbuti.DG	Bolivia_Aymara.SG	Peru_Cusco_SanSebastian_610-490BP_LH-LIP	Peru_Laramate_650BP_LIP	0.000414	1.433	35404	35087	765326
result:	Mbuti.DG	Peru_Palpa_550BP_LIP	Peru_Cusco_SanSebastian_610-490BP_LH-LIP	Peru_Laramate_650BP_LIP	0.000595	1.512	28293	27932	606575
result:	Mbuti.DG	Peru_Lima_650BP_LIP	Peru_Cusco_SanSebastian_610-490BP_LH-LIP	Peru_Laramate_650BP_LIP	0.000566	1.524	33679	33267	729416
result:	Mbuti.DG	Peru_Ullujaya_950BP_MH	Peru_Cusco_SanSebastian_610-490BP_LH-LIP	Peru_Laramate_650BP_LIP	0.000736	1.621	23132	22765	497998
result:	Mbuti.DG	Peru_Charrangochayoc_700BP_LIP	Peru_Cusco_SanSebastian_610-490BP_LH-LIP	Peru_Laramate_650BP_LIP	0.000847	1.831	30989	30427	662150
result:	Mbuti.DG	Peru_Chinchawas_1000BP_MH	Peru_Cusco_SanSebastian_610-490BP_LH-LIP	Peru_Laramate_650BP_LIP	0.001052	2.107	15687	15335	335067
result:	Mbuti.DG	Peru_La_Galgada_4100BP_LA	Peru_Cusco_SanSebastian_610-490BP_LH-LIP	Peru_Laramate_650BP_LIP	0.001018	2.21	33207	32484	710472
result:	Mbuti.DG	Peru_Mesayocpata_450BP_LH	Peru_Cusco_SanSebastian_610-490BP_LH-LIP	Peru_Laramate_650BP_LIP	0.001446	2.316	7586	7352	161650
result:	Mbuti.DG	Peru_ElBrujo_850BP_MH-LIP	Peru_Cusco_SanSebastian_610-490BP_LH-LIP	Peru_Laramate_650BP_LIP	0.000914	2.483	33037	32391	707498
result:	Mbuti.DG	Quechua.DG	Peru_Cusco_SanSebastian_610-490BP_LH-LIP	Peru_Laramate_650BP_LIP	0.000956	2.674	34830	34112	751665
result:	Mbuti.DG	Peru_Laramate_900BP_MH	Peru_Cusco_SanSebastian_610-490BP_LH-LIP	Peru_Laramate_650BP_LIP	0.001212	3.642	35074	34167	748338
result:	Mbuti.DG	Peru_HuacaPrieta_4500BP_LA	Peru_Cusco_SanSebastian_610-490BP_LH-LIP	Peru_Laramate_900BP_MH	-0.002268	-1.708	864	907	18866
result:	Mbuti.DG	Bolivia_Miraflores_1100BP_MH	Peru_Cusco_SanSebastian_610-490BP_LH-LIP	Peru_Laramate_900BP_MH	-0.000471	-1.556	32909	33247	718569
result:	Mbuti.DG	Peru_Cuncaicha_4200BP_LA	Peru_Cusco_SanSebastian_610-490BP_LH-LIP	Peru_Laramate_900BP_MH	-0.000535	-1.294	32041	32416	700768
result:	Mbuti.DG	Peru_SoroMikayaPatjxa_6800BP_MA.SG	Peru_Cusco_SanSebastian_610-490BP_LH-LIP	Peru_Laramate_900BP_MH	-0.000892	-0.975	1946	1986	44907
result:	Mbuti.DG	Peru_RioUncallane_1700BP_EIP.SG	Peru_Cusco_SanSebastian_610-490BP_LH-LIP	Peru_Laramate_900BP_MH	-0.00025	-0.849	34729	34918	756145
result:	Mbuti.DG	Peru_La_Galgada_600BP_LIP	Peru_Cusco_SanSebastian_610-490BP_LH-LIP	Peru_Laramate_900BP_MH	-0.001395	-0.832	531	548	11927
result:	Mbuti.DG	Bolivia_Tiwanaku_1000BP_MH	Peru_Cusco_SanSebastian_610-490BP_LH-LIP	Peru_Laramate_900BP_MH	-0.000256	-0.628	14768	14851	322142
result:	Mbuti.DG	Chile_Pica8_700BP_LIP	Peru_Cusco_SanSebastian_610-490BP_LH-LIP	Peru_Laramate_900BP_MH	-0.000181	-0.421	20481	20561	446547
result:	Mbuti.DG	Chile_CaletaHuelen_1100BP_MH	Peru_Cusco_SanSebastian_610-490BP_LH-LIP	Peru_Laramate_900BP_MH	-3.7e-05	-0.093	20027	20042	436990
result:	Mbuti.DG	Peru_Lima_1450-1050BP_EIP-MH	Peru_Cusco_SanSebastian_610-490BP_LH-LIP	Peru_Laramate_900BP_MH	-1e-05	-0.023	15662	15666	340448
result:	Mbuti.DG	Peru_Cuncaicha_3300BP_IP	Peru_Cusco_SanSebastian_610-490BP_LH-LIP	Peru_Laramate_900BP_MH	7.5e-05	0.183	29165	29117	640200
result:	Mbuti.DG	Argentina_Aconcagua_500BP_LH.SG	Peru_Cusco_SanSebastian_610-490BP_LH-LIP	Peru_Laramate_900BP_MH	0.000152	0.383	30811	30710	668390
result:	Mbuti.DG	Peru_Cusco_Torontoy_B_450BP_LH	Peru_Cusco_SanSebastian_610-490BP_LH-LIP	Peru_Laramate_900BP_MH	0.000233	0.549	28062	27920	609173
result:	Mbuti.DG	Peru_Lauricocha_3500BP_IP	Peru_Cusco_SanSebastian_610-490BP_LH-LIP	Peru_Laramate_900BP_MH	0.000281	0.594	22284	22147	488302
result:	Mbuti.DG	Peru_Palpa_950BP_MH	Peru_Cusco_SanSebastian_610-490BP_LH-LIP	Peru_Laramate_900BP_MH	0.00059	0.61	1643	1622	36007
result:	Mbuti.DG	Peru_Lauricocha_5800BP_MA	Peru_Cusco_SanSebastian_610-490BP_LH-LIP	Peru_Laramate_900BP_MH	0.000305	0.69	22959	22807	499517
result:	Mbuti.DG	Chile_LosRieles_5100BP_MA	Peru_Cusco_SanSebastian_610-490BP_LH-LIP	Peru_Laramate_900BP_MH	0.000294	0.709	29934	29744	649465
result:	Mbuti.DG	Peru_Cuncaicha_9000BP_EA	Peru_Cusco_SanSebastian_610-490BP_LH-LIP	Peru_Laramate_900BP_MH	0.000311	0.724	32439	32220	704732
result:	Mbuti.DG	Bolivia_Iroco_1050BP_MH	Peru_Cusco_SanSebastian_610-490BP_LH-LIP	Peru_Laramate_900BP_MH	0.000354	0.828	21921	21753	476026
result:	Mbuti.DG	Peru_ElBrujo_1300BP_EIP	Peru_Cusco_SanSebastian_610-490BP_LH-LIP	Peru_Laramate_900BP_MH	0.000312	0.907	26240	26063	568003
result:	Mbuti.DG	Peru_Lauricocha_8600BP_EA	Peru_Cusco_SanSebastian_610-490BP_LH-LIP	Peru_Laramate_900BP_MH	0.000422	1.205	33338	33032	725285
result:	Mbuti.DG	Peru_Mesayocpata_450BP_LH	Peru_Cusco_SanSebastian_610-490BP_LH-LIP	Peru_Laramate_900BP_MH	0.000687	1.205	7497	7386	160801
result:	Mbuti.DG	Peru_Paracas_2250BP_EH	Peru_Cusco_SanSebastian_610-490BP_LH-LIP	Peru_Laramate_900BP_MH	0.001942	1.216	604	580	12818
result:	Mbuti.DG	Peru_Chinchawas_1000BP_MH	Peru_Cusco_SanSebastian_610-490BP_LH-LIP	Peru_Laramate_900BP_MH	0.000622	1.335	15517	15309	334301
result:	Mbuti.DG	Aymara.SG	Peru_Cusco_SanSebastian_610-490BP_LH-LIP	Peru_Laramate_900BP_MH	0.000524	1.352	34928	34532	755568
result:	Mbuti.DG	Peru_Lima_650BP_LIP	Peru_Cusco_SanSebastian_610-490BP_LH-LIP	Peru_Laramate_900BP_MH	0.000454	1.364	33166	32839	720853
result:	Mbuti.DG	Peru_Palpa_550BP_LIP	Peru_Cusco_SanSebastian_610-490BP_LH-LIP	Peru_Laramate_900BP_MH	0.000483	1.385	28064	27772	604655
result:	Mbuti.DG	Peru_Cusco_Torontoy_A_450BP_LH	Peru_Cusco_SanSebastian_610-490BP_LH-LIP	Peru_Laramate_900BP_MH	0.000508	1.452	30926	30586	668226
result:	Mbuti.DG	Peru_La_Galgada_4100BP_LA	Peru_Cusco_SanSebastian_610-490BP_LH-LIP	Peru_Laramate_900BP_MH	0.000653	1.485	32710	32249	705890
result:	Mbuti.DG	Peru_Kaillachuro_Unknown.SG	Peru_Cusco_SanSebastian_610-490BP_LH-LIP	Peru_Laramate_900BP_MH	0.000891	1.644	9830	9640	213124
result:	Mbuti.DG	Peru_Campanayuq_1000BP_MH	Peru_Cusco_SanSebastian_610-490BP_LH-LIP	Peru_Laramate_900BP_MH	0.000845	1.734	10383	10195	222425
result:	Mbuti.DG	Argentina_LagunaChica_1600BP	Peru_Cusco_SanSebastian_610-490BP_LH-LIP	Peru_Laramate_900BP_MH	0.000727	1.737	25351	24953	547914
result:	Mbuti.DG	Chile_Conchali_700BP_LIP	Peru_Cusco_SanSebastian_610-490BP_LH-LIP	Peru_Laramate_900BP_MH	0.000626	1.864	33262	32812	719929
result:	Mbuti.DG	Peru_Charrangochayoc_700BP_LIP	Peru_Cusco_SanSebastian_610-490BP_LH-LIP	Peru_Laramate_900BP_MH	0.000943	2.23	30760	30138	659198
result:	Mbuti.DG	Peru_Chinchawas_700BP_LIP	Peru_Cusco_SanSebastian_610-490BP_LH-LIP	Peru_Laramate_900BP_MH	0.000747	2.232	32279	31760	694505
result:	Mbuti.DG	Peru_Ullujaya_950BP_MH	Peru_Cusco_SanSebastian_610-490BP_LH-LIP	Peru_Laramate_900BP_MH	0.000988	2.383	23128	22637	497021
result:	Mbuti.DG	Peru_Ullujaya_1350BP_EIP	Peru_Cusco_SanSebastian_610-490BP_LH-LIP	Peru_Laramate_900BP_MH	0.000873	2.42	22929	22498	493061
result:	Mbuti.DG	Peru_ElBrujo_850BP_MH-LIP	Peru_Cusco_SanSebastian_610-490BP_LH-LIP	Peru_Laramate_900BP_MH	0.000853	2.558	32711	32112	702307
result:	Mbuti.DG	Bolivia_Aymara.SG	Peru_Cusco_SanSebastian_610-490BP_LH-LIP	Peru_Laramate_900BP_MH	0.000673	2.646	35007	34499	756176
result:	Mbuti.DG	Chile_Pukara_700BP_LIP	Peru_Cusco_SanSebastian_610-490BP_LH-LIP	Peru_Laramate_900BP_MH	0.001266	2.665	12867	12519	275542
result:	Mbuti.DG	Quechua.DG	Peru_Cusco_SanSebastian_610-490BP_LH-LIP	Peru_Laramate_900BP_MH	0.001157	3.671	34421	33562	742623
result:	Mbuti.DG	Peru_Laramate_650BP_LIP	Peru_Cusco_SanSebastian_610-490BP_LH-LIP	Peru_Laramate_900BP_MH	0.001592	4.932	35074	33883	748338
result:	Mbuti.DG	Peru_HuacaPrieta_4500BP_LA	Peru_Cusco_SanSebastian_610-490BP_LH-LIP	Bolivia_Tiwanaku_1000BP_MH	-0.008094	-3.372	402	482	9866	Potentially an artifact of low coverage.
result:	Mbuti.DG	Chile_Pukara_700BP_LIP	Peru_Cusco_SanSebastian_610-490BP_LH-LIP	Bolivia_Tiwanaku_1000BP_MH	-0.001113	-1.507	5920	6065	130445
result:	Mbuti.DG	Peru_Chinchawas_700BP_LIP	Peru_Cusco_SanSebastian_610-490BP_LH-LIP	Bolivia_Tiwanaku_1000BP_MH	-0.000614	-1.303	14063	14253	309006
result:	Mbuti.DG	Peru_Cusco_Torontoy_A_450BP_LH	Peru_Cusco_SanSebastian_610-490BP_LH-LIP	Bolivia_Tiwanaku_1000BP_MH	-0.000616	-1.263	13470	13653	296499
result:	Mbuti.DG	Argentina_Aconcagua_500BP_LH.SG	Peru_Cusco_SanSebastian_610-490BP_LH-LIP	Bolivia_Tiwanaku_1000BP_MH	-0.000706	-1.238	13110	13314	289124
result:	Mbuti.DG	Peru_Ullujaya_1350BP_EIP	Peru_Cusco_SanSebastian_610-490BP_LH-LIP	Bolivia_Tiwanaku_1000BP_MH	-0.000622	-1.188	10547	10692	232541
result:	Mbuti.DG	Peru_Palpa_950BP_MH	Peru_Cusco_SanSebastian_610-490BP_LH-LIP	Bolivia_Tiwanaku_1000BP_MH	-0.001638	-0.936	789	818	17294
result:	Mbuti.DG	Peru_Lauricocha_5800BP_MA	Peru_Cusco_SanSebastian_610-490BP_LH-LIP	Bolivia_Tiwanaku_1000BP_MH	-0.000585	-0.927	10219	10351	225072
result:	Mbuti.DG	Peru_Lauricocha_8600BP_EA	Peru_Cusco_SanSebastian_610-490BP_LH-LIP	Bolivia_Tiwanaku_1000BP_MH	-0.000386	-0.808	14355	14477	316041
result:	Mbuti.DG	Chile_Pica8_700BP_LIP	Peru_Cusco_SanSebastian_610-490BP_LH-LIP	Bolivia_Tiwanaku_1000BP_MH	-0.000492	-0.741	9822	9928	215011
result:	Mbuti.DG	Peru_Cuncaicha_3300BP_IP	Peru_Cusco_SanSebastian_610-490BP_LH-LIP	Bolivia_Tiwanaku_1000BP_MH	-0.000416	-0.7	13185	13306	290610
result:	Mbuti.DG	Peru_La_Galgada_600BP_LIP	Peru_Cusco_SanSebastian_610-490BP_LH-LIP	Bolivia_Tiwanaku_1000BP_MH	-0.00189	-0.625	251	262	5709
result:	Mbuti.DG	Peru_Kaillachuro_Unknown.SG	Peru_Cusco_SanSebastian_610-490BP_LH-LIP	Bolivia_Tiwanaku_1000BP_MH	-0.000523	-0.576	4141	4189	91755
result:	Mbuti.DG	Peru_Chinchawas_1000BP_MH	Peru_Cusco_SanSebastian_610-490BP_LH-LIP	Bolivia_Tiwanaku_1000BP_MH	-0.000346	-0.521	7359	7415	161675
result:	Mbuti.DG	Peru_La_Galgada_4100BP_LA	Peru_Cusco_SanSebastian_610-490BP_LH-LIP	Bolivia_Tiwanaku_1000BP_MH	-0.000256	-0.445	14253	14333	311467
result:	Mbuti.DG	Peru_Charrangochayoc_700BP_LIP	Peru_Cusco_SanSebastian_610-490BP_LH-LIP	Bolivia_Tiwanaku_1000BP_MH	-0.000244	-0.443	13652	13725	297446
result:	Mbuti.DG	Peru_Palpa_550BP_LIP	Peru_Cusco_SanSebastian_610-490BP_LH-LIP	Bolivia_Tiwanaku_1000BP_MH	-0.000213	-0.415	12710	12769	277254
result:	Mbuti.DG	Peru_ElBrujo_1300BP_EIP	Peru_Cusco_SanSebastian_610-490BP_LH-LIP	Bolivia_Tiwanaku_1000BP_MH	-0.000189	-0.38	11922	11972	261175
result:	Mbuti.DG	Peru_Lauricocha_3500BP_IP	Peru_Cusco_SanSebastian_610-490BP_LH-LIP	Bolivia_Tiwanaku_1000BP_MH	-3.7e-05	-0.06	10028	10036	221386
result:	Mbuti.DG	Peru_Lima_1450-1050BP_EIP-MH	Peru_Cusco_SanSebastian_610-490BP_LH-LIP	Bolivia_Tiwanaku_1000BP_MH	6.1e-05	0.095	7344	7334	159652
result:	Mbuti.DG	Peru_Campanayuq_1000BP_MH	Peru_Cusco_SanSebastian_610-490BP_LH-LIP	Bolivia_Tiwanaku_1000BP_MH	0.000187	0.246	5018	4998	109070
result:	Mbuti.DG	Chile_Conchali_700BP_LIP	Peru_Cusco_SanSebastian_610-490BP_LH-LIP	Bolivia_Tiwanaku_1000BP_MH	0.000116	0.261	14464	14427	316947
result:	Mbuti.DG	Argentina_LagunaChica_1600BP	Peru_Cusco_SanSebastian_610-490BP_LH-LIP	Bolivia_Tiwanaku_1000BP_MH	0.000192	0.327	12079	12029	262601
result:	Mbuti.DG	Peru_Cuncaicha_4200BP_LA	Peru_Cusco_SanSebastian_610-490BP_LH-LIP	Bolivia_Tiwanaku_1000BP_MH	0.000185	0.33	14287	14230	310420
result:	Mbuti.DG	Peru_Ullujaya_950BP_MH	Peru_Cusco_SanSebastian_610-490BP_LH-LIP	Bolivia_Tiwanaku_1000BP_MH	0.000218	0.365	10753	10702	234692
result:	Mbuti.DG	Peru_Laramate_900BP_MH	Peru_Cusco_SanSebastian_610-490BP_LH-LIP	Bolivia_Tiwanaku_1000BP_MH	0.000171	0.41	14768	14713	322142
result:	Mbuti.DG	Peru_Lima_650BP_LIP	Peru_Cusco_SanSebastian_610-490BP_LH-LIP	Bolivia_Tiwanaku_1000BP_MH	0.000281	0.575	14400	14312	314897
result:	Mbuti.DG	Chile_CaletaHuelen_1100BP_MH	Peru_Cusco_SanSebastian_610-490BP_LH-LIP	Bolivia_Tiwanaku_1000BP_MH	0.000386	0.604	9276	9198	202450
result:	Mbuti.DG	Peru_Paracas_2250BP_EH	Peru_Cusco_SanSebastian_610-490BP_LH-LIP	Bolivia_Tiwanaku_1000BP_MH	0.001863	0.637	300	288	6247
result:	Mbuti.DG	Peru_Laramate_650BP_LIP	Peru_Cusco_SanSebastian_610-490BP_LH-LIP	Bolivia_Tiwanaku_1000BP_MH	0.000367	0.843	14854	14735	323185
result:	Mbuti.DG	Chile_LosRieles_5100BP_MA	Peru_Cusco_SanSebastian_610-490BP_LH-LIP	Bolivia_Tiwanaku_1000BP_MH	0.000505	0.851	13559	13409	295266
result:	Mbuti.DG	Peru_Mesayocpata_450BP_LH	Peru_Cusco_SanSebastian_610-490BP_LH-LIP	Bolivia_Tiwanaku_1000BP_MH	0.000947	0.97	3442	3373	73043
result:	Mbuti.DG	Peru_Cuncaicha_9000BP_EA	Peru_Cusco_SanSebastian_610-490BP_LH-LIP	Bolivia_Tiwanaku_1000BP_MH	0.000617	1.039	14334	14142	312667
result:	Mbuti.DG	Peru_ElBrujo_850BP_MH-LIP	Peru_Cusco_SanSebastian_610-490BP_LH-LIP	Bolivia_Tiwanaku_1000BP_MH	0.000573	1.244	14269	14092	309326
result:	Mbuti.DG	Quechua.DG	Peru_Cusco_SanSebastian_610-490BP_LH-LIP	Bolivia_Tiwanaku_1000BP_MH	0.000668	1.504	14662	14448	319502
result:	Mbuti.DG	Aymara.SG	Peru_Cusco_SanSebastian_610-490BP_LH-LIP	Bolivia_Tiwanaku_1000BP_MH	0.000855	1.52	14997	14719	324618
result:	Mbuti.DG	Peru_SoroMikayaPatjxa_6800BP_MA.SG	Peru_Cusco_SanSebastian_610-490BP_LH-LIP	Bolivia_Tiwanaku_1000BP_MH	0.003182	1.91	846	785	18944
result:	Mbuti.DG	Peru_Cusco_Torontoy_B_450BP_LH	Peru_Cusco_SanSebastian_610-490BP_LH-LIP	Bolivia_Tiwanaku_1000BP_MH	0.001245	2.154	12673	12332	273468
result:	Mbuti.DG	Bolivia_Aymara.SG	Peru_Cusco_SanSebastian_610-490BP_LH-LIP	Bolivia_Tiwanaku_1000BP_MH	0.00079	2.204	14973	14716	324864
result:	Mbuti.DG	Bolivia_Miraflores_1100BP_MH	Peru_Cusco_SanSebastian_610-490BP_LH-LIP	Bolivia_Tiwanaku_1000BP_MH	0.001026	2.366	14545	14223	314270
result:	Mbuti.DG	Peru_RioUncallane_1700BP_EIP.SG	Peru_Cusco_SanSebastian_610-490BP_LH-LIP	Bolivia_Tiwanaku_1000BP_MH	0.000999	2.418	15106	14782	324849
result:	Mbuti.DG	Bolivia_Iroco_1050BP_MH	Peru_Cusco_SanSebastian_610-490BP_LH-LIP	Bolivia_Tiwanaku_1000BP_MH	0.001589	2.582	10181	9834	218761
result:	Mbuti.DG	Peru_Cuncaicha_4200BP_LA	Peru_Cusco_SanSebastian_610-490BP_LH-LIP	Peru_Lima_650BP_LIP	-0.00173	-3.609	30810	31989	681256
result:	Mbuti.DG	Bolivia_Miraflores_1100BP_MH	Peru_Cusco_SanSebastian_610-490BP_LH-LIP	Peru_Lima_650BP_LIP	-0.001252	-3.484	31844	32721	700028
result:	Mbuti.DG	Peru_RioUncallane_1700BP_EIP.SG	Peru_Cusco_SanSebastian_610-490BP_LH-LIP	Peru_Lima_650BP_LIP	-0.001053	-3.089	33526	34301	735634
result:	Mbuti.DG	Chile_Pica8_700BP_LIP	Peru_Cusco_SanSebastian_610-490BP_LH-LIP	Peru_Lima_650BP_LIP	-0.001259	-2.543	19921	20469	435368
result:	Mbuti.DG	Peru_Palpa_950BP_MH	Peru_Cusco_SanSebastian_610-490BP_LH-LIP	Peru_Lima_650BP_LIP	-0.00292	-2.433	1567	1670	35128
result:	Mbuti.DG	Peru_HuacaPrieta_4500BP_LA	Peru_Cusco_SanSebastian_610-490BP_LH-LIP	Peru_Lima_650BP_LIP	-0.003502	-2.197	827	892	18598
result:	Mbuti.DG	Peru_Charrangochayoc_700BP_LIP	Peru_Cusco_SanSebastian_610-490BP_LH-LIP	Peru_Lima_650BP_LIP	-0.001022	-2.109	29461	30117	641902
result:	Mbuti.DG	Peru_Cuncaicha_3300BP_IP	Peru_Cusco_SanSebastian_610-490BP_LH-LIP	Peru_Lima_650BP_LIP	-0.000845	-1.827	28297	28824	624031
result:	Mbuti.DG	Peru_SoroMikayaPatjxa_6800BP_MA.SG	Peru_Cusco_SanSebastian_610-490BP_LH-LIP	Peru_Lima_650BP_LIP	-0.001749	-1.626	1864	1940	43909
result:	Mbuti.DG	Bolivia_Tiwanaku_1000BP_MH	Peru_Cusco_SanSebastian_610-490BP_LH-LIP	Peru_Lima_650BP_LIP	-0.000743	-1.56	14400	14634	314897
result:	Mbuti.DG	Bolivia_Aymara.SG	Peru_Cusco_SanSebastian_610-490BP_LH-LIP	Peru_Lima_650BP_LIP	-0.000401	-1.374	33724	34019	735661
result:	Mbuti.DG	Peru_Campanayuq_1000BP_MH	Peru_Cusco_SanSebastian_610-490BP_LH-LIP	Peru_Lima_650BP_LIP	-0.000684	-1.175	10075	10225	218404
result:	Mbuti.DG	Peru_Laramate_900BP_MH	Peru_Cusco_SanSebastian_610-490BP_LH-LIP	Peru_Lima_650BP_LIP	-0.00035	-1.066	33166	33418	720853
result:	Mbuti.DG	Chile_Pukara_700BP_LIP	Peru_Cusco_SanSebastian_610-490BP_LH-LIP	Peru_Lima_650BP_LIP	-0.000566	-1.062	12344	12496	268714
result:	Mbuti.DG	Peru_Palpa_550BP_LIP	Peru_Cusco_SanSebastian_610-490BP_LH-LIP	Peru_Lima_650BP_LIP	-0.000263	-0.643	27254	27408	588743
result:	Mbuti.DG	Peru_Cusco_Torontoy_B_450BP_LH	Peru_Cusco_SanSebastian_610-490BP_LH-LIP	Peru_Lima_650BP_LIP	-0.000261	-0.541	27421	27576	595339
result:	Mbuti.DG	Bolivia_Iroco_1050BP_MH	Peru_Cusco_SanSebastian_610-490BP_LH-LIP	Peru_Lima_650BP_LIP	-0.000245	-0.491	21390	21504	466261
result:	Mbuti.DG	Peru_Ullujaya_950BP_MH	Peru_Cusco_SanSebastian_610-490BP_LH-LIP	Peru_Lima_650BP_LIP	-0.0001	-0.21	22345	22394	484708
result:	Mbuti.DG	Aymara.SG	Peru_Cusco_SanSebastian_610-490BP_LH-LIP	Peru_Lima_650BP_LIP	-9.1e-05	-0.197	33829	33896	735168
result:	Mbuti.DG	Peru_Ullujaya_1350BP_EIP	Peru_Cusco_SanSebastian_610-490BP_LH-LIP	Peru_Lima_650BP_LIP	-6.3e-05	-0.151	22215	22245	480799
result:	Mbuti.DG	Chile_CaletaHuelen_1100BP_MH	Peru_Cusco_SanSebastian_610-490BP_LH-LIP	Peru_Lima_650BP_LIP	-6.3e-05	-0.135	19643	19670	426128
result:	Mbuti.DG	Peru_Kaillachuro_Unknown.SG	Peru_Cusco_SanSebastian_610-490BP_LH-LIP	Peru_Lima_650BP_LIP	-2.3e-05	-0.038	9508	9513	207418
result:	Mbuti.DG	Peru_La_Galgada_600BP_LIP	Peru_Cusco_SanSebastian_610-490BP_LH-LIP	Peru_Lima_650BP_LIP	0.00028	0.139	538	534	11686
result:	Mbuti.DG	Peru_Mesayocpata_450BP_LH	Peru_Cusco_SanSebastian_610-490BP_LH-LIP	Peru_Lima_650BP_LIP	0.000126	0.187	7248	7228	156809
result:	Mbuti.DG	Peru_Paracas_2250BP_EH	Peru_Cusco_SanSebastian_610-490BP_LH-LIP	Peru_Lima_650BP_LIP	0.000458	0.232	594	588	12502
result:	Mbuti.DG	Peru_Laramate_650BP_LIP	Peru_Cusco_SanSebastian_610-490BP_LH-LIP	Peru_Lima_650BP_LIP	0.000167	0.461	33679	33558	729416
result:	Mbuti.DG	Chile_LosRieles_5100BP_MA	Peru_Cusco_SanSebastian_610-490BP_LH-LIP	Peru_Lima_650BP_LIP	0.000262	0.541	29281	29116	632241
result:	Mbuti.DG	Peru_Lauricocha_3500BP_IP	Peru_Cusco_SanSebastian_610-490BP_LH-LIP	Peru_Lima_650BP_LIP	0.00038	0.717	21997	21815	480928
result:	Mbuti.DG	Peru_Cuncaicha_9000BP_EA	Peru_Cusco_SanSebastian_610-490BP_LH-LIP	Peru_Lima_650BP_LIP	0.000383	0.77	31653	31391	685483
result:	Mbuti.DG	Quechua.DG	Peru_Cusco_SanSebastian_610-490BP_LH-LIP	Peru_Lima_650BP_LIP	0.000308	0.864	33272	33050	722926
result:	Mbuti.DG	Peru_Lauricocha_8600BP_EA	Peru_Cusco_SanSebastian_610-490BP_LH-LIP	Peru_Lima_650BP_LIP	0.00038	0.902	32744	32474	710092
result:	Mbuti.DG	Argentina_Aconcagua_500BP_LH.SG	Peru_Cusco_SanSebastian_610-490BP_LH-LIP	Peru_Lima_650BP_LIP	0.000525	1.161	30223	29882	650539
result:	Mbuti.DG	Peru_Chinchawas_1000BP_MH	Peru_Cusco_SanSebastian_610-490BP_LH-LIP	Peru_Lima_650BP_LIP	0.000748	1.399	15336	15091	327488
result:	Mbuti.DG	Chile_Conchali_700BP_LIP	Peru_Cusco_SanSebastian_610-490BP_LH-LIP	Peru_Lima_650BP_LIP	0.000534	1.404	32389	32016	699074
result:	Mbuti.DG	Peru_Chinchawas_700BP_LIP	Peru_Cusco_SanSebastian_610-490BP_LH-LIP	Peru_Lima_650BP_LIP	0.00063	1.644	31486	31060	675506
result:	Mbuti.DG	Peru_Lauricocha_5800BP_MA	Peru_Cusco_SanSebastian_610-490BP_LH-LIP	Peru_Lima_650BP_LIP	0.001081	2.029	22830	22300	490477
result:	Mbuti.DG	Peru_ElBrujo_1300BP_EIP	Peru_Cusco_SanSebastian_610-490BP_LH-LIP	Peru_Lima_650BP_LIP	0.000869	2.158	25901	25419	554596
result:	Mbuti.DG	Argentina_LagunaChica_1600BP	Peru_Cusco_SanSebastian_610-490BP_LH-LIP	Peru_Lima_650BP_LIP	0.001083	2.254	24896	24317	534287
result:	Mbuti.DG	Peru_La_Galgada_4100BP_LA	Peru_Cusco_SanSebastian_610-490BP_LH-LIP	Peru_Lima_650BP_LIP	0.001066	2.37	32074	31343	686035
result:	Mbuti.DG	Peru_Cusco_Torontoy_A_450BP_LH	Peru_Cusco_SanSebastian_610-490BP_LH-LIP	Peru_Lima_650BP_LIP	0.001201	2.77	30527	29744	652027
result:	Mbuti.DG	Peru_Lima_1450-1050BP_EIP-MH	Peru_Cusco_SanSebastian_610-490BP_LH-LIP	Peru_Lima_650BP_LIP	0.001508	3.056	15690	15186	333864
result:	Mbuti.DG	Peru_ElBrujo_850BP_MH-LIP	Peru_Cusco_SanSebastian_610-490BP_LH-LIP	Peru_Lima_650BP_LIP	0.001299	3.448	32110	31222	683581
result:	Mbuti.DG	Peru_Charrangochayoc_700BP_LIP	Peru_Cusco_SanSebastian_610-490BP_LH-LIP	Chile_CaletaHuelen_1100BP_MH	-0.002698	-4.589	18167	19248	400777
result:	Mbuti.DG	Peru_Chinchawas_700BP_LIP	Peru_Cusco_SanSebastian_610-490BP_LH-LIP	Chile_CaletaHuelen_1100BP_MH	-0.001859	-3.869	19047	19823	417064
result:	Mbuti.DG	Peru_Laramate_650BP_LIP	Peru_Cusco_SanSebastian_610-490BP_LH-LIP	Chile_CaletaHuelen_1100BP_MH	-0.001631	-3.824	20054	20769	438710
result:	Mbuti.DG	Peru_Laramate_900BP_MH	Peru_Cusco_SanSebastian_610-490BP_LH-LIP	Chile_CaletaHuelen_1100BP_MH	-0.001515	-3.722	20027	20689	436990
result:	Mbuti.DG	Peru_Mesayocpata_450BP_LH	Peru_Cusco_SanSebastian_610-490BP_LH-LIP	Chile_CaletaHuelen_1100BP_MH	-0.002957	-3.334	4461	4756	99692
result:	Mbuti.DG	Bolivia_Aymara.SG	Peru_Cusco_SanSebastian_610-490BP_LH-LIP	Chile_CaletaHuelen_1100BP_MH	-0.00117	-3.313	20292	20809	441502
result:	Mbuti.DG	Peru_Campanayuq_1000BP_MH	Peru_Cusco_SanSebastian_610-490BP_LH-LIP	Chile_CaletaHuelen_1100BP_MH	-0.002307	-3.249	6776	7118	147871
result:	Mbuti.DG	Chile_Pukara_700BP_LIP	Peru_Cusco_SanSebastian_610-490BP_LH-LIP	Chile_CaletaHuelen_1100BP_MH	-0.002114	-3.085	7874	8240	172726
result:	Mbuti.DG	Peru_Cuncaicha_9000BP_EA	Peru_Cusco_SanSebastian_610-490BP_LH-LIP	Chile_CaletaHuelen_1100BP_MH	-0.001707	-2.954	19173	19892	421111
result:	Mbuti.DG	Bolivia_Tiwanaku_1000BP_MH	Peru_Cusco_SanSebastian_610-490BP_LH-LIP	Chile_CaletaHuelen_1100BP_MH	-0.001803	-2.94	9276	9641	202450
result:	Mbuti.DG	Peru_RioUncallane_1700BP_EIP.SG	Peru_Cusco_SanSebastian_610-490BP_LH-LIP	Chile_CaletaHuelen_1100BP_MH	-0.001158	-2.898	20376	20887	441492
result:	Mbuti.DG	Peru_Lauricocha_5800BP_MA	Peru_Cusco_SanSebastian_610-490BP_LH-LIP	Chile_CaletaHuelen_1100BP_MH	-0.001771	-2.803	13773	14310	303756
result:	Mbuti.DG	Quechua.DG	Peru_Cusco_SanSebastian_610-490BP_LH-LIP	Chile_CaletaHuelen_1100BP_MH	-0.001224	-2.79	19858	20389	433637
result:	Mbuti.DG	Peru_Lima_1450-1050BP_EIP-MH	Peru_Cusco_SanSebastian_610-490BP_LH-LIP	Chile_CaletaHuelen_1100BP_MH	-0.00159	-2.66	9752	10091	213247
result:	Mbuti.DG	Peru_Ullujaya_1350BP_EIP	Peru_Cusco_SanSebastian_610-490BP_LH-LIP	Chile_CaletaHuelen_1100BP_MH	-0.001255	-2.439	14339	14730	311753
result:	Mbuti.DG	Bolivia_Miraflores_1100BP_MH	Peru_Cusco_SanSebastian_610-490BP_LH-LIP	Chile_CaletaHuelen_1100BP_MH	-0.001107	-2.438	19598	20069	425787
result:	Mbuti.DG	Peru_Cuncaicha_3300BP_IP	Peru_Cusco_SanSebastian_610-490BP_LH-LIP	Chile_CaletaHuelen_1100BP_MH	-0.001395	-2.433	17719	18262	388786
result:	Mbuti.DG	Argentina_Aconcagua_500BP_LH.SG	Peru_Cusco_SanSebastian_610-490BP_LH-LIP	Chile_CaletaHuelen_1100BP_MH	-0.001324	-2.39	17976	18494	391433
result:	Mbuti.DG	Peru_Lauricocha_8600BP_EA	Peru_Cusco_SanSebastian_610-490BP_LH-LIP	Chile_CaletaHuelen_1100BP_MH	-0.001123	-2.326	19632	20113	428148
result:	Mbuti.DG	Peru_Palpa_550BP_LIP	Peru_Cusco_SanSebastian_610-490BP_LH-LIP	Chile_CaletaHuelen_1100BP_MH	-0.001192	-2.326	17183	17628	373184
result:	Mbuti.DG	Peru_Cusco_Torontoy_A_450BP_LH	Peru_Cusco_SanSebastian_610-490BP_LH-LIP	Chile_CaletaHuelen_1100BP_MH	-0.00116	-2.261	18451	18916	400741
result:	Mbuti.DG	Peru_Cuncaicha_4200BP_LA	Peru_Cusco_SanSebastian_610-490BP_LH-LIP	Chile_CaletaHuelen_1100BP_MH	-0.001323	-2.215	19263	19816	418044
result:	Mbuti.DG	Peru_Kaillachuro_Unknown.SG	Peru_Cusco_SanSebastian_610-490BP_LH-LIP	Chile_CaletaHuelen_1100BP_MH	-0.001759	-2.164	5626	5845	124816
result:	Mbuti.DG	Peru_ElBrujo_1300BP_EIP	Peru_Cusco_SanSebastian_610-490BP_LH-LIP	Chile_CaletaHuelen_1100BP_MH	-0.001004	-2.131	16230	16584	352966
result:	Mbuti.DG	Peru_Lauricocha_3500BP_IP	Peru_Cusco_SanSebastian_610-490BP_LH-LIP	Chile_CaletaHuelen_1100BP_MH	-0.001318	-2.091	13453	13844	296960
result:	Mbuti.DG	Peru_Chinchawas_1000BP_MH	Peru_Cusco_SanSebastian_610-490BP_LH-LIP	Chile_CaletaHuelen_1100BP_MH	-0.001144	-1.754	10007	10256	217097
result:	Mbuti.DG	Peru_Ullujaya_950BP_MH	Peru_Cusco_SanSebastian_610-490BP_LH-LIP	Chile_CaletaHuelen_1100BP_MH	-0.001008	-1.668	14510	14826	313601
result:	Mbuti.DG	Peru_Lima_650BP_LIP	Peru_Cusco_SanSebastian_610-490BP_LH-LIP	Chile_CaletaHuelen_1100BP_MH	-0.000787	-1.631	19643	19978	426128
result:	Mbuti.DG	Peru_La_Galgada_600BP_LIP	Peru_Cusco_SanSebastian_610-490BP_LH-LIP	Chile_CaletaHuelen_1100BP_MH	-0.004352	-1.593	345	379	7829
result:	Mbuti.DG	Aymara.SG	Peru_Cusco_SanSebastian_610-490BP_LH-LIP	Chile_CaletaHuelen_1100BP_MH	-0.000833	-1.484	20367	20735	441202
result:	Mbuti.DG	Peru_Palpa_950BP_MH	Peru_Cusco_SanSebastian_610-490BP_LH-LIP	Chile_CaletaHuelen_1100BP_MH	-0.002075	-1.303	1048	1096	23203
result:	Mbuti.DG	Peru_ElBrujo_850BP_MH-LIP	Peru_Cusco_SanSebastian_610-490BP_LH-LIP	Chile_CaletaHuelen_1100BP_MH	-0.000523	-1.174	19520	19740	420280
result:	Mbuti.DG	Peru_La_Galgada_4100BP_LA	Peru_Cusco_SanSebastian_610-490BP_LH-LIP	Chile_CaletaHuelen_1100BP_MH	-0.000661	-1.153	19519	19798	422039
result:	Mbuti.DG	Peru_SoroMikayaPatjxa_6800BP_MA.SG	Peru_Cusco_SanSebastian_610-490BP_LH-LIP	Chile_CaletaHuelen_1100BP_MH	-0.001601	-1.093	1173	1216	26724
result:	Mbuti.DG	Peru_Paracas_2250BP_EH	Peru_Cusco_SanSebastian_610-490BP_LH-LIP	Chile_CaletaHuelen_1100BP_MH	-0.001728	-0.682	396	411	8586
result:	Mbuti.DG	Peru_HuacaPrieta_4500BP_LA	Peru_Cusco_SanSebastian_610-490BP_LH-LIP	Chile_CaletaHuelen_1100BP_MH	-0.00078	-0.369	613	623	13116
result:	Mbuti.DG	Peru_Cusco_Torontoy_B_450BP_LH	Peru_Cusco_SanSebastian_610-490BP_LH-LIP	Chile_CaletaHuelen_1100BP_MH	-0.000209	-0.357	17207	17285	369790
result:	Mbuti.DG	Chile_Pica8_700BP_LIP	Peru_Cusco_SanSebastian_610-490BP_LH-LIP	Chile_CaletaHuelen_1100BP_MH	2e-06	0.003	13311	13310	285007
result:	Mbuti.DG	Chile_Conchali_700BP_LIP	Peru_Cusco_SanSebastian_610-490BP_LH-LIP	Chile_CaletaHuelen_1100BP_MH	0.000276	0.58	19967	19848	428267
result:	Mbuti.DG	Argentina_LagunaChica_1600BP	Peru_Cusco_SanSebastian_610-490BP_LH-LIP	Chile_CaletaHuelen_1100BP_MH	0.000677	1.137	16125	15892	342819
result:	Mbuti.DG	Bolivia_Iroco_1050BP_MH	Peru_Cusco_SanSebastian_610-490BP_LH-LIP	Chile_CaletaHuelen_1100BP_MH	0.000824	1.398	13921	13677	296443
result:	Mbuti.DG	Chile_LosRieles_5100BP_MA	Peru_Cusco_SanSebastian_610-490BP_LH-LIP	Chile_CaletaHuelen_1100BP_MH	0.000834	1.409	18613	18282	396312
NorthChile vs. Central Chile
result:	Mbuti.DG	Chile_LosRieles_5100BP_MA	Chile_Conchali_700BP_LIP	Chile_Pica8_700BP_LIP	-0.002769	-4.319	20258	21479	440914
result:	Mbuti.DG	yam013	Chile_Conchali_700BP_LIP	Chile_Pica8_700BP_LIP	-0.002419	-4.313	21543	22701	478939
result:	Mbuti.DG	Argentina_ArroyoSeco2_7700BP	Chile_Conchali_700BP_LIP	Chile_Pica8_700BP_LIP	-0.001079	-2.341	22055	22570	477148
result:	Mbuti.DG	Patagonia_1000BP.SG_Kaweskar_IPK12	Chile_Conchali_700BP_LIP	Chile_Pica8_700BP_LIP	-0.001213	-2.023	22623	23217	490110
result:	Mbuti.DG	Patagonia_1000BP.SG_Yamana	Chile_Conchali_700BP_LIP	Chile_Pica8_700BP_LIP	-0.001014	-1.817	20874	21335	454319
result:	Mbuti.DG	Patagonia_1000BP.SG_Kaweskar_IPK13	Chile_Conchali_700BP_LIP	Chile_Pica8_700BP_LIP	-0.000727	-1.108	20611	20938	449362
result:	Mbuti.DG	Peru_La_Galgada_600BP_LIP	Chile_Conchali_700BP_LIP	Chile_Pica8_700BP_LIP	-0.000651	-0.248	405	410	8659
result:	Mbuti.DG	Argentina_LagunaChica_1600BP	Chile_Conchali_700BP_LIP	Chile_Pica8_700BP_LIP	-0.000135	-0.219	18030	18082	385228
result:	Mbuti.DG	Peru_Lauricocha_3500BP_IP	Chile_Conchali_700BP_LIP	Chile_Pica8_700BP_LIP	5.2e-05	0.082	15205	15188	328324
result:	Mbuti.DG	Peru_HuacaPrieta_4500BP_LA	Chile_Conchali_700BP_LIP	Chile_Pica8_700BP_LIP	0.000364	0.193	675	670	14523
result:	Mbuti.DG	Peru_Lima_650BP_LIP	Chile_Conchali_700BP_LIP	Chile_Pica8_700BP_LIP	0.000203	0.406	22195	22099	473338
result:	Mbuti.DG	Argentina_Aconcagua_500BP_LH.SG	Chile_Conchali_700BP_LIP	Chile_Pica8_700BP_LIP	0.000369	0.584	20616	20454	437825
result:	Mbuti.DG	Peru_Cusco_Torontoy_A_450BP_LH	Chile_Conchali_700BP_LIP	Chile_Pica8_700BP_LIP	0.000331	0.65	20847	20700	444548
result:	Mbuti.DG	Peru_Lauricocha_5800BP_MA	Chile_Conchali_700BP_LIP	Chile_Pica8_700BP_LIP	0.000518	0.796	15642	15469	333877
result:	Mbuti.DG	Peru_Chinchawas_1000BP_MH	Chile_Conchali_700BP_LIP	Chile_Pica8_700BP_LIP	0.00064	0.92	11399	11245	239406
result:	Mbuti.DG	Peru_ElBrujo_850BP_MH-LIP	Chile_Conchali_700BP_LIP	Chile_Pica8_700BP_LIP	0.000633	1.303	21965	21671	464851
result:	Mbuti.DG	Peru_Chinchawas_700BP_LIP	Chile_Conchali_700BP_LIP	Chile_Pica8_700BP_LIP	0.000697	1.442	21810	21488	461752
result:	Mbuti.DG	Peru_Laramate_650BP_LIP	Chile_Conchali_700BP_LIP	Chile_Pica8_700BP_LIP	0.000685	1.472	22992	22658	487921
result:	Mbuti.DG	Peru_Lima_1450-1050BP_EIP-MH	Chile_Conchali_700BP_LIP	Chile_Pica8_700BP_LIP	0.001094	1.73	11230	10971	237011
result:	Mbuti.DG	Peru_La_Galgada_4100BP_LA	Chile_Conchali_700BP_LIP	Chile_Pica8_700BP_LIP	0.001062	1.748	22312	21814	468231
result:	Mbuti.DG	Peru_Paracas_2250BP_EH	Chile_Conchali_700BP_LIP	Chile_Pica8_700BP_LIP	0.004292	1.799	468	428	9503
result:	Mbuti.DG	Peru_Lauricocha_8600BP_EA	Chile_Conchali_700BP_LIP	Chile_Pica8_700BP_LIP	0.001016	1.924	22378	21896	474521
result:	Mbuti.DG	Peru_Campanayuq_1000BP_MH	Chile_Conchali_700BP_LIP	Chile_Pica8_700BP_LIP	0.001469	1.941	7741	7504	161547
result:	Mbuti.DG	Peru_Palpa_950BP_MH	Chile_Conchali_700BP_LIP	Chile_Pica8_700BP_LIP	0.002865	1.953	1245	1171	26034
result:	Mbuti.DG	Peru_Ullujaya_950BP_MH	Chile_Conchali_700BP_LIP	Chile_Pica8_700BP_LIP	0.001282	1.998	16651	16203	349956
result:	Mbuti.DG	Peru_ElBrujo_1300BP_EIP	Chile_Conchali_700BP_LIP	Chile_Pica8_700BP_LIP	0.001054	2.078	18553	18142	390594
result:	Mbuti.DG	Peru_Palpa_550BP_LIP	Chile_Conchali_700BP_LIP	Chile_Pica8_700BP_LIP	0.001197	2.297	19785	19287	416026
result:	Mbuti.DG	Peru_Ullujaya_1350BP_EIP	Chile_Conchali_700BP_LIP	Chile_Pica8_700BP_LIP	0.001421	2.687	16570	16075	348367
result:	Mbuti.DG	Peru_SoroMikayaPatjxa_6800BP_MA.SG	Chile_Conchali_700BP_LIP	Chile_Pica8_700BP_LIP	0.003556	2.727	1370	1266	29276
result:	Mbuti.DG	Peru_Cuncaicha_9000BP_EA	Chile_Conchali_700BP_LIP	Chile_Pica8_700BP_LIP	0.001951	3.004	22414	21498	469825
result:	Mbuti.DG	Bolivia_Tiwanaku_1000BP_MH	Chile_Conchali_700BP_LIP	Chile_Pica8_700BP_LIP	0.001784	3.056	10839	10434	227326
result:	Mbuti.DG	Quechua.DG	Chile_Conchali_700BP_LIP	Chile_Pica8_700BP_LIP	0.001499	3.118	22839	22116	481966
result:	Mbuti.DG	Bolivia_Miraflores_1100BP_MH	Chile_Conchali_700BP_LIP	Chile_Pica8_700BP_LIP	0.001474	3.12	22556	21859	473277
result:	Mbuti.DG	Peru_Mesayocpata_450BP_LH	Chile_Conchali_700BP_LIP	Chile_Pica8_700BP_LIP	0.002841	3.215	5313	5003	109080
result:	Mbuti.DG	Aymara.SG	Chile_Conchali_700BP_LIP	Chile_Pica8_700BP_LIP	0.002037	3.242	23525	22524	490867
result:	Mbuti.DG	Peru_Cuncaicha_3300BP_IP	Chile_Conchali_700BP_LIP	Chile_Pica8_700BP_LIP	0.00195	3.243	20578	19733	433465
result:	Mbuti.DG	Chile_CaletaHuelen_1100BP_MH	Chile_Conchali_700BP_LIP	Chile_Pica8_700BP_LIP	0.002083	3.489	14589	13955	304135
result:	Mbuti.DG	Peru_Kaillachuro_Unknown.SG	Chile_Conchali_700BP_LIP	Chile_Pica8_700BP_LIP	0.00286	3.513	6606	6209	138666
result:	Mbuti.DG	Peru_Laramate_900BP_MH	Chile_Conchali_700BP_LIP	Chile_Pica8_700BP_LIP	0.00152	3.584	23180	22441	486048
result:	Mbuti.DG	Peru_Cusco_Torontoy_B_450BP_LH	Chile_Conchali_700BP_LIP	Chile_Pica8_700BP_LIP	0.002352	3.672	19614	18651	409384
result:	Mbuti.DG	Bolivia_Iroco_1050BP_MH	Chile_Conchali_700BP_LIP	Chile_Pica8_700BP_LIP	0.002386	3.706	15686	14905	327201
result:	Mbuti.DG	Peru_Cusco_SanSebastian_610-490BP_LH-LIP	Chile_Conchali_700BP_LIP	Chile_Pica8_700BP_LIP	0.002101	3.89	21107	20183	440101
result:	Mbuti.DG	Peru_Cuncaicha_4200BP_LA	Chile_Conchali_700BP_LIP	Chile_Pica8_700BP_LIP	0.002674	4.341	22551	21300	467703
result:	Mbuti.DG	Peru_Charrangochayoc_700BP_LIP	Chile_Conchali_700BP_LIP	Chile_Pica8_700BP_LIP	0.002736	4.465	21451	20236	444072
result:	Mbuti.DG	Chile_Pukara_700BP_LIP	Chile_Conchali_700BP_LIP	Chile_Pica8_700BP_LIP	0.003089	4.475	9404	8803	194342
result:	Mbuti.DG	Peru_RioUncallane_1700BP_EIP.SG	Chile_Conchali_700BP_LIP	Chile_Pica8_700BP_LIP	0.002156	5.089	23562	22503	491343
result:	Mbuti.DG	Bolivia_Aymara.SG	Chile_Conchali_700BP_LIP	Chile_Pica8_700BP_LIP	0.001968	5.223	23484	22518	491362
result:	Mbuti.DG	Argentina_ArroyoSeco2_7700BP	Chile_Conchali_700BP_LIP	Chile_CaletaHuelen_1100BP_MH	-0.001503	-3.452	22077	22794	477770
result:	Mbuti.DG	yam013	Chile_Conchali_700BP_LIP	Chile_CaletaHuelen_1100BP_MH	-0.001642	-3.06	22094	22888	483545
result:	Mbuti.DG	Patagonia_1000BP.SG_Kaweskar_IPK12	Chile_Conchali_700BP_LIP	Chile_CaletaHuelen_1100BP_MH	-0.001727	-3.046	22710	23563	493754
result:	Mbuti.DG	Chile_LosRieles_5100BP_MA	Chile_Conchali_700BP_LIP	Chile_CaletaHuelen_1100BP_MH	-0.001703	-2.868	20015	20751	432427
result:	Mbuti.DG	Patagonia_1000BP.SG_Yamana	Chile_Conchali_700BP_LIP	Chile_CaletaHuelen_1100BP_MH	-0.001394	-2.845	21020	21660	458961
result:	Mbuti.DG	Peru_La_Galgada_600BP_LIP	Chile_Conchali_700BP_LIP	Chile_CaletaHuelen_1100BP_MH	-0.004598	-1.823	365	404	8380
result:	Mbuti.DG	Peru_Chinchawas_700BP_LIP	Chile_Conchali_700BP_LIP	Chile_CaletaHuelen_1100BP_MH	-0.000573	-1.278	21466	21729	459280
result:	Mbuti.DG	Peru_Campanayuq_1000BP_MH	Chile_Conchali_700BP_LIP	Chile_CaletaHuelen_1100BP_MH	-0.000785	-1.163	7322	7446	157383
result:	Mbuti.DG	Argentina_LagunaChica_1600BP	Chile_Conchali_700BP_LIP	Chile_CaletaHuelen_1100BP_MH	-0.000456	-0.798	17037	17202	364091
result:	Mbuti.DG	Peru_Chinchawas_1000BP_MH	Chile_Conchali_700BP_LIP	Chile_CaletaHuelen_1100BP_MH	-0.00039	-0.622	10867	10958	232187
result:	Mbuti.DG	Peru_Cusco_Torontoy_A_450BP_LH	Chile_Conchali_700BP_LIP	Chile_CaletaHuelen_1100BP_MH	-0.000295	-0.596	20732	20862	443330
result:	Mbuti.DG	Peru_ElBrujo_1300BP_EIP	Chile_Conchali_700BP_LIP	Chile_CaletaHuelen_1100BP_MH	-0.000254	-0.562	18050	18148	384029
result:	Mbuti.DG	Peru_Mesayocpata_450BP_LH	Chile_Conchali_700BP_LIP	Chile_CaletaHuelen_1100BP_MH	-0.000438	-0.514	5128	5176	108959
result:	Mbuti.DG	Peru_ElBrujo_850BP_MH-LIP	Chile_Conchali_700BP_LIP	Chile_CaletaHuelen_1100BP_MH	-0.000226	-0.495	21904	22010	466482
result:	Mbuti.DG	Peru_Cuncaicha_9000BP_EA	Chile_Conchali_700BP_LIP	Chile_CaletaHuelen_1100BP_MH	-0.000216	-0.378	21645	21745	464426
result:	Mbuti.DG	Patagonia_1000BP.SG_Kaweskar_IPK13	Chile_Conchali_700BP_LIP	Chile_CaletaHuelen_1100BP_MH	-0.000149	-0.257	20776	20843	449146
result:	Mbuti.DG	Argentina_Aconcagua_500BP_LH.SG	Chile_Conchali_700BP_LIP	Chile_CaletaHuelen_1100BP_MH	-2.7e-05	-0.051	20548	20560	438498
result:	Mbuti.DG	Peru_Lauricocha_8600BP_EA	Chile_Conchali_700BP_LIP	Chile_CaletaHuelen_1100BP_MH	6.2e-05	0.126	22431	22401	477876
result:	Mbuti.DG	Peru_Paracas_2250BP_EH	Chile_Conchali_700BP_LIP	Chile_CaletaHuelen_1100BP_MH	0.000476	0.193	443	439	9104
result:	Mbuti.DG	Peru_Cusco_Torontoy_B_450BP_LH	Chile_Conchali_700BP_LIP	Chile_CaletaHuelen_1100BP_MH	0.000115	0.196	19141	19094	407704
result:	Mbuti.DG	Peru_Laramate_650BP_LIP	Chile_Conchali_700BP_LIP	Chile_CaletaHuelen_1100BP_MH	0.000107	0.25	23094	23041	490915
result:	Mbuti.DG	Quechua.DG	Chile_Conchali_700BP_LIP	Chile_CaletaHuelen_1100BP_MH	0.000112	0.263	22770	22715	485958
result:	Mbuti.DG	Peru_Lauricocha_5800BP_MA	Chile_Conchali_700BP_LIP	Chile_CaletaHuelen_1100BP_MH	0.000293	0.481	15668	15570	334699
result:	Mbuti.DG	Peru_HuacaPrieta_4500BP_LA	Chile_Conchali_700BP_LIP	Chile_CaletaHuelen_1100BP_MH	0.001008	0.508	649	636	13600
result:	Mbuti.DG	Peru_Lima_650BP_LIP	Chile_Conchali_700BP_LIP	Chile_CaletaHuelen_1100BP_MH	0.000273	0.575	22274	22145	474453
result:	Mbuti.DG	Peru_Lauricocha_3500BP_IP	Chile_Conchali_700BP_LIP	Chile_CaletaHuelen_1100BP_MH	0.000415	0.705	15250	15114	326490
result:	Mbuti.DG	Peru_Lima_1450-1050BP_EIP-MH	Chile_Conchali_700BP_LIP	Chile_CaletaHuelen_1100BP_MH	0.000431	0.726	10870	10771	230990
result:	Mbuti.DG	Peru_Ullujaya_1350BP_EIP	Chile_Conchali_700BP_LIP	Chile_CaletaHuelen_1100BP_MH	0.000464	0.912	15813	15658	334594
result:	Mbuti.DG	Peru_La_Galgada_4100BP_LA	Chile_Conchali_700BP_LIP	Chile_CaletaHuelen_1100BP_MH	0.000517	0.939	22134	21892	467562
result:	Mbuti.DG	Peru_Kaillachuro_Unknown.SG	Chile_Conchali_700BP_LIP	Chile_CaletaHuelen_1100BP_MH	0.00081	1.059	6560	6447	139915
result:	Mbuti.DG	Peru_Laramate_900BP_MH	Chile_Conchali_700BP_LIP	Chile_CaletaHuelen_1100BP_MH	0.000432	1.062	22986	22775	486976
result:	Mbuti.DG	Peru_Palpa_550BP_LIP	Chile_Conchali_700BP_LIP	Chile_CaletaHuelen_1100BP_MH	0.000534	1.089	19170	18953	405212
result:	Mbuti.DG	Peru_Ullujaya_950BP_MH	Chile_Conchali_700BP_LIP	Chile_CaletaHuelen_1100BP_MH	0.000739	1.273	15972	15723	336373
result:	Mbuti.DG	Peru_Cusco_SanSebastian_610-490BP_LH-LIP	Chile_Conchali_700BP_LIP	Chile_CaletaHuelen_1100BP_MH	0.000642	1.331	20123	19848	428267
result:	Mbuti.DG	Aymara.SG	Chile_Conchali_700BP_LIP	Chile_CaletaHuelen_1100BP_MH	0.000803	1.417	23448	23050	494930
result:	Mbuti.DG	Peru_SoroMikayaPatjxa_6800BP_MA.SG	Chile_Conchali_700BP_LIP	Chile_CaletaHuelen_1100BP_MH	0.001988	1.52	1393	1333	30356
result:	Mbuti.DG	Bolivia_Miraflores_1100BP_MH	Chile_Conchali_700BP_LIP	Chile_CaletaHuelen_1100BP_MH	0.000698	1.55	22370	22040	473820
result:	Mbuti.DG	Peru_Palpa_950BP_MH	Chile_Conchali_700BP_LIP	Chile_CaletaHuelen_1100BP_MH	0.00235	1.611	1184	1126	24765
result:	Mbuti.DG	Peru_Charrangochayoc_700BP_LIP	Chile_Conchali_700BP_LIP	Chile_CaletaHuelen_1100BP_MH	0.000883	1.616	20816	20428	438991
result:	Mbuti.DG	Chile_Pukara_700BP_LIP	Chile_Conchali_700BP_LIP	Chile_CaletaHuelen_1100BP_MH	0.001107	1.712	8753	8548	185497
result:	Mbuti.DG	Bolivia_Tiwanaku_1000BP_MH	Chile_Conchali_700BP_LIP	Chile_CaletaHuelen_1100BP_MH	0.001031	1.837	10256	10032	216655
result:	Mbuti.DG	Peru_Cuncaicha_4200BP_LA	Chile_Conchali_700BP_LIP	Chile_CaletaHuelen_1100BP_MH	0.001041	1.879	21776	21297	460374
result:	Mbuti.DG	Bolivia_Iroco_1050BP_MH	Chile_Conchali_700BP_LIP	Chile_CaletaHuelen_1100BP_MH	0.001041	1.885	15370	15033	323712
result:	Mbuti.DG	Bolivia_Aymara.SG	Chile_Conchali_700BP_LIP	Chile_CaletaHuelen_1100BP_MH	0.000691	1.971	23393	23051	495244
result:	Mbuti.DG	Peru_Cuncaicha_3300BP_IP	Chile_Conchali_700BP_LIP	Chile_CaletaHuelen_1100BP_MH	0.001134	2.034	19962	19481	424139
result:	Mbuti.DG	Peru_RioUncallane_1700BP_EIP.SG	Chile_Conchali_700BP_LIP	Chile_CaletaHuelen_1100BP_MH	0.000852	2.15	23511	23089	495232
result:	Mbuti.DG	Chile_Pica8_700BP_LIP	Chile_Conchali_700BP_LIP	Chile_CaletaHuelen_1100BP_MH	0.001855	3.009	14589	14024	304135

## Sheet: C_ArgentinaInca
This shows that Argentina_Aconcagua_500BP_LH.SG is most closely related to North Peru groups (the f4 statistics might have artifacts of shotgun vs. capture, though, so the qpAdm, qpWave, outgroup-f3 MDS and neighbor-joining tree are more reliable for determining the exact genetic profile of the individual).
					f4_value	Z_score	BABA	ABBA	Num_SNPs
result:	Mbuti.DG	Argentina_Aconcagua_500BP_LH.SG	Peru_Chinchawas_1000BP_MH	Alaska_USR1_11400BP	-0.016426	-20.061	15293	20919	342490
result:	Mbuti.DG	Argentina_Aconcagua_500BP_LH.SG	Peru_HuacaPrieta_4500BP_LA	Alaska_USR1_11400BP	-0.016274	-7.269	836	1129	18010	This is likely an artifact of very low coverage.
result:	Mbuti.DG	Argentina_Aconcagua_500BP_LH.SG	Peru_ElBrujo_1300BP_EIP	Alaska_USR1_11400BP	-0.016267	-24.338	27704	37798	620560
result:	Mbuti.DG	Argentina_Aconcagua_500BP_LH.SG	Peru_La_Galgada_4100BP_LA	Alaska_USR1_11400BP	-0.016259	-22.19	36310	49533	813269
result:	Mbuti.DG	Argentina_Aconcagua_500BP_LH.SG	Peru_Chinchawas_700BP_LIP	Alaska_USR1_11400BP	-0.015824	-23.776	34741	46954	771826
result:	Mbuti.DG	Argentina_Aconcagua_500BP_LH.SG	Peru_Lauricocha_5800BP_MA	Alaska_USR1_11400BP	-0.015719	-20.47	25587	34649	576519
result:	Mbuti.DG	Argentina_Aconcagua_500BP_LH.SG	Peru_Cusco_Torontoy_A_450BP_LH	Alaska_USR1_11400BP	-0.015607	-23.361	35673	48057	793538
result:	Mbuti.DG	Argentina_Aconcagua_500BP_LH.SG	Chile_Pukara_700BP_LIP	Alaska_USR1_11400BP	-0.015592	-19.436	13086	17605	289797
result:	Mbuti.DG	Argentina_Aconcagua_500BP_LH.SG	Peru_Lima_1450-1050BP_EIP-MH	Alaska_USR1_11400BP	-0.015579	-21.161	16589	22361	370470
result:	Mbuti.DG	Argentina_Aconcagua_500BP_LH.SG	Peru_Palpa_950BP_MH	Alaska_USR1_11400BP	-0.015281	-10.037	1669	2248	37870
result:	Mbuti.DG	Argentina_Aconcagua_500BP_LH.SG	Peru_Charrangochayoc_700BP_LIP	Alaska_USR1_11400BP	-0.015262	-20.665	32647	43641	720321
result:	Mbuti.DG	Argentina_Aconcagua_500BP_LH.SG	Peru_Lima_650BP_LIP	Alaska_USR1_11400BP	-0.0152	-23.776	39310	52697	880716
result:	Mbuti.DG	Argentina_Aconcagua_500BP_LH.SG	Peru_Paracas_2250BP_EH	Alaska_USR1_11400BP	-0.015169	-6.18	605	805	13185
result:	Mbuti.DG	Argentina_Aconcagua_500BP_LH.SG	Peru_Campanayuq_1000BP_MH	Alaska_USR1_11400BP	-0.015107	-17.862	10346	13766	226363
result:	Mbuti.DG	Argentina_Aconcagua_500BP_LH.SG	Peru_Ullujaya_950BP_MH	Alaska_USR1_11400BP	-0.014988	-18.978	23195	30856	511134
result:	Mbuti.DG	Argentina_Aconcagua_500BP_LH.SG	Peru_Cusco_SanSebastian_610-490BP_LH-LIP	Alaska_USR1_11400BP	-0.014969	-21.595	30897	41158	685495
result:	Mbuti.DG	Argentina_Aconcagua_500BP_LH.SG	Peru_Laramate_650BP_LIP	Alaska_USR1_11400BP	-0.014924	-23.257	42312	56314	938236
result:	Mbuti.DG	Argentina_Aconcagua_500BP_LH.SG	Peru_Ullujaya_1350BP_EIP	Alaska_USR1_11400BP	-0.01491	-20.405	23136	30722	508768
result:	Mbuti.DG	Argentina_Aconcagua_500BP_LH.SG	Peru_Laramate_900BP_MH	Alaska_USR1_11400BP	-0.014895	-24.055	40038	53170	881651
result:	Mbuti.DG	Argentina_Aconcagua_500BP_LH.SG	Peru_ElBrujo_850BP_MH-LIP	Alaska_USR1_11400BP	-0.014768	-22.871	36962	49018	816359
result:	Mbuti.DG	Argentina_Aconcagua_500BP_LH.SG	Peru_Palpa_550BP_LIP	Alaska_USR1_11400BP	-0.014723	-20.701	29445	38968	646800
result:	Mbuti.DG	Argentina_Aconcagua_500BP_LH.SG	Aymara.SG	Alaska_USR1_11400BP	-0.014538	-19.592	45794	60416	1005795
result:	Mbuti.DG	Argentina_Aconcagua_500BP_LH.SG	Bolivia_Aymara.SG	Alaska_USR1_11400BP	-0.014468	-24.851	46112	60676	1006591
result:	Mbuti.DG	Argentina_Aconcagua_500BP_LH.SG	Chile_Pica8_700BP_LIP	Alaska_USR1_11400BP	-0.014387	-18.857	20949	27541	458205
result:	Mbuti.DG	Argentina_Aconcagua_500BP_LH.SG	Bolivia_Tiwanaku_1000BP_MH	Alaska_USR1_11400BP	-0.014383	-18.898	15233	20072	336440
result:	Mbuti.DG	Argentina_Aconcagua_500BP_LH.SG	Peru_Cusco_Torontoy_B_450BP_LH	Alaska_USR1_11400BP	-0.014373	-19.934	32105	42332	711563
result:	Mbuti.DG	Argentina_Aconcagua_500BP_LH.SG	Peru_Mesayocpata_450BP_LH	Alaska_USR1_11400BP	-0.014286	-15.709	7988	10494	175355
result:	Mbuti.DG	Argentina_Aconcagua_500BP_LH.SG	Quechua.DG	Alaska_USR1_11400BP	-0.014264	-21.38	44977	58990	982376
result:	Mbuti.DG	Argentina_Aconcagua_500BP_LH.SG	Bolivia_Miraflores_1100BP_MH	Alaska_USR1_11400BP	-0.014161	-21.55	39984	52379	875319
result:	Mbuti.DG	Argentina_Aconcagua_500BP_LH.SG	Argentina_LagunaChica_1600BP	Alaska_USR1_11400BP	-0.014133	-18.782	24693	32439	548093
result:	Mbuti.DG	Argentina_Aconcagua_500BP_LH.SG	Peru_RioUncallane_1700BP.SG	Alaska_USR1_11400BP	-0.014108	-22.575	46312	60513	1006554
result:	Mbuti.DG	Argentina_Aconcagua_500BP_LH.SG	Peru_Cuncaicha_4200BP_LA	Alaska_USR1_11400BP	-0.014087	-19.178	35928	47063	790455
result:	Mbuti.DG	Argentina_Aconcagua_500BP_LH.SG	Bolivia_Iroco_1050BP_MH	Alaska_USR1_11400BP	-0.013938	-18.158	24488	31959	535983
result:	Mbuti.DG	Argentina_Aconcagua_500BP_LH.SG	Chile_CaletaHuelen_1100BP_MH	Alaska_USR1_11400BP	-0.013694	-19.19	21601	28066	472130
result:	Mbuti.DG	Argentina_Aconcagua_500BP_LH.SG	Peru_Lauricocha_3500BP_IP	Alaska_USR1_11400BP	-0.013691	-18.184	25128	32761	557552
result:	Mbuti.DG	Argentina_Aconcagua_500BP_LH.SG	Peru_Kaillachuro_Unknown.SG	Alaska_USR1_11400BP	-0.013663	-15.665	13207	17114	285950
result:	Mbuti.DG	Argentina_Aconcagua_500BP_LH.SG	Chile_Conchali_700BP_LIP	Alaska_USR1_11400BP	-0.013608	-20.412	37328	48405	814024
result:	Mbuti.DG	Argentina_Aconcagua_500BP_LH.SG	Peru_Lauricocha_8600BP_EA	Alaska_USR1_11400BP	-0.0134	-19.93	40646	52596	891787
result:	Mbuti.DG	Argentina_Aconcagua_500BP_LH.SG	Peru_La_Galgada_600BP_LIP	Alaska_USR1_11400BP	-0.013385	-5.199	557	720	12176
result:	Mbuti.DG	Argentina_Aconcagua_500BP_LH.SG	Peru_Cuncaicha_9000BP_EA	Alaska_USR1_11400BP	-0.013359	-17.515	36757	47455	800812
result:	Mbuti.DG	Argentina_Aconcagua_500BP_LH.SG	Peru_Cuncaicha_3300BP_IP	Alaska_USR1_11400BP	-0.013123	-17.747	32297	41516	702551
result:	Mbuti.DG	Argentina_Aconcagua_500BP_LH.SG	Chile_LosRieles_5100BP_MA	Alaska_USR1_11400BP	-0.01294	-17.157	32017	41063	699080
result:	Mbuti.DG	Argentina_Aconcagua_500BP_LH.SG	Peru_SoroMikayaPatjxa_6800BP_MA.SG	Alaska_USR1_11400BP	-0.009975	-7.856	3022	3656	63522
result:	Mbuti.DG	Argentina_Aconcagua_500BP_LH.SG	NorthPeruHighlands	Alaska_USR1_11400BP	-0.015854	-24.248	35790	48392	794871
result:	Mbuti.DG	Argentina_Aconcagua_500BP_LH.SG	CentralPeruCoast	Alaska_USR1_11400BP	-0.015305	-24.506	40205	53962	898836
result:	Mbuti.DG	Argentina_Aconcagua_500BP_LH.SG	NorthPeruCoast	Alaska_USR1_11400BP	-0.015213	-24.639	39186	52396	868351
result:	Mbuti.DG	Argentina_Aconcagua_500BP_LH.SG	SouthPeruHighlands	Alaska_USR1_11400BP	-0.014895	-25.006	43988	58422	969062
result:	Mbuti.DG	Argentina_Aconcagua_500BP_LH.SG	SouthPeruCoast	Alaska_USR1_11400BP	-0.014592	-22.142	36139	47701	792381
result:	Mbuti.DG	Argentina_Aconcagua_500BP_LH.SG	NorthChile	Alaska_USR1_11400BP	-0.014151	-21.595	29789	39026	652709
qpWave:
Note: This shows that Aconcagua is either CentralPeruCoast or NorthPeruCoast ancestry. The fact that Aconcagua is a clade with TorontoyA with respect to CentralCoast shows that Aconcagua is more likely of NorthPeruCoast ancestry.
Pop1	Pop2	p_Value_for_Rank0	p_Value_for_Rank1
Argentina_Aconcagua_500BP_LH.SG	NorthPeruHighlands	4.01288e-06	1	Outgroups:	SouthPeruHighlands	CentralPeruCoast	NorthPeruCoast	SouthPeruCoast	Karitiana.DG	TiticacaBasin	Peru_SanSebastian_610-490BP_LH-LIP	Peru_Cuncaicha_4200BP_LA	Peru_Lauricocha_5800BP_MA
Argentina_Aconcagua_500BP_LH.SG	SouthPeruHighlands	1.23189e-12	1	Outgroups:	NorthPeruHighlands	CentralPeruCoast	NorthPeruCoast	SouthPeruCoast	Karitiana.DG	TiticacaBasin	Peru_SanSebastian_610-490BP_LH-LIP	Peru_Cuncaicha_4200BP_LA	Peru_Lauricocha_5800BP_MA
Argentina_Aconcagua_500BP_LH.SG	NorthPeruCoast	0.240665	1	Outgroups:	NorthPeruHighlands	CentralPeruCoast	SouthPeruHighlands	SouthPeruCoast	Karitiana.DG	TiticacaBasin	Peru_SanSebastian_610-490BP_LH-LIP	Peru_Cuncaicha_4200BP_LA	Peru_Lauricocha_5800BP_MA
Argentina_Aconcagua_500BP_LH.SG	CentralPeruCoast	0.0731416	1	Outgroups:	NorthPeruHighlands	SouthPeruHighlands	NorthPeruCoast	SouthPeruCoast	Karitiana.DG	TiticacaBasin	Peru_SanSebastian_610-490BP_LH-LIP	Peru_Cuncaicha_4200BP_LA	Peru_Lauricocha_5800BP_MA
Argentina_Aconcagua_500BP_LH.SG	SouthPeruCoast	1.6189e-13	1	Outgroups:	NorthPeruHighlands	CentralPeruCoast	NorthPeruCoast	SouthPeruHighlands	Karitiana.DG	TiticacaBasin	Peru_SanSebastian_610-490BP_LH-LIP	Peru_Cuncaicha_4200BP_LA	Peru_Lauricocha_5800BP_MA
		Note: red indicates a failed model.
qpAdm:
Note: This provides more evidence that Aconcagua is more likely of NorthPeruCoast than CentralCoast ancestry. The lack of good fit is likely due to the shotgun processing of Aconcagua.
Sample	Sources	Proportions	standard_error	p-value_for_rank1	p-value_for_rank2
Argentina_Aconcagua_500BP_LH.SG	NorthPeruCoast, CentralPeruCoast	0.976, 0.024	2.512	0.0984636	1			Outgroups:	NorthPeruHighlands	SouthPeruCoast	Karitiana.DG	TiticacaBasin	Peru_Cuncaicha_4200BP_LA	Peru_Lauricocha_5800BP_MA	Peru_La_Galgada_4100BP_LA
