# Supplementary material for: A Paleogenomic Reconstruction of the Deep Population History of the Andes
Source: Cell. 2020 May 28;181(5):1131–1145.e21. doi: 10.1016/j.cell.2020.04.015 (PMC7304944; doi:10.1016/j.cell.2020.04.015)
Supplement: Table S5 — Results of qpWave Analyses of Genetic Heterogeneity within Each Group, Related to Figures 1 and 2 [file mmc5.xlsx]

## Sheet: Sheet1
This shows that there is genetic homogeneity within archaeological groupings and regions except for TiticacaBasin and Cusco.
Region:	Population:	Ind1	Ind2	p_Value_for_Rank0	p_Value_for_Rank1			Region:	Population:	Ind1	Ind2	p_Value_for_Rank0	p_Value_for_Rank1
CentralPeruCoast	Peru_Lima_650BP_LIP	I0044	I0966	0.176708	1			CentralPeruCoast	Peru_Lima_650BP_LIP	I0044	I0966	0.264241	1
CentralPeruCoast	Peru_Lima_650BP_LIP	I0044	I0967	0.489013	1			CentralPeruCoast	Peru_Lima_650BP_LIP	I0044	I0967	0.345277	1
CentralPeruCoast	Peru_Lima_650BP_LIP	I0044	I0965	0.785375	1	Outgroups:		CentralPeruCoast	Peru_Lima_650BP_LIP	I0044	I0965	0.394364	1	Outgroups:
CentralPeruCoast	Peru_Lima_650BP_LIP	I0044	I0964	0.760035	1	Peru_ElBrujo_1300BP_EIP		CentralPeruCoast	Peru_Lima_650BP_LIP	I0044	I0964	0.369949	1	Peru_ElBrujo_1300BP_EIP
CentralPeruCoast	Peru_Lima_650BP_LIP	I0044	I0972	0.451081	1	Peru_Chinchawas_700BP_LIP		CentralPeruCoast	Peru_Lima_650BP_LIP	I0044	I0972	0.577827	1	Peru_Chinchawas_700BP_LIP
CentralPeruCoast	Peru_Lima_650BP_LIP	I0044	I0969	0.170725	1	Chile_CaletaHuelen_1100BP_MH		CentralPeruCoast	Peru_Lima_650BP_LIP	I0044	I0969	0.0868424	1	Chile_CaletaHuelen_1100BP_MH
CentralPeruCoast	Peru_Lima_650BP_LIP	I0966	I0967	0.670727	1	Peru_Laramate_900BP_MH		CentralPeruCoast	Peru_Lima_650BP_LIP	I0966	I0967	0.617191	1	Peru_Laramate_900BP_MH
CentralPeruCoast	Peru_Lima_650BP_LIP	I0966	I0965	0.355524	1	Peru_Ullujaya_1350BP_EIP		CentralPeruCoast	Peru_Lima_650BP_LIP	I0966	I0965	0.353896	1	Peru_Ullujaya_1350BP_EIP
CentralPeruCoast	Peru_Lima_650BP_LIP	I0966	I0964	0.787538	1	Bolivia_Tiwanaku_1000BP_MH		CentralPeruCoast	Peru_Lima_650BP_LIP	I0966	I0964	0.767996	1	Bolivia_Tiwanaku_1000BP_MH
CentralPeruCoast	Peru_Lima_650BP_LIP	I0966	I0972	0.320122	1			CentralPeruCoast	Peru_Lima_650BP_LIP	I0966	I0972	0.43716	1	Peru_Lima_1450-1050BP_EIP-MH
CentralPeruCoast	Peru_Lima_650BP_LIP	I0966	I0969	0.675215	1			CentralPeruCoast	Peru_Lima_650BP_LIP	I0966	I0969	0.781171	1
CentralPeruCoast	Peru_Lima_650BP_LIP	I0967	I0965	0.115409	1			CentralPeruCoast	Peru_Lima_650BP_LIP	I0967	I0965	0.166897	1
CentralPeruCoast	Peru_Lima_650BP_LIP	I0967	I0964	0.406198	1			CentralPeruCoast	Peru_Lima_650BP_LIP	I0967	I0964	0.531939	1
CentralPeruCoast	Peru_Lima_650BP_LIP	I0967	I0972	0.595792	1			CentralPeruCoast	Peru_Lima_650BP_LIP	I0967	I0972	0.717012	1
CentralPeruCoast	Peru_Lima_650BP_LIP	I0967	I0969	0.82038	1			CentralPeruCoast	Peru_Lima_650BP_LIP	I0967	I0969	0.897688	1
CentralPeruCoast	Peru_Lima_650BP_LIP	I0965	I0964	0.204217	1			CentralPeruCoast	Peru_Lima_650BP_LIP	I0965	I0964	0.12249	1
CentralPeruCoast	Peru_Lima_650BP_LIP	I0965	I0972	0.752842	1			CentralPeruCoast	Peru_Lima_650BP_LIP	I0965	I0972	0.836291	1
CentralPeruCoast	Peru_Lima_650BP_LIP	I0965	I0969	0.53217	1			CentralPeruCoast	Peru_Lima_650BP_LIP	I0965	I0969	0.635696	1
CentralPeruCoast	Peru_Lima_650BP_LIP	I0964	I0972	0.062204	1			CentralPeruCoast	Peru_Lima_650BP_LIP	I0964	I0972	0.0893008	1
CentralPeruCoast	Peru_Lima_650BP_LIP	I0964	I0969	0.217775	1			CentralPeruCoast	Peru_Lima_650BP_LIP	I0964	I0969	0.241579	1
CentralPeruCoast	Peru_Lima_650BP_LIP	I0972	I0969	0.3922	1			CentralPeruCoast	Peru_Lima_650BP_LIP	I0972	I0969	0.436135	1
CentralPeruCoast	Peru_Lima_1450-1050BP_EIP-MH	I0971	I0968	0.95013	1			CentralPeruCoast	Peru_Lima_1450-1050BP_EIP-MH	I0971	I0968	0.763881	1	Outgroups:
CentralPeruCoast	Peru_Lima_1450-1050BP_EIP-MH	I0971	I0974	0.254701	1			CentralPeruCoast	Peru_Lima_1450-1050BP_EIP-MH	I0971	I0974	0.169231	1	Peru_ElBrujo_1300BP_EIP
CentralPeruCoast	Peru_Lima_1450-1050BP_EIP-MH	I0971	I0975	0.265331	1			CentralPeruCoast	Peru_Lima_1450-1050BP_EIP-MH	I0971	I0975	0.339662	1	Peru_Chinchawas_700BP_LIP
CentralPeruCoast	Peru_Lima_1450-1050BP_EIP-MH	I0971	I0045	0.529456	1			CentralPeruCoast	Peru_Lima_1450-1050BP_EIP-MH	I0971	I0045	0.362628	1	Chile_CaletaHuelen_1100BP_MH
CentralPeruCoast	Peru_Lima_1450-1050BP_EIP-MH	I0968	I0974	0.548384	1			CentralPeruCoast	Peru_Lima_1450-1050BP_EIP-MH	I0968	I0974	0.349943	1	Peru_Laramate_900BP_MH
CentralPeruCoast	Peru_Lima_1450-1050BP_EIP-MH	I0968	I0975	0.401195	1			CentralPeruCoast	Peru_Lima_1450-1050BP_EIP-MH	I0968	I0975	0.209536	1	Peru_Ullujaya_1350BP_EIP
CentralPeruCoast	Peru_Lima_1450-1050BP_EIP-MH	I0968	I0045	0.573521	1			CentralPeruCoast	Peru_Lima_1450-1050BP_EIP-MH	I0968	I0045	0.126742	1	Bolivia_Tiwanaku_1000BP_MH
CentralPeruCoast	Peru_Lima_1450-1050BP_EIP-MH	I0974	I0975	0.0506927	1			CentralPeruCoast	Peru_Lima_1450-1050BP_EIP-MH	I0974	I0975	0.0250562	1	Peru_Lima_650BP_LIP
CentralPeruCoast	Peru_Lima_1450-1050BP_EIP-MH	I0974	I0045	0.869908	1			CentralPeruCoast	Peru_Lima_1450-1050BP_EIP-MH	I0974	I0045	0.91324	1
CentralPeruCoast	Peru_Lima_1450-1050BP_EIP-MH	I0975	I0045	0.116052	1			CentralPeruCoast	Peru_Lima_1450-1050BP_EIP-MH	I0975	I0045	0.0257279	1
CentralPeruCoast	GroupComparison	Peru_Lima_1450-1050BP_EIP-MH	Peru_Lima_650BP_LIP	0.767744	1
NorthPeruCoast	Peru_ElBrujo_1300BP_EIP	I0324	I2263	0.637974	1	Outgroups:		NorthPeruCoast	Peru_ElBrujo_1300BP_EIP	I0324	I2263	0.732475	1	Outgroups:
NorthPeruCoast	Peru_ElBrujo_1300BP_EIP	I0324	I2262	0.341509	1	Peru_Chinchawas_700BP_LIP		NorthPeruCoast	Peru_ElBrujo_1300BP_EIP	I0324	I2262	0.727518	1	Peru_Chinchawas_700BP_LIP
NorthPeruCoast	Peru_ElBrujo_1300BP_EIP	I0324	I2238	0.32393	1	Chile_CaletaHuelen_1100BP_MH		NorthPeruCoast	Peru_ElBrujo_1300BP_EIP	I0324	I2238	0.387346	1	Chile_CaletaHuelen_1100BP_MH
NorthPeruCoast	Peru_ElBrujo_1300BP_EIP	I0324	I2237	0.666737	1	Peru_Laramate_900BP_MH		NorthPeruCoast	Peru_ElBrujo_1300BP_EIP	I0324	I2237	0.603839	1	Peru_Laramate_900BP_MH
NorthPeruCoast	Peru_ElBrujo_1300BP_EIP	I2263	I2262	0.105387	1	Peru_Ullujaya_1350BP_EIP		NorthPeruCoast	Peru_ElBrujo_1300BP_EIP	I2263	I2262	0.0341932	1	Peru_Ullujaya_1350BP_EIP
NorthPeruCoast	Peru_ElBrujo_1300BP_EIP	I2263	I2238	0.149487	1	Bolivia_Tiwanaku_1000BP_MH		NorthPeruCoast	Peru_ElBrujo_1300BP_EIP	I2263	I2238	0.0237611	1	Bolivia_Tiwanaku_1000BP_MH
NorthPeruCoast	Peru_ElBrujo_1300BP_EIP	I2263	I2237	0.890569	1	Peru_Lima_650BP_LIP		NorthPeruCoast	Peru_ElBrujo_1300BP_EIP	I2263	I2237	0.0727714	1	Peru_Lima_650BP_LIP
NorthPeruCoast	Peru_ElBrujo_1300BP_EIP	I2262	I2238	0.340362	1			NorthPeruCoast	Peru_ElBrujo_1300BP_EIP	I2262	I2238	0.491714	1	Peru_ElBrujo_850BP_MH-LIP
NorthPeruCoast	Peru_ElBrujo_1300BP_EIP	I2262	I2237	0.656263	1			NorthPeruCoast	Peru_ElBrujo_1300BP_EIP	I2262	I2237	0.546718	1
NorthPeruCoast	Peru_ElBrujo_1300BP_EIP	I2238	I2237	0.143512	1			NorthPeruCoast	Peru_ElBrujo_1300BP_EIP	I2238	I2237	0.0768128	1
NorthPeruCoast	Peru_ElBrujo_850BP_MH-LIP	I2244	I2243	0.924177	1			NorthPeruCoast	Peru_ElBrujo_850BP_MH-LIP	I2244	I2243	0.987888	1	Outgroups:
NorthPeruCoast	Peru_ElBrujo_850BP_MH-LIP	I2244	I2242	0.773129	1			NorthPeruCoast	Peru_ElBrujo_850BP_MH-LIP	I2244	I2242	0.223455	1	Peru_Chinchawas_700BP_LIP
NorthPeruCoast	Peru_ElBrujo_850BP_MH-LIP	I2244	I2241	0.992875	1			NorthPeruCoast	Peru_ElBrujo_850BP_MH-LIP	I2244	I2241	0.826567	1	Chile_CaletaHuelen_1100BP_MH
NorthPeruCoast	Peru_ElBrujo_850BP_MH-LIP	I2243	I2242	0.743082	1			NorthPeruCoast	Peru_ElBrujo_850BP_MH-LIP	I2243	I2242	0.243487	1	Peru_Laramate_900BP_MH
NorthPeruCoast	Peru_ElBrujo_850BP_MH-LIP	I2243	I2241	0.814208	1			NorthPeruCoast	Peru_ElBrujo_850BP_MH-LIP	I2243	I2241	0.817559	1	Peru_Ullujaya_1350BP_EIP
NorthPeruCoast	Peru_ElBrujo_850BP_MH-LIP	I2242	I2241	0.164867	1			NorthPeruCoast	Peru_ElBrujo_850BP_MH-LIP	I2242	I2241	0.0837126	1	Bolivia_Tiwanaku_1000BP_MH
NorthPeruCoast	GroupComparison	Peru_ElBrujo_850BP_MH-LIP	Peru_ElBrujo_1300BP_EIP	0.506265	1									Peru_Lima_650BP_LIP
														Peru_ElBrujo_1300BP_EIP
NorthPeruHighlands	Peru_Chinchawas_1000BP_MH	I2252	I2253	0.634118	1	Outgroups:		NorthPeruHighlands	Peru_Chinchawas_1000BP_MH	I2252	I2253	0.652425	1		Outgroups (Peru_Chinchawas_1000BP_MH):	Outgroups (Peru_Chinchawas_700BP_LIP):
NorthPeruHighlands	Peru_Chinchawas_700BP_LIP	I2250	I2251	0.320561	1	Peru_ElBrujo_1300BP_EIP		NorthPeruHighlands	Peru_Chinchawas_700BP_LIP	I2250	I2251	0.177029	1		Peru_ElBrujo_1300BP_EIP	Peru_ElBrujo_1300BP_EIP
NorthPeruHighlands	Peru_Chinchawas_700BP_LIP	I2250	I2264	0.415923	1	Chile_CaletaHuelen_1100BP_MH		NorthPeruHighlands	Peru_Chinchawas_700BP_LIP	I2250	I2264	0.0001033	1		Chile_CaletaHuelen_1100BP_MH	Chile_CaletaHuelen_1100BP_MH
NorthPeruHighlands	Peru_Chinchawas_700BP_LIP	I2251	I2264	0.964772	1	Peru_Laramate_900BP_MH		NorthPeruHighlands	Peru_Chinchawas_700BP_LIP	I2251	I2264	0.0193168	1		Peru_Laramate_900BP_MH	Peru_Laramate_900BP_MH
NorthPeruHighlands	GroupComparison	Peru_Chinchawas_1000BP_MH	Peru_Chinchawas_700BP_LIP	0.354362	1	Peru_Ullujaya_1350BP_EIP									Peru_Ullujaya_1350BP_EIP	Peru_Ullujaya_1350BP_EIP
						Bolivia_Tiwanaku_1000BP_MH									Bolivia_Tiwanaku_1000BP_MH	Bolivia_Tiwanaku_1000BP_MH
						Peru_Lima_650BP_LIP									Peru_Lima_650BP_LIP	Peru_Lima_650BP_LIP
															Peru_Chinchawas_700BP_LIP	Peru_Chinchawas_1000BP_MH
NorthChile	Chile_CaletaHuelen_1100BP_MH	I2538	I2539	0.144085	1	Outgroups:		NorthChile	Chile_CaletaHuelen_1100BP_MH	I2538	I2539	0.690365	1	Outgroups:
NorthChile	Chile_CaletaHuelen_1100BP_MH	I2538	I2540	0.0727794	1	Peru_ElBrujo_1300BP_EIP		NorthChile	Chile_CaletaHuelen_1100BP_MH	I2538	I2540	0.439444		Peru_ElBrujo_1300BP_EIP
NorthChile	Chile_CaletaHuelen_1100BP_MH	I2539	I2540	0.621244	1	Peru_Laramate_900BP_MH		NorthChile	Chile_CaletaHuelen_1100BP_MH	I2539	I2540	0.589673		Chile_Pica8_700BP_LIP
NorthChile	GroupComparison	Chile_CaletaHuelen_1100BP_MH	Chile_Pica8_700BP_LIP	0.247242	1	Peru_Ullujaya_1350BP_EIP								Peru_Laramate_900BP_MH
						Bolivia_Tiwanaku_1000BP_MH								Peru_Ullujaya_1350BP_EIP
						Peru_Lima_650BP_LIP								Bolivia_Tiwanaku_1000BP_MH
Note: The lack of differentiation between Chile_CaletaHuelen_1100BP_MH and Chile_Pica8_700BP_LIP is likely due to low coverage and low number of individuals.						Peru_Chinchawas_700BP_LIP								Peru_Lima_650BP_LIP
														Peru_Chinchawas_700BP_LIP
TiticacaBasin	Chile_Pukara_700BP_LIP	I14009	I17494	0.527845	1
TiticacaBasin	Bolivia_Tiwanaku_1000BP_MH	I0978	I0976	0.892979	1	Outgroups:		TiticacaBasin	Bolivia_Tiwanaku_1000BP_MH	I0978	I0976	0.843871	1	Outgroups:
TiticacaBasin	Bolivia_Tiwanaku_1000BP_MH	I0978	I0977	0.986308	1	Peru_ElBrujo_1300BP_EIP		TiticacaBasin	Bolivia_Tiwanaku_1000BP_MH	I0978	I0977	0.994439	1	Peru_ElBrujo_1300BP_EIP
TiticacaBasin	Bolivia_Tiwanaku_1000BP_MH	I0978	I0979	0.708031	1	Peru_Laramate_900BP_MH		TiticacaBasin	Bolivia_Tiwanaku_1000BP_MH	I0978	I0979	0.684182	1	Peru_Laramate_900BP_MH
TiticacaBasin	Bolivia_Tiwanaku_1000BP_MH	I0976	I0977	0.404584	1	Peru_Ullujaya_1350BP_EIP		TiticacaBasin	Bolivia_Tiwanaku_1000BP_MH	I0976	I0977	0.183937	1	Peru_Ullujaya_1350BP_EIP
TiticacaBasin	Bolivia_Tiwanaku_1000BP_MH	I0976	I0979	0.481454	1	Chile_CaletaHuelen_1100BP_MH		TiticacaBasin	Bolivia_Tiwanaku_1000BP_MH	I0976	I0979	0.606329	1	Chile_CaletaHuelen_1100BP_MH
TiticacaBasin	Bolivia_Tiwanaku_1000BP_MH	I0977	I0979	0.616609	1	Peru_Lima_650BP_LIP		TiticacaBasin	Bolivia_Tiwanaku_1000BP_MH	I0977	I0979	0.818185	1	Peru_Lima_650BP_LIP
TiticacaBasin	Bolivia_Miraflores_1100BP_MH	MIS7	MIS5	0.174329	1	Peru_Chinchawas_700BP_LIP		TiticacaBasin	Bolivia_Miraflores_1100BP_MH	MIS7	MIS5	0.0233442	1	Peru_Chinchawas_700BP_LIP
TiticacaBasin	Bolivia_Miraflores_1100BP_MH	MIS7	MIS3	0.171617	1			TiticacaBasin	Bolivia_Miraflores_1100BP_MH	MIS7	MIS3	0.352417	1	Bolivia_Miraflores_1100BP_MH
TiticacaBasin	Bolivia_Miraflores_1100BP_MH	MIS5	MIS3	0.746636	1			TiticacaBasin	Bolivia_Miraflores_1100BP_MH	MIS5	MIS3	0.25037	1
TiticacaBasin	Bolivia_Iroco_1050BP_MH	I01	I02	0.436198	1			TiticacaBasin	Bolivia_Iroco_1050BP_MH	I01	I02	0.550511	1
TiticacaBasin	GroupComparison	Bolivia_Tiwanaku_1000BP_MH	Bolivia_Miraflores_1100BP_MH	0.922516	1
TiticacaBasin	GroupComparison	Bolivia_Tiwanaku_1000BP_MH	Bolivia_Iroco_1050BP_MH	0.130847	1
TiticacaBasin	GroupComparison	Bolivia_Miraflores_1100BP_MH	Bolivia_Iroco_1050BP_MH	0.00557636	1
TiticacaBasin	GroupComparison	Chile_Pukara_700BP_LIP	Bolivia_Tiwanaku_1000BP_MH	0.00827091	1
TiticacaBasin	GroupComparison	Chile_Pukara_700BP_LIP	Bolivia_Miraflores_1100BP_MH	1.38889e-08	1
TiticacaBasin	GroupComparison	Chile_Pukara_700BP_LIP	Bolivia_Iroco_1050BP_MH	3.32394e-06	1
SouthPeruCoast	Peru_Palpa_550BP_LIP	I2549	I1479	0.894734	1	Outgroups:		SouthPeruCoast	Peru_Palpa_550BP_LIP	I2549	I1479	0.913564	1	Outgroups:		SouthPeruCoast	Peru_Palpa_550BP_LIP	I2549	I1479	0.95297	1	Peru_Ullujaya_1350BP_EIP added to outgroup
SouthPeruCoast	Peru_Ullujaya_1350BP_EIP	I2558	I2557	0.392857	1	Peru_ElBrujo_1300BP_EIP		SouthPeruCoast	Peru_Ullujaya_1350BP_EIP	I2558	I2557	0.301979	1	Peru_ElBrujo_1300BP_EIP		SouthPeruCoast	Peru_Ullujaya_1350BP_EIP	I2558	I2557	0.417518	1	Peru_Palpa_550BP_LIP added to outgroup
SouthPeruCoast	GroupComparison	Peru_Palpa_550BP_LIP	Peru_Palpa_550BP_LIP2	0.649653	1	Bolivia_Tiwanaku_1000BP_MH		SouthPeruCoast	GroupComparison	Peru_Palpa_550BP_LIP	Peru_Palpa_550BP_LIP2	0.0278286	1	Peru_Laramate_900BP_MH		SouthPeruCoast	GroupComparison	Peru_Palpa_550BP_LIP	Peru_Palpa_550BP_LIP2	0.0261002	1	Peru_Ullujaya_1350BP_EIP added to outgroup
SouthPeruCoast	GroupComparison	Peru_Palpa_550BP_LIP	Peru_Ullujaya_950BP_MH	0.363464	1	Chile_CaletaHuelen_1100BP_MH		SouthPeruCoast	GroupComparison	Peru_Palpa_550BP_LIP	Peru_Ullujaya_950BP_MH	0.201986	1	Bolivia_Tiwanaku_1000BP_MH		SouthPeruCoast	GroupComparison	Peru_Palpa_550BP_LIP	Peru_Ullujaya_950BP_MH	0.088401	1	Peru_Ullujaya_1350BP_EIP added to outgroup
SouthPeruCoast	GroupComparison	Peru_Palpa_550BP_LIP	Peru_Ullujaya_1350BP_EIP	0.206239	1	Peru_Lima_650BP_LIP		SouthPeruCoast	GroupComparison	Peru_Palpa_550BP_LIP	Peru_Ullujaya_1350BP_EIP	0.0452436	1	Chile_CaletaHuelen_1100BP_MH		SouthPeruCoast	GroupComparison	Peru_Palpa_550BP_LIP	Peru_Ullujaya_1350BP_EIP	0.0784706	1	Peru_Ullujaya_950BP_MH added to outgroup
SouthPeruCoast	GroupComparison	Peru_Palpa_550BP_LIP2	Peru_Ullujaya_950BP_MH	0.195991	1	Peru_Chinchawas_700BP_LIP		SouthPeruCoast	GroupComparison	Peru_Palpa_550BP_LIP2	Peru_Ullujaya_950BP_MH	0.108313	1	Peru_Lima_650BP_LIP		SouthPeruCoast	GroupComparison	Peru_Palpa_550BP_LIP2	Peru_Ullujaya_950BP_MH	0.00158948	1	Peru_Palpa_550BP_LIP added to outgroup
SouthPeruCoast	GroupComparison	Peru_Palpa_550BP_LIP2	Peru_Ullujaya_1350BP_EIP	0.317604	1			SouthPeruCoast	GroupComparison	Peru_Palpa_550BP_LIP2	Peru_Ullujaya_1350BP_EIP	0.30081	1	Peru_Chinchawas_700BP_LIP		SouthPeruCoast	GroupComparison	Peru_Palpa_550BP_LIP2	Peru_Ullujaya_1350BP_EIP	0.0608047	1	Peru_Palpa_550BP_LIP added to outgroup
SouthPeruCoast	GroupComparison	Peru_Ullujaya_950BP_MH	Peru_Ullujaya_1350BP_EIP	0.329395	1			SouthPeruCoast	GroupComparison	Peru_Ullujaya_950BP_MH	Peru_Ullujaya_1350BP_EIP	0.467068	1			SouthPeruCoast	GroupComparison	Peru_Ullujaya_950BP_MH	Peru_Ullujaya_1350BP_EIP	0.119769	1	Peru_Palpa_550BP_LIP added to outgroup
								(Note: the significant signals when Peru_Laramate_900BP_MH is present as an outgroup provides some evidence for migration between SouthPeruHighlands and SouthPeruCoast).
SouthPeruHighlands	Peru_Laramate_900BP_MH	I2551	I1742	0.774533	1	Outgroups:		SouthPeruHighlands	Peru_Laramate_900BP_MH	I2551	I1742	0.7581	1	Peru_Laramate_650BP_LIP added as outgroup
SouthPeruHighlands	Peru_Laramate_900BP_MH	I2551	I1485	0.352241	1	Peru_ElBrujo_1300BP_EIP		SouthPeruHighlands	Peru_Laramate_900BP_MH	I2551	I1485	0.471929	1
SouthPeruHighlands	Peru_Laramate_900BP_MH	I2551	I1484	0.449277	1	Peru_Ullujaya_1350BP_EIP		SouthPeruHighlands	Peru_Laramate_900BP_MH	I2551	I1484	0.149357	1
SouthPeruHighlands	Peru_Laramate_900BP_MH	I2551	I0237	0.27984	1	Bolivia_Tiwanaku_1000BP_MH		SouthPeruHighlands	Peru_Laramate_900BP_MH	I2551	I0237	0.111845	1
SouthPeruHighlands	Peru_Laramate_900BP_MH	I2551	I1357	0.706113	1	Chile_CaletaHuelen_1100BP_MH		SouthPeruHighlands	Peru_Laramate_900BP_MH	I2551	I1357	0.453267	1
SouthPeruHighlands	Peru_Laramate_900BP_MH	I1742	I1485	0.27493	1	Peru_Lima_650BP_LIP		SouthPeruHighlands	Peru_Laramate_900BP_MH	I1742	I1485	0.346158	1
SouthPeruHighlands	Peru_Laramate_900BP_MH	I1742	I1484	0.217987	1	Peru_Chinchawas_700BP_LIP		SouthPeruHighlands	Peru_Laramate_900BP_MH	I1742	I1484	0.260572	1
SouthPeruHighlands	Peru_Laramate_900BP_MH	I1742	I0237	0.403533	1			SouthPeruHighlands	Peru_Laramate_900BP_MH	I1742	I0237	0.432857	1
SouthPeruHighlands	Peru_Laramate_900BP_MH	I1742	I1357	0.267451	1			SouthPeruHighlands	Peru_Laramate_900BP_MH	I1742	I1357	0.295655	1
SouthPeruHighlands	Peru_Laramate_900BP_MH	I1485	I1484	0.366746	1			SouthPeruHighlands	Peru_Laramate_900BP_MH	I1485	I1484	0.265723	1
SouthPeruHighlands	Peru_Laramate_900BP_MH	I1485	I0237	0.380493	1			SouthPeruHighlands	Peru_Laramate_900BP_MH	I1485	I0237	0.188757	1
SouthPeruHighlands	Peru_Laramate_900BP_MH	I1485	I1357	0.695336	1			SouthPeruHighlands	Peru_Laramate_900BP_MH	I1485	I1357	0.496616	1
SouthPeruHighlands	Peru_Laramate_900BP_MH	I1484	I0237	0.631338	1			SouthPeruHighlands	Peru_Laramate_900BP_MH	I1484	I0237	0.739917	1
SouthPeruHighlands	Peru_Laramate_900BP_MH	I1484	I1357	0.613308	1			SouthPeruHighlands	Peru_Laramate_900BP_MH	I1484	I1357	0.731728	1
SouthPeruHighlands	Peru_Laramate_900BP_MH	I0237	I1357	0.937278	1			SouthPeruHighlands	Peru_Laramate_900BP_MH	I0237	I1357	0.948457	1
SouthPeruHighlands	Peru_Laramate_650BP_LIP	I1356	I0042	0.214576	1			SouthPeruHighlands	Peru_Laramate_650BP_LIP	I1356	I0042	0.219903	1	Peru_Laramate_900BP_MH added as outgroup
SouthPeruHighlands	Peru_Laramate_650BP_LIP	I1356	I1358	0.209004	1			SouthPeruHighlands	Peru_Laramate_650BP_LIP	I1356	I1358	0.0958531	1
SouthPeruHighlands	Peru_Laramate_650BP_LIP	I1356	I1396	0.15803	1			SouthPeruHighlands	Peru_Laramate_650BP_LIP	I1356	I1396	0.12429	1
SouthPeruHighlands	Peru_Laramate_650BP_LIP	I0042	I1358	0.387037	1			SouthPeruHighlands	Peru_Laramate_650BP_LIP	I0042	I1358	0.0416537	1
SouthPeruHighlands	Peru_Laramate_650BP_LIP	I0042	I1396	0.254935	1			SouthPeruHighlands	Peru_Laramate_650BP_LIP	I0042	I1396	0.0932937	1
SouthPeruHighlands	Peru_Laramate_650BP_LIP	I1358	I1396	0.0452963	1	Note: This could be a potential artifact of the very low coverage of I1396		SouthPeruHighlands	Peru_Laramate_650BP_LIP	I1358	I1396	0.0646799	1
SouthPeruHighlands	Peru_Campanayuq_1000BP_MH	I2563	I2543	0.908326	1			SouthPeruHighlands	Peru_Campanayuq_1000BP_MH	I2563	I2543	0.91711	1	Peru_Laramate_900BP_MH added as outgroup
SouthPeruHighlands	Peru_Campanayuq_1000BP_MH	I2563	I2236	0.0940701	1			SouthPeruHighlands	Peru_Campanayuq_1000BP_MH	I2563	I2236	0.127511	1
SouthPeruHighlands	Peru_Campanayuq_1000BP_MH	I2543	I2236	0.729225	1			SouthPeruHighlands	Peru_Campanayuq_1000BP_MH	I2543	I2236	0.83348	1
SouthPeruHighlands	GroupComparison	Peru_Laramate_900BP_MH	Peru_Laramate_650BP_LIP	0.357908	1			SouthPeruHighlands	GroupComparison	Peru_Laramate_900BP_MH	Peru_Laramate_650BP_LIP	0.476544	1	Peru_Campanayuq_1000BP_MH added as outgroup
SouthPeruHighlands	GroupComparison	Peru_Laramate_900BP_MH	Peru_Charrangochayoc_700BP_LIP	0.549873	1			SouthPeruHighlands	GroupComparison	Peru_Laramate_900BP_MH	Peru_Charrangochayoc_700BP_LIP	0.373461	1	Peru_Laramate_650BP_LIP added as outgroup
SouthPeruHighlands	GroupComparison	Peru_Laramate_900BP_MH	Peru_Campanayuq_1000BP_MH	0.705818	1			SouthPeruHighlands	GroupComparison	Peru_Laramate_900BP_MH	Peru_Campanayuq_1000BP_MH	0.800251	1	Peru_Laramate_650BP_LIP added as outgroup
SouthPeruHighlands	GroupComparison	Peru_Laramate_900BP_MH	Peru_Mesayocpata_450BP_LH	0.787534	1			SouthPeruHighlands	GroupComparison	Peru_Laramate_900BP_MH	Peru_Mesayocpata_450BP_LH	0.847697	1	Peru_Laramate_650BP_LIP added as outgroup
SouthPeruHighlands	GroupComparison	Peru_Laramate_650BP_LIP	Peru_Charrangochayoc_700BP_LIP	0.772452	1			SouthPeruHighlands	GroupComparison	Peru_Laramate_650BP_LIP	Peru_Charrangochayoc_700BP_LIP	0.705181	1	Peru_Laramate_900BP_MH added as outgroup
SouthPeruHighlands	GroupComparison	Peru_Laramate_650BP_LIP	Peru_Campanayuq_1000BP_MH	0.808531	1			SouthPeruHighlands	GroupComparison	Peru_Laramate_650BP_LIP	Peru_Campanayuq_1000BP_MH	0.885722	1	Peru_Laramate_900BP_MH added as outgroup
SouthPeruHighlands	GroupComparison	Peru_Laramate_650BP_LIP	Peru_Mesayocpata_450BP_LH	0.776846	1			SouthPeruHighlands	GroupComparison	Peru_Laramate_650BP_LIP	Peru_Mesayocpata_450BP_LH	0.731213	1	Peru_Laramate_900BP_MH added as outgroup
SouthPeruHighlands	GroupComparison	Peru_Charrangochayoc_700BP_LIP	Peru_Campanayuq_1000BP_MH	0.970492	1			SouthPeruHighlands	GroupComparison	Peru_Charrangochayoc_700BP_LIP	Peru_Campanayuq_1000BP_MH	0.628975	1	Peru_Laramate_900BP_MH added as outgroup
SouthPeruHighlands	GroupComparison	Peru_Charrangochayoc_700BP_LIP	Peru_Mesayocpata_450BP_LH	0.684349	1			SouthPeruHighlands	GroupComparison	Peru_Charrangochayoc_700BP_LIP	Peru_Mesayocpata_450BP_LH	0.306876	1	Peru_Laramate_900BP_MH added as outgroup
SouthPeruHighlands	GroupComparison	Peru_Campanayuq_1000BP_MH	Peru_Mesayocpata_450BP_LH	0.249767	1			SouthPeruHighlands	GroupComparison	Peru_Campanayuq_1000BP_MH	Peru_Mesayocpata_450BP_LH	0.350809	1	Peru_Laramate_900BP_MH added as outgroup
Cusco	Cusco_SanSebastian	I1743	I1744	0.044539	1	Outgroups:
Cusco	Cusco_SanSebastian	I1743	I1400	0.655292	1	Peru_ElBrujo_1300BP_EIP
Cusco	Cusco_SanSebastian	I1744	I1400	0.368159	1	Peru_Ullujaya_1350BP_EIP
Cusco	Cusco_Torontoy	Peru_Torontoy1_450BP_LH	Peru_Torontoy2_450BP_LH	0.195922	1	Bolivia_Tiwanaku_1000BP_MH
Cusco	Cusco_Torontoy	Peru_Torontoy1_450BP_LH	Peru_Torontoy3_450BP_LH	6.04902e-10	1	Chile_CaletaHuelen_1100BP_MH
Cusco	Cusco_Torontoy	Peru_Torontoy2_450BP_LH	Peru_Torontoy3_450BP_LH	1.61066e-10	1	Peru_Lima_650BP_LIP
Cusco	GroupComparison	Peru_SanSebastian_610-490BP_LIP-LH	Peru_Torontoy_450BP_LH	0.000573396	1	Peru_Chinchawas_700BP_LIP
