# Supplementary material for: A Paleogenomic Reconstruction of the Deep Population History of the Andes
Source: Cell. 2020 May 28;181(5):1131–1145.e21. doi: 10.1016/j.cell.2020.04.015 (PMC7304944; doi:10.1016/j.cell.2020.04.015)
Supplement: Table S6 — f4-statistics and qpAdm Analyses Comparing Ancient Individuals to Modern Individuals, Showing Genetic Continuity to the Present and Genetic Differences between Quechua and Aymara Speakers, Related to Figures 2, 3, and S6 [file mmc6.xlsx]

## Sheet: f4_stats
Genetic Substructure between Quechua and Aymara from the same region (North Bolivia/Southern Peru near Titicaca Basin).
					f4_value	Z_score	BABA	ABBA	Num_SNPs
result:	Mbuti.DG	Quechua.DG	Quechua_Illumina	Aymara_Illumina	-0.00069	-5.61	18787	19024	343645		Quechua_Illumina has more CentralPeruCoast-related ancestry, while Aymara_Illumina has more Titicaca Basin and NorthChile-related ancestry.
result:	Mbuti.DG	Peru_Torontoy1_450BP_LH	Quechua_Illumina	Aymara_Illumina	-0.000595	-3.712	12374	12508	225205
result:	Mbuti.DG	CentralPeruCoast	Quechua_Illumina	Aymara_Illumina	-0.000415	-3.493	17000	17128	308624
result:	Mbuti.DG	Peru_Lima_650BP_LIP	Quechua_Illumina	Aymara_Illumina	-0.000442	-3.485	16585	16718	301125
result:	Mbuti.DG	Peru_ElBrujo_1300BP_EIP	Quechua_Illumina	Aymara_Illumina	-0.000401	-3.036	12035	12122	218932
result:	Mbuti.DG	Peru_ElBrujo_850BP_MH-LIP	Quechua_Illumina	Aymara_Illumina	-0.000334	-2.764	15835	15931	288563
result:	Mbuti.DG	NorthPeruCoast	Quechua_Illumina	Aymara_Illumina	-0.000307	-2.748	16799	16893	305382
result:	Mbuti.DG	NorthPeruHighlands	Quechua_Illumina	Aymara_Illumina	-0.000321	-2.578	15366	15456	278809
result:	Mbuti.DG	Peru_Chinchawas_700BP_LIP	Quechua_Illumina	Aymara_Illumina	-0.000322	-2.499	14918	15005	270625
result:	Mbuti.DG	Peru_Ullujaya_950BP_MH	Quechua_Illumina	Aymara_Illumina	-0.000357	-2.174	9843	9907	178402
result:	Mbuti.DG	SouthPeruCoast	Quechua_Illumina	Aymara_Illumina	-0.000247	-2.148	15265	15334	276859
result:	Mbuti.DG	Peru_La_Galgada_4100BP_LA	Quechua_Illumina	Aymara_Illumina	-0.000333	-2.138	15827	15923	287231
result:	Mbuti.DG	Peru_Lima_1450-1050BP_EIP-MH	Quechua_Illumina	Aymara_Illumina	-0.000337	-2.128	7109	7152	128442
result:	Mbuti.DG	Peru_Chinchawas_1000BP_MH	Quechua_Illumina	Aymara_Illumina	-0.000353	-1.946	6782	6826	122993
result:	Mbuti.DG	Peru_Lauricocha_5800BP_MA	Quechua_Illumina	Aymara_Illumina	-0.000296	-1.797	10978	11037	199360
result:	Mbuti.DG	Peru_Lauricocha_3500BP_IP	Quechua_Illumina	Aymara_Illumina	-0.000264	-1.648	10475	10525	190388
result:	Mbuti.DG	Peru_Laramate_650BP_LIP	Quechua_Illumina	Aymara_Illumina	-0.000219	-1.62	13894	13949	251470
result:	Mbuti.DG	Peru_Palpa_550BP_LIP	Quechua_Illumina	Aymara_Illumina	-0.00021	-1.551	12628	12676	229046
result:	Mbuti.DG	Peru_Lauricocha_8600BP_EA	Quechua_Illumina	Aymara_Illumina	-0.000191	-1.437	16920	16979	307363
result:	Mbuti.DG	Peru_Ullujaya_1350BP_EIP	Quechua_Illumina	Aymara_Illumina	-0.000205	-1.423	9854	9891	178565
result:	Mbuti.DG	Peru_HuacaPrieta_4500BP_LA	Quechua_Illumina	Aymara_Illumina	-0.000697	-1.327	350	355	6424
result:	Mbuti.DG	Peru_Torontoy2_450BP_LH	Quechua_Illumina	Aymara_Illumina	-0.000212	-1.298	10565	10606	192300
result:	Mbuti.DG	Peru_Charrangochayoc_700BP_LIP	Quechua_Illumina	Aymara_Illumina	-0.000212	-1.285	14048	14101	254124
result:	Mbuti.DG	SouthPeruHighlands	Quechua_Illumina	Aymara_Illumina	-0.000132	-1.206	18639	18683	337504
result:	Mbuti.DG	Peru_Campanayuq_1000BP_MH	Quechua_Illumina	Aymara_Illumina	-0.000213	-1.146	4537	4555	82180
result:	Mbuti.DG	Peru_Mesayocpata_450BP_LH	Quechua_Illumina	Aymara_Illumina	-0.000198	-0.939	3463	3476	62763
result:	Mbuti.DG	Peru_Laramate_900BP_MH	Quechua_Illumina	Aymara_Illumina	-8.6e-05	-0.731	17042	17069	308527
result:	Mbuti.DG	Chile_Pukara_700BP_LIP	Quechua_Illumina	Aymara_Illumina	-3e-05	-0.133	3207	3208	57616
result:	Mbuti.DG	Peru_SanSebastian_610-490BP_LIP-LH	Quechua_Illumina	Aymara_Illumina	8.2e-05	0.578	13150	13131	238004
result:	Mbuti.DG	Peru_Paracas_2250BP_EH	Quechua_Illumina	Aymara_Illumina	0.000525	0.825	263	261	4678
result:	Mbuti.DG	Chile_Conchali_700BP_LIP	Quechua_Illumina	Aymara_Illumina	0.000131	0.982	15612	15575	283384
result:	Mbuti.DG	Peru_Cuncaicha_3300BP_IP	Quechua_Illumina	Aymara_Illumina	0.000205	1.251	13070	13022	237691
result:	Mbuti.DG	Peru_Cuncaicha_9000BP_EA	Quechua_Illumina	Aymara_Illumina	0.000214	1.36	15338	15278	277980
result:	Mbuti.DG	Chile_LosRieles_5100BP_MA	Quechua_Illumina	Aymara_Illumina	0.000265	1.66	13465	13401	243998
result:	Mbuti.DG	Peru_SoroMikayaPatjxa_6800BP_MA.SG	Quechua_Illumina	Aymara_Illumina	0.000766	2.177	805	793	15134
result:	Mbuti.DG	Aymara.SG	Quechua_Illumina	Aymara_Illumina	0.000487	3.101	19470	19299	352228
result:	Mbuti.DG	Chile_CaletaHuelen_1100BP_MH	Quechua_Illumina	Aymara_Illumina	0.000566	3.465	7936	7855	143355
result:	Mbuti.DG	Peru_Kaillachuro_Unknown.SG	Quechua_Illumina	Aymara_Illumina	0.000814	3.762	3721	3666	67288
result:	Mbuti.DG	Chile_Pica8_700BP_LIP	Quechua_Illumina	Aymara_Illumina	0.000642	3.829	8772	8671	157894
result:	Mbuti.DG	Bolivia_Tiwanaku_1000BP_MH	Quechua_Illumina	Aymara_Illumina	0.000641	3.933	6455	6380	116267
result:	Mbuti.DG	NorthChile	Quechua_Illumina	Aymara_Illumina	0.000628	4.646	12076	11940	217263
result:	Mbuti.DG	Peru_Cuncaicha_4200BP_LA	Quechua_Illumina	Aymara_Illumina	0.000758	4.755	15155	14948	273337
result:	Mbuti.DG	Bolivia_Iroco_950BP_MH	Quechua_Illumina	Aymara_Illumina	0.001006	6.183	10719	10525	192668
result:	Mbuti.DG	Bolivia_Aymara.SG	Quechua_Illumina	Aymara_Illumina	0.000801	8.093	13520	13324	245047
result:	Mbuti.DG	Peru_Torontoy3_450BP_LH	Quechua_Illumina	Aymara_Illumina	0.001338	8.365	13905	13573	248064
result:	Mbuti.DG	Peru_RioUncallane_1700BP_EIP.SG	Quechua_Illumina	Aymara_Illumina	0.000998	8.447	13739	13492	248231
result:	Mbuti.DG	Bolivia_Miraflores_1100BP_MH	Quechua_Illumina	Aymara_Illumina	0.001081	8.704	17163	16830	307497
This shows genetic continuity over time from the ancient individuals to present-day individuals in the same geographic region.
					f4_value	Z_score	BABA	ABBA	Num_SNPs
Mbuti.DG	Peru_Cuncaicha_9000BP_EA	Puno	MagdalenadeCao	-0.008563	0.000298	-28.706	21486	25952	521509	Puno is a Titicaca Basin group and is significantly more closely related to Peru_Cuncaicha_9000BP (a SouthPeruHighlands group) than Eten (a NorthPeruCoast group).
Mbuti.DG	Peru_Cuncaicha_9000BP_EA	Puno	UtcubambaSouth	-0.008724	0.000362	-24.087	21529	26079	521493
Mbuti.DG	Peru_Cuncaicha_9000BP_EA	Puno	Luya	-0.004434	0.000278	-15.972	21793	24105	521509
Mbuti.DG	Peru_Cuncaicha_9000BP_EA	Puno	Cusco2	-0.004324	0.000317	-13.64	21768	24023	521506
Mbuti.DG	Peru_Cuncaicha_9000BP_EA	Puno	LaJalca	-0.003862	0.000293	-13.188	21814	23828	521509
Mbuti.DG	Peru_Cuncaicha_9000BP_EA	Puno	Huancas	-0.004229	0.000322	-13.117	21799	24005	521509
Mbuti.DG	Peru_Cuncaicha_9000BP_EA	Puno	Quechua	-0.003316	0.000285	-11.62	21774	23503	521509
Mbuti.DG	Peru_Cuncaicha_9000BP_EA	Puno	Pima.DG	-0.003354	0.000434	-7.733	21598	23325	515004
Mbuti.DG	Peru_Cuncaicha_9000BP_EA	Puno	Kamentsa	-0.002648	0.000393	-6.735	21963	23344	521507
Mbuti.DG	Peru_Cuncaicha_9000BP_EA	Puno	Mexico_Zapotec.DG	-0.003458	0.000515	-6.721	21502	23279	513753
Mbuti.DG	Peru_Cuncaicha_9000BP_EA	Puno	Mixe.DG	-0.002527	0.000396	-6.377	21615	22916	515052
Mbuti.DG	Peru_Cuncaicha_9000BP_EA	Puno	Inga	-0.002173	0.00035	-6.21	22027	23161	521509
Mbuti.DG	Peru_Cuncaicha_9000BP_EA	Puno	Kaqchikel	-0.00182	0.000326	-5.585	21996	22945	521509
Mbuti.DG	Peru_Cuncaicha_9000BP_EA	Puno	Zorritos	-0.003058	0.00057	-5.362	21890	23480	520141
Mbuti.DG	Peru_Cuncaicha_9000BP_EA	Puno	Mayan.DG	-0.002185	0.00041	-5.329	21723	22849	514984
Mbuti.DG	Peru_Cuncaicha_9000BP_EA	Puno	Olmos	-0.002131	0.0004	-5.327	21871	22982	521437
Mbuti.DG	Peru_Cuncaicha_9000BP_EA	Puno	Cocama	-0.001716	0.000338	-5.075	21899	22794	521509
Mbuti.DG	Peru_Cuncaicha_9000BP_EA	Puno	Huichol.SG	-0.002542	0.000563	-4.517	22022	23347	521318
Mbuti.DG	Peru_Cuncaicha_9000BP_EA	Puno	Cusco	-0.001521	0.000344	-4.418	21926	22719	521506
Mbuti.DG	Peru_Cuncaicha_9000BP_EA	Puno	Cofan	-0.001775	0.000423	-4.199	21984	22909	521487
Mbuti.DG	Peru_Cuncaicha_9000BP_EA	Puno	Smartin	-0.001301	0.000311	-4.187	22021	22699	521509
Mbuti.DG	Peru_Cuncaicha_9000BP_EA	Puno	Apalai	-0.001467	0.000352	-4.167	21843	22601	516997
Mbuti.DG	Peru_Cuncaicha_9000BP_EA	Puno	Wayku	-0.001331	0.000327	-4.064	22009	22703	521508
Mbuti.DG	Peru_Cuncaicha_9000BP_EA	Puno	Karitiana.DG	-0.001629	0.000415	-3.926	21952	22801	521507
Mbuti.DG	Peru_Cuncaicha_9000BP_EA	Puno	Guarani	-0.001198	0.000324	-3.693	22046	22671	521509
Mbuti.DG	Peru_Cuncaicha_9000BP_EA	Puno	Guarani_GN	-0.00134	0.000367	-3.652	21954	22647	517005
Mbuti.DG	Peru_Cuncaicha_9000BP_EA	Puno	Ecuador	-0.001125	0.000309	-3.636	22093	22680	521509
Mbuti.DG	Peru_Cuncaicha_9000BP_EA	Puno	Chane.DG	-0.001616	0.000476	-3.394	21564	22395	514367
Mbuti.DG	Peru_Cuncaicha_9000BP_EA	Puno	Guarani_KW	-0.001176	0.000349	-3.373	21921	22529	517021
Mbuti.DG	Peru_Cuncaicha_9000BP_EA	Puno	Eten	-0.001045	0.000319	-3.277	22012	22557	521497
Mbuti.DG	Peru_Cuncaicha_9000BP_EA	Puno	Narihuala	-0.000988	0.000308	-3.204	22022	22537	521509
Mbuti.DG	Peru_Cuncaicha_9000BP_EA	Puno	Piapoco.DG	-0.001234	0.000392	-3.152	21759	22395	514986
Mbuti.DG	Peru_Cuncaicha_9000BP_EA	Puno	Cabecar	-0.00117	0.000392	-2.986	22115	22725	521509
Mbuti.DG	Peru_Cuncaicha_9000BP_EA	Puno	Lima	-0.00156	0.000526	-2.968	22055	22868	521225
Mbuti.DG	Peru_Cuncaicha_9000BP_EA	Puno	Arara	-0.001098	0.000379	-2.899	21988	22556	517006
Mbuti.DG	Peru_Cuncaicha_9000BP_EA	Puno	Tallan	-0.000865	0.000313	-2.769	22033	22484	521507
Mbuti.DG	Peru_Cuncaicha_9000BP_EA	Puno	Xavante	-0.000963	0.00035	-2.754	21965	22463	517021
Mbuti.DG	Peru_Cuncaicha_9000BP_EA	Puno	Wayuu	-0.001338	0.000509	-2.627	21994	22690	520250
Mbuti.DG	Peru_Cuncaicha_9000BP_EA	Puno	UrubuKaapor	-0.001006	0.000392	-2.567	21942	22462	516996
Mbuti.DG	Peru_Cuncaicha_9000BP_EA	Puno	Argentina-Chile_FuegoPatagonian_100BP.SG	-0.000902	0.000411	-2.193	21234	21686	501054
Mbuti.DG	Peru_Cuncaicha_9000BP_EA	Puno	Chotuna	-0.000631	0.00033	-1.911	22116	22445	521505
Mbuti.DG	Peru_Cuncaicha_9000BP_EA	Puno	Zoro	-0.000865	0.0005	-1.729	21890	22335	513833
Mbuti.DG	Peru_Cuncaicha_9000BP_EA	Puno	Surui.DG	-0.000603	0.000455	-1.326	21844	22155	514999
Mbuti.DG	Peru_Cuncaicha_9000BP_EA	Puno	Sechura	-0.000522	0.000402	-1.301	22124	22396	521467
Mbuti.DG	Peru_Cuncaicha_9000BP_EA	Puno	Ticuna	-0.000694	0.000543	-1.277	22099	22460	519988
Mbuti.DG	Peru_Cuncaicha_9000BP_EA	Puno	Yukpa.SG	-0.000542	0.00051	-1.062	22089	22372	521244
Mbuti.DG	Peru_Cuncaicha_9000BP_EA	Puno	Aymara	-0.000276	0.000284	-0.971	21804	21948	521509
Mbuti.DG	Peru_Cuncaicha_9000BP_EA	Puno	Quechua.DG	-0.000304	0.000492	-0.617	21653	21809	514511
Mbuti.DG	Peru_Cuncaicha_9000BP_EA	Puno	Bolivian	-1.4e-05	0.000343	-0.042	21602	21609	521398
Mbuti.DG	Peru_Cuncaicha_9000BP_EA	Puno	Aymara_Ventilla	9.3e-05	0.000228	0.41	16420	16382	399622
Mbuti.DG	Peru_Cuncaicha_9000BP_EA	Puno	Aymara.SG	0.000229	0.000487	0.47	21667	21547	521317
Mbuti.DG	Peru_Lauricocha_8600BP_EA	Aymara_Ventilla	MagdalenadeCao	-0.008162	0.000232	-35.12	17525	21047	431439	Aymara Ventilla is a Titicaca Basin group in Bolivia and is significantly more closely related to Peru_Lauricocha_8600BP (a NorthPeruHighlands group) than Tallan (a NorthPeruCoast group).
Mbuti.DG	Peru_Lauricocha_8600BP_EA	Aymara_Ventilla	UtcubambaSouth	-0.008308	0.000288	-28.871	17556	21140	431422
Mbuti.DG	Peru_Lauricocha_8600BP_EA	Aymara_Ventilla	Luya	-0.004073	0.000203	-20.106	17776	19533	431439
Mbuti.DG	Peru_Lauricocha_8600BP_EA	Aymara_Ventilla	Cusco2	-0.004482	0.000239	-18.748	17593	19526	431436
Mbuti.DG	Peru_Lauricocha_8600BP_EA	Aymara_Ventilla	LaJalca	-0.003612	0.000207	-17.426	17762	19321	431439
Mbuti.DG	Peru_Lauricocha_8600BP_EA	Aymara_Ventilla	Huancas	-0.003829	0.000246	-15.539	17794	19446	431439
Mbuti.DG	Peru_Lauricocha_8600BP_EA	Aymara_Ventilla	Quechua	-0.002706	0.000217	-12.45	17774	18942	431439
Mbuti.DG	Peru_Lauricocha_8600BP_EA	Aymara_Ventilla	Inga	-0.002655	0.000267	-9.949	17805	18951	431439
Mbuti.DG	Peru_Lauricocha_8600BP_EA	Aymara_Ventilla	Kaqchikel	-0.002193	0.000227	-9.658	17812	18758	431439
Mbuti.DG	Peru_Lauricocha_8600BP_EA	Aymara_Ventilla	Kamentsa	-0.003079	0.000321	-9.599	17772	19100	431437
Mbuti.DG	Peru_Lauricocha_8600BP_EA	Aymara_Ventilla	Pima.DG	-0.003124	0.000351	-8.896	17627	18958	425979
Mbuti.DG	Peru_Lauricocha_8600BP_EA	Aymara_Ventilla	Mixe.DG	-0.002366	0.000299	-7.908	17621	18629	426017
Mbuti.DG	Peru_Lauricocha_8600BP_EA	Aymara_Ventilla	Mexico_Zapotec.DG	-0.003014	0.000417	-7.224	17537	18817	424915
Mbuti.DG	Peru_Lauricocha_8600BP_EA	Aymara_Ventilla	Huichol.SG	-0.003052	0.000432	-7.069	17789	19105	431328
Mbuti.DG	Peru_Lauricocha_8600BP_EA	Aymara_Ventilla	Ecuador	-0.001578	0.000226	-6.992	17890	18571	431439
Mbuti.DG	Peru_Lauricocha_8600BP_EA	Aymara_Ventilla	Guarani_GN	-0.001857	0.000267	-6.959	17734	18526	426660
Mbuti.DG	Peru_Lauricocha_8600BP_EA	Aymara_Ventilla	Cofan	-0.002215	0.000329	-6.731	17819	18775	431420
Mbuti.DG	Peru_Lauricocha_8600BP_EA	Aymara_Ventilla	Smartin	-0.001472	0.000228	-6.446	17866	18501	431439
Mbuti.DG	Peru_Lauricocha_8600BP_EA	Aymara_Ventilla	Wayku	-0.001626	0.000253	-6.427	17845	18546	431438
Mbuti.DG	Peru_Lauricocha_8600BP_EA	Aymara_Ventilla	Mayan.DG	-0.002	0.000318	-6.293	17702	18554	425971
Mbuti.DG	Peru_Lauricocha_8600BP_EA	Aymara_Ventilla	Zorritos	-0.002917	0.000471	-6.191	17812	19067	430112
Mbuti.DG	Peru_Lauricocha_8600BP_EA	Aymara_Ventilla	Guarani	-0.001409	0.000228	-6.185	17907	18515	431439
Mbuti.DG	Peru_Lauricocha_8600BP_EA	Aymara_Ventilla	Cocama	-0.001546	0.000254	-6.088	17890	18557	431439
Mbuti.DG	Peru_Lauricocha_8600BP_EA	Aymara_Ventilla	Cusco	-0.0016	0.00027	-5.924	17728	18418	431435
Mbuti.DG	Peru_Lauricocha_8600BP_EA	Aymara_Ventilla	Cabecar	-0.001785	0.000313	-5.709	17815	18585	431439
Mbuti.DG	Peru_Lauricocha_8600BP_EA	Aymara_Ventilla	Piapoco.DG	-0.001687	0.000305	-5.539	17614	18332	425961
Mbuti.DG	Peru_Lauricocha_8600BP_EA	Aymara_Ventilla	Guarani_KW	-0.001363	0.00025	-5.462	17782	18364	426675
Mbuti.DG	Peru_Lauricocha_8600BP_EA	Aymara_Ventilla	Arara	-0.001667	0.000306	-5.446	17704	18415	426662
Mbuti.DG	Peru_Lauricocha_8600BP_EA	Aymara_Ventilla	Olmos	-0.001722	0.000325	-5.303	17883	18626	431372
Mbuti.DG	Peru_Lauricocha_8600BP_EA	Aymara_Ventilla	Xavante	-0.001279	0.000245	-5.222	17798	18344	426675
Mbuti.DG	Peru_Lauricocha_8600BP_EA	Aymara_Ventilla	Karitiana.DG	-0.001547	0.000305	-5.066	17913	18580	431437
Mbuti.DG	Peru_Lauricocha_8600BP_EA	Aymara_Ventilla	Apalai	-0.001308	0.000274	-4.776	17791	18348	426654
Mbuti.DG	Peru_Lauricocha_8600BP_EA	Aymara_Ventilla	Narihuala	-0.001078	0.000228	-4.731	17885	18351	431438
Mbuti.DG	Peru_Lauricocha_8600BP_EA	Aymara_Ventilla	Wayuu	-0.001867	0.00041	-4.557	17784	18588	430532
Mbuti.DG	Peru_Lauricocha_8600BP_EA	Aymara_Ventilla	Ticuna	-0.001644	0.000418	-3.935	17722	18429	430164
Mbuti.DG	Peru_Lauricocha_8600BP_EA	Aymara_Ventilla	Tallan	-0.000861	0.000241	-3.568	17904	18276	431437
Mbuti.DG	Peru_Lauricocha_8600BP_EA	Aymara_Ventilla	Surui.DG	-0.001174	0.000356	-3.297	17663	18163	425977
Mbuti.DG	Peru_Lauricocha_8600BP_EA	Aymara_Ventilla	Chane.DG	-0.001249	0.000394	-3.171	17667	18199	425465
Mbuti.DG	Peru_Lauricocha_8600BP_EA	Aymara_Ventilla	Argentina-Chile_FuegoPatagonian_100BP.SG	-0.00095	0.000305	-3.111	16981	17368	408424
Mbuti.DG	Peru_Lauricocha_8600BP_EA	Aymara_Ventilla	UrubuKaapor	-0.000935	0.000318	-2.939	17855	18254	426650
Mbuti.DG	Peru_Lauricocha_8600BP_EA	Aymara_Ventilla	Sechura	-0.000806	0.000316	-2.553	17941	18288	431398
Mbuti.DG	Peru_Lauricocha_8600BP_EA	Aymara_Ventilla	Chotuna	-0.000588	0.000234	-2.51	18007	18261	431434
Mbuti.DG	Peru_Lauricocha_8600BP_EA	Aymara_Ventilla	Eten	-0.000588	0.000242	-2.427	17972	18226	431428
Mbuti.DG	Peru_Lauricocha_8600BP_EA	Aymara_Ventilla	Zoro	-0.000933	0.000395	-2.362	17711	18107	424078
Mbuti.DG	Peru_Lauricocha_8600BP_EA	Aymara_Ventilla	Yukpa.SG	-0.001056	0.00045	-2.347	17907	18362	431285
Mbuti.DG	Peru_Lauricocha_8600BP_EA	Aymara_Ventilla	Lima	-0.000851	0.000425	-2.001	18014	18381	431163
Mbuti.DG	Peru_Lauricocha_8600BP_EA	Aymara_Ventilla	Aymara	-0.000416	0.000209	-1.992	17637	17817	431439
Mbuti.DG	Peru_Lauricocha_8600BP_EA	Aymara_Ventilla	Puno	-0.000225	0.000188	-1.195	17646	17743	431438
Mbuti.DG	Peru_Lauricocha_8600BP_EA	Aymara_Ventilla	Quechua.DG	-7.2e-05	0.000378	-0.189	17658	17689	425562
Mbuti.DG	Peru_Lauricocha_8600BP_EA	Aymara_Ventilla	Aymara.SG	5.6e-05	0.000419	0.133	17703	17679	431326
Mbuti.DG	Peru_Lauricocha_8600BP_EA	Aymara_Ventilla	Bolivian	0.000153	0.000289	0.53	17740	17674	431365
Mbuti.DG	Peru_La_Galgada_4100BP_LA	Eten	MagdalenadeCao	-0.00798	0.000289	-27.618	20469	24391	491394	Eten is a NorthPeruCoast group and is significantly more closely related to Peru_LaGalgada_4100BP (a NorthPeruHighlands group) than Cusco (a SouthPeruHighlands group).
Mbuti.DG	Peru_La_Galgada_4100BP_LA	Eten	UtcubambaSouth	-0.008072	0.000332	-24.289	20538	24505	491378
Mbuti.DG	Peru_La_Galgada_4100BP_LA	Eten	Luya	-0.003793	0.00027	-14.066	20766	22630	491394
Mbuti.DG	Peru_La_Galgada_4100BP_LA	Eten	Cusco2	-0.004524	0.000322	-14.049	20904	23127	491391
Mbuti.DG	Peru_La_Galgada_4100BP_LA	Eten	Huancas	-0.003949	0.000332	-11.88	20751	22691	491394
Mbuti.DG	Peru_La_Galgada_4100BP_LA	Eten	LaJalca	-0.00299	0.000287	-10.434	20839	22308	491394
Mbuti.DG	Peru_La_Galgada_4100BP_LA	Eten	Pima.DG	-0.004185	0.000414	-10.108	20423	22454	485279
Mbuti.DG	Peru_La_Galgada_4100BP_LA	Eten	Quechua	-0.002749	0.000306	-8.99	21097	22448	491394
Mbuti.DG	Peru_La_Galgada_4100BP_LA	Eten	Kamentsa	-0.003444	0.000384	-8.961	20687	22379	491392
Mbuti.DG	Peru_La_Galgada_4100BP_LA	Eten	Inga	-0.002808	0.000332	-8.471	20815	22195	491394
Mbuti.DG	Peru_La_Galgada_4100BP_LA	Eten	Mexico_Zapotec.DG	-0.003668	0.000495	-7.405	20388	22164	484108
Mbuti.DG	Peru_La_Galgada_4100BP_LA	Eten	Mixe.DG	-0.002779	0.000389	-7.145	20531	21880	485322
Mbuti.DG	Peru_La_Galgada_4100BP_LA	Eten	Kaqchikel	-0.002092	0.000315	-6.638	20852	21880	491394
Mbuti.DG	Peru_La_Galgada_4100BP_LA	Eten	Mayan.DG	-0.002372	0.000394	-6.023	20610	21761	485265
Mbuti.DG	Peru_La_Galgada_4100BP_LA	Eten	Huichol.SG	-0.003187	0.00053	-6.009	20808	22373	491262
Mbuti.DG	Peru_La_Galgada_4100BP_LA	Eten	Cofan	-0.002428	0.000407	-5.973	20660	21853	491374
Mbuti.DG	Peru_La_Galgada_4100BP_LA	Eten	Guarani_GN	-0.002011	0.000357	-5.636	20735	21715	487101
Mbuti.DG	Peru_La_Galgada_4100BP_LA	Eten	Ecuador	-0.001546	0.000287	-5.381	20898	21657	491394
Mbuti.DG	Peru_La_Galgada_4100BP_LA	Eten	Guarani_KW	-0.001742	0.000326	-5.336	20758	21607	487119
Mbuti.DG	Peru_La_Galgada_4100BP_LA	Eten	Cocama	-0.001732	0.000326	-5.308	20796	21647	491394
Mbuti.DG	Peru_La_Galgada_4100BP_LA	Eten	Guarani	-0.001563	0.000303	-5.159	20946	21714	491394
Mbuti.DG	Peru_La_Galgada_4100BP_LA	Eten	Smartin	-0.001493	0.000296	-5.051	20836	21570	491394
Mbuti.DG	Peru_La_Galgada_4100BP_LA	Eten	Cabecar	-0.001811	0.000367	-4.936	20809	21699	491394
Mbuti.DG	Peru_La_Galgada_4100BP_LA	Eten	Zorritos	-0.00261	0.00054	-4.833	20641	21920	490121
Mbuti.DG	Peru_La_Galgada_4100BP_LA	Eten	Xavante	-0.001657	0.000348	-4.765	20718	21525	487118
Mbuti.DG	Peru_La_Galgada_4100BP_LA	Eten	Cusco	-0.001678	0.000355	-4.72	21070	21895	491391
Mbuti.DG	Peru_La_Galgada_4100BP_LA	Eten	Wayku	-0.001503	0.000321	-4.683	20836	21574	491393
Mbuti.DG	Peru_La_Galgada_4100BP_LA	Eten	Piapoco.DG	-0.001779	0.000384	-4.636	20580	21443	485262
Mbuti.DG	Peru_La_Galgada_4100BP_LA	Eten	Karitiana.DG	-0.001678	0.000375	-4.47	20835	21659	491392
Mbuti.DG	Peru_La_Galgada_4100BP_LA	Eten	Wayuu	-0.002007	0.000481	-4.172	20708	21692	490220
Mbuti.DG	Peru_La_Galgada_4100BP_LA	Eten	Argentina-Chile_FuegoPatagonian_100BP.SG	-0.001563	0.000395	-3.959	20128	20866	471962
Mbuti.DG	Peru_La_Galgada_4100BP_LA	Eten	Arara	-0.001371	0.000369	-3.719	20809	21477	487104
Mbuti.DG	Peru_La_Galgada_4100BP_LA	Eten	Apalai	-0.001299	0.000351	-3.699	20815	21448	487099
Mbuti.DG	Peru_La_Galgada_4100BP_LA	Eten	Surui.DG	-0.001622	0.000446	-3.636	20559	21346	485272
Mbuti.DG	Peru_La_Galgada_4100BP_LA	Eten	UrubuKaapor	-0.001338	0.000377	-3.551	20774	21426	487090
Mbuti.DG	Peru_La_Galgada_4100BP_LA	Eten	Olmos	-0.001007	0.000382	-2.636	20866	21360	491334
Mbuti.DG	Peru_La_Galgada_4100BP_LA	Eten	Zoro	-0.001239	0.000507	-2.444	20644	21243	484106
Mbuti.DG	Peru_La_Galgada_4100BP_LA	Eten	Narihuala	-0.000647	0.000286	-2.267	20757	21075	491394
Mbuti.DG	Peru_La_Galgada_4100BP_LA	Eten	Lima	-0.000966	0.000497	-1.942	21170	21645	491122
Mbuti.DG	Peru_La_Galgada_4100BP_LA	Eten	Chane.DG	-0.000866	0.000489	-1.771	20748	21168	484680
Mbuti.DG	Peru_La_Galgada_4100BP_LA	Eten	Ticuna	-0.000879	0.000499	-1.762	20906	21337	489985
Mbuti.DG	Peru_La_Galgada_4100BP_LA	Eten	Yukpa.SG	-0.000822	0.000493	-1.667	21006	21410	491204
Mbuti.DG	Peru_La_Galgada_4100BP_LA	Eten	Quechua.DG	-0.000306	0.000514	-0.595	20923	21072	484808
Mbuti.DG	Peru_La_Galgada_4100BP_LA	Eten	Sechura	-0.000231	0.000394	-0.586	20814	20927	491354
Mbuti.DG	Peru_La_Galgada_4100BP_LA	Eten	Chotuna	-0.000154	0.000295	-0.521	20835	20911	491391
Mbuti.DG	Peru_La_Galgada_4100BP_LA	Eten	Tallan	-5.4e-05	0.000285	-0.19	20907	20934	491393
Mbuti.DG	Peru_La_Galgada_4100BP_LA	Eten	Aymara.SG	-5.2e-05	0.000509	-0.103	21141	21167	491242
Mbuti.DG	Peru_La_Galgada_4100BP_LA	Eten	Aymara_Ventilla	-2.6e-05	0.000264	-0.097	16014	16024	377017
Mbuti.DG	Peru_La_Galgada_4100BP_LA	Eten	Puno	-7e-06	0.000307	-0.024	21228	21232	491393
Mbuti.DG	Peru_La_Galgada_4100BP_LA	Eten	Aymara	3e-06	0.00032	0.01	21267	21266	491394
Mbuti.DG	Peru_La_Galgada_4100BP_LA	Eten	Bolivian	0.000257	0.000366	0.703	21174	21048	491302
Mbuti.DG	Peru_RioUncallane_1700BP_EIP.SG	Puno	MagdalenadeCao	-0.010216	0.000234	-43.646	18450	23159	460959	Puno is a Titicaca Basin group and is significantly more closely related to Peru_RioUncallane_1700BP (a Titicaca Basin group) than Eten (a NorthPeruCoast group).
Mbuti.DG	Peru_RioUncallane_1700BP_EIP.SG	Puno	UtcubambaSouth	-0.010167	0.000282	-35.996	18541	23227	460940
Mbuti.DG	Peru_RioUncallane_1700BP_EIP.SG	Puno	Luya	-0.005978	0.000203	-29.492	18746	21502	460959
Mbuti.DG	Peru_RioUncallane_1700BP_EIP.SG	Puno	LaJalca	-0.005285	0.000207	-25.55	18784	21220	460959
Mbuti.DG	Peru_RioUncallane_1700BP_EIP.SG	Puno	Cusco2	-0.005572	0.000234	-23.863	18792	21361	460956
Mbuti.DG	Peru_RioUncallane_1700BP_EIP.SG	Puno	Huancas	-0.005788	0.000248	-23.297	18728	21396	460959
Mbuti.DG	Peru_RioUncallane_1700BP_EIP.SG	Puno	Quechua	-0.004388	0.000213	-20.616	18840	20862	460959
Mbuti.DG	Peru_RioUncallane_1700BP_EIP.SG	Puno	Inga	-0.004021	0.000245	-16.423	18874	20728	460959
Mbuti.DG	Peru_RioUncallane_1700BP_EIP.SG	Puno	Kamentsa	-0.004211	0.000283	-14.881	18896	20838	460957
Mbuti.DG	Peru_RioUncallane_1700BP_EIP.SG	Puno	Pima.DG	-0.004723	0.000325	-14.55	18598	20746	454816
Mbuti.DG	Peru_RioUncallane_1700BP_EIP.SG	Puno	Kaqchikel	-0.003349	0.00023	-14.547	18922	20466	460959
Mbuti.DG	Peru_RioUncallane_1700BP_EIP.SG	Puno	Mixe.DG	-0.003981	0.000274	-14.514	18598	20409	454854
Mbuti.DG	Peru_RioUncallane_1700BP_EIP.SG	Puno	Mayan.DG	-0.004033	0.000305	-13.229	18607	20442	454806
Mbuti.DG	Peru_RioUncallane_1700BP_EIP.SG	Puno	Ecuador	-0.002866	0.000217	-13.194	18958	20279	460959
Mbuti.DG	Peru_RioUncallane_1700BP_EIP.SG	Puno	Smartin	-0.002764	0.000217	-12.743	18969	20243	460959
Mbuti.DG	Peru_RioUncallane_1700BP_EIP.SG	Puno	Guarani_GN	-0.003212	0.000252	-12.737	18778	20241	455552
Mbuti.DG	Peru_RioUncallane_1700BP_EIP.SG	Puno	Olmos	-0.003588	0.00029	-12.385	18839	20493	460880
Mbuti.DG	Peru_RioUncallane_1700BP_EIP.SG	Puno	Narihuala	-0.002593	0.00021	-12.365	18936	20131	460958
Mbuti.DG	Peru_RioUncallane_1700BP_EIP.SG	Puno	Guarani	-0.002642	0.000217	-12.17	18996	20214	460959
Mbuti.DG	Peru_RioUncallane_1700BP_EIP.SG	Puno	Tallan	-0.002579	0.000213	-12.103	18903	20091	460957
Mbuti.DG	Peru_RioUncallane_1700BP_EIP.SG	Puno	Cofan	-0.003445	0.000285	-12.097	18879	20466	460938
Mbuti.DG	Peru_RioUncallane_1700BP_EIP.SG	Puno	Wayku	-0.002828	0.00024	-11.793	18956	20260	460958
Mbuti.DG	Peru_RioUncallane_1700BP_EIP.SG	Puno	Cocama	-0.002858	0.000244	-11.733	18953	20270	460959
Mbuti.DG	Peru_RioUncallane_1700BP_EIP.SG	Puno	Xavante	-0.002765	0.000239	-11.564	18796	20056	455574
Mbuti.DG	Peru_RioUncallane_1700BP_EIP.SG	Puno	Mexico_Zapotec.DG	-0.004295	0.000373	-11.524	18701	20650	453667
Mbuti.DG	Peru_RioUncallane_1700BP_EIP.SG	Puno	Zorritos	-0.005002	0.000437	-11.448	18690	20988	459470
Mbuti.DG	Peru_RioUncallane_1700BP_EIP.SG	Puno	Eten	-0.002506	0.000226	-11.109	18956	20111	460947
Mbuti.DG	Peru_RioUncallane_1700BP_EIP.SG	Puno	Huichol.SG	-0.004249	0.000386	-10.997	18873	20830	460790
Mbuti.DG	Peru_RioUncallane_1700BP_EIP.SG	Puno	Chotuna	-0.002474	0.000228	-10.842	18967	20107	460954
Mbuti.DG	Peru_RioUncallane_1700BP_EIP.SG	Puno	Piapoco.DG	-0.003044	0.000284	-10.718	18656	20041	454800
Mbuti.DG	Peru_RioUncallane_1700BP_EIP.SG	Puno	Guarani_KW	-0.002617	0.000249	-10.518	18871	20064	455574
Mbuti.DG	Peru_RioUncallane_1700BP_EIP.SG	Puno	Cusco	-0.0027	0.000257	-10.514	18939	20183	460954
Mbuti.DG	Peru_RioUncallane_1700BP_EIP.SG	Puno	Apalai	-0.002724	0.000259	-10.507	18856	20097	455551
Mbuti.DG	Peru_RioUncallane_1700BP_EIP.SG	Puno	Cabecar	-0.003024	0.000296	-10.215	18946	20340	460959
Mbuti.DG	Peru_RioUncallane_1700BP_EIP.SG	Puno	Argentina-Chile_FuegoPatagonian_100BP.SG	-0.002819	0.000286	-9.858	17792	19013	433232
Mbuti.DG	Peru_RioUncallane_1700BP_EIP.SG	Puno	Lima	-0.003723	0.000388	-9.589	18809	20524	460656
Mbuti.DG	Peru_RioUncallane_1700BP_EIP.SG	Puno	Arara	-0.002707	0.000284	-9.529	18865	20098	455559
Mbuti.DG	Peru_RioUncallane_1700BP_EIP.SG	Puno	Karitiana.DG	-0.002658	0.000287	-9.271	19010	20235	460957
Mbuti.DG	Peru_RioUncallane_1700BP_EIP.SG	Puno	UrubuKaapor	-0.002426	0.000284	-8.53	18886	19991	455545
Mbuti.DG	Peru_RioUncallane_1700BP_EIP.SG	Puno	Surui.DG	-0.002659	0.000317	-8.394	18652	19861	454812
Mbuti.DG	Peru_RioUncallane_1700BP_EIP.SG	Puno	Sechura	-0.002263	0.00027	-8.373	18995	20038	460915
Mbuti.DG	Peru_RioUncallane_1700BP_EIP.SG	Puno	Chane.DG	-0.002719	0.000342	-7.955	18665	19900	454252
Mbuti.DG	Peru_RioUncallane_1700BP_EIP.SG	Puno	Wayuu	-0.002808	0.000369	-7.607	18921	20212	459933
Mbuti.DG	Peru_RioUncallane_1700BP_EIP.SG	Puno	Zoro	-0.002467	0.000358	-6.901	18783	19900	452708
Mbuti.DG	Peru_RioUncallane_1700BP_EIP.SG	Puno	Ticuna	-0.002488	0.000369	-6.741	18942	20085	459587
Mbuti.DG	Peru_RioUncallane_1700BP_EIP.SG	Puno	Yukpa.SG	-0.00241	0.000398	-6.051	18959	20070	460732
Mbuti.DG	Peru_RioUncallane_1700BP_EIP.SG	Puno	Quechua.DG	-0.001276	0.000348	-3.665	18798	19378	454360
Mbuti.DG	Peru_RioUncallane_1700BP_EIP.SG	Puno	Aymara	-0.000507	0.000205	-2.48	19096	19330	460959
Mbuti.DG	Peru_RioUncallane_1700BP_EIP.SG	Puno	Aymara_Ventilla	-0.000194	0.000153	-1.271	18860	18948	455957
Mbuti.DG	Peru_RioUncallane_1700BP_EIP.SG	Puno	Bolivian	0.000128	0.000233	0.549	19037	18978	460881
Mbuti.DG	Peru_RioUncallane_1700BP_EIP.SG	Puno	Aymara.SG	0.00023	0.000366	0.629	19096	18990	460803
Mbuti.DG	Peru_ElBrujo_1300BP_EIP	Sechura	MagdalenadeCao	-0.008432	0.000314	-26.854	15544	18709	375400	Sechura is a NorthPeruCoast group and is significantly more closely related to Peru_ElBrujo_1500BP (a NorthPeruCoast group) than Cusco (a SouthPeruHighlands group) or Puno (a Titicaca Basin group).
Mbuti.DG	Peru_ElBrujo_1300BP_EIP	Sechura	UtcubambaSouth	-0.008425	0.000357	-23.591	15589	18752	375389
Mbuti.DG	Peru_ElBrujo_1300BP_EIP	Sechura	Cusco2	-0.005261	0.000328	-16.058	15770	17745	375399
Mbuti.DG	Peru_ElBrujo_1300BP_EIP	Sechura	Luya	-0.004379	0.000279	-15.723	15750	17394	375400
Mbuti.DG	Peru_ElBrujo_1300BP_EIP	Sechura	Quechua	-0.003853	0.000304	-12.668	15836	17283	375400
Mbuti.DG	Peru_ElBrujo_1300BP_EIP	Sechura	Huancas	-0.004078	0.000328	-12.425	15796	17327	375400
Mbuti.DG	Peru_ElBrujo_1300BP_EIP	Sechura	LaJalca	-0.003347	0.000293	-11.41	15832	17089	375400
Mbuti.DG	Peru_ElBrujo_1300BP_EIP	Sechura	Pima.DG	-0.003729	0.000379	-9.84	15594	16975	370628
Mbuti.DG	Peru_ElBrujo_1300BP_EIP	Sechura	Inga	-0.003102	0.000332	-9.352	15812	16976	375400
Mbuti.DG	Peru_ElBrujo_1300BP_EIP	Sechura	Kamentsa	-0.003146	0.000367	-8.566	15821	17001	375399
Mbuti.DG	Peru_ElBrujo_1300BP_EIP	Sechura	Mixe.DG	-0.002857	0.000348	-8.199	15566	16625	370662
Mbuti.DG	Peru_ElBrujo_1300BP_EIP	Sechura	Cusco	-0.002675	0.000329	-8.122	15876	16881	375399
Mbuti.DG	Peru_ElBrujo_1300BP_EIP	Sechura	Mexico_Zapotec.DG	-0.003372	0.000452	-7.455	15562	16808	369726
Mbuti.DG	Peru_ElBrujo_1300BP_EIP	Sechura	Huichol.SG	-0.00357	0.000489	-7.303	15807	17147	375295
Mbuti.DG	Peru_ElBrujo_1300BP_EIP	Sechura	Kaqchikel	-0.002181	0.000302	-7.22	15856	16674	375400
Mbuti.DG	Peru_ElBrujo_1300BP_EIP	Sechura	Cofan	-0.002418	0.000366	-6.609	15764	16671	375386
Mbuti.DG	Peru_ElBrujo_1300BP_EIP	Sechura	Ecuador	-0.001849	0.000287	-6.436	15828	16522	375400
Mbuti.DG	Peru_ElBrujo_1300BP_EIP	Sechura	Xavante	-0.001915	0.000304	-6.288	15733	16446	372393
Mbuti.DG	Peru_ElBrujo_1300BP_EIP	Sechura	Mayan.DG	-0.002238	0.000366	-6.118	15716	16545	370622
Mbuti.DG	Peru_ElBrujo_1300BP_EIP	Sechura	Guarani_GN	-0.001981	0.000326	-6.072	15812	16549	372384
Mbuti.DG	Peru_ElBrujo_1300BP_EIP	Sechura	Guarani	-0.001725	0.00029	-5.941	15907	16555	375400
Mbuti.DG	Peru_ElBrujo_1300BP_EIP	Sechura	Cabecar	-0.001903	0.000353	-5.393	15831	16545	375400
Mbuti.DG	Peru_ElBrujo_1300BP_EIP	Sechura	Zorritos	-0.002635	0.000497	-5.297	15437	16424	374457
Mbuti.DG	Peru_ElBrujo_1300BP_EIP	Sechura	Cocama	-0.001652	0.000318	-5.192	15843	16463	375400
Mbuti.DG	Peru_ElBrujo_1300BP_EIP	Sechura	Piapoco.DG	-0.001749	0.000353	-4.949	15641	16289	370625
Mbuti.DG	Peru_ElBrujo_1300BP_EIP	Sechura	Wayku	-0.001465	0.0003	-4.88	15832	16382	375400
Mbuti.DG	Peru_ElBrujo_1300BP_EIP	Sechura	Guarani_KW	-0.001547	0.000319	-4.853	15833	16409	372394
Mbuti.DG	Peru_ElBrujo_1300BP_EIP	Sechura	Wayuu	-0.002053	0.000429	-4.789	15743	16512	374482
Mbuti.DG	Peru_ElBrujo_1300BP_EIP	Sechura	Apalai	-0.001575	0.000331	-4.753	15812	16398	372376
Mbuti.DG	Peru_ElBrujo_1300BP_EIP	Sechura	Smartin	-0.001392	0.0003	-4.647	15910	16433	375400
Mbuti.DG	Peru_ElBrujo_1300BP_EIP	Sechura	Argentina-Chile_FuegoPatagonian_100BP.SG	-0.001632	0.000362	-4.505	15394	15987	363289
Mbuti.DG	Peru_ElBrujo_1300BP_EIP	Sechura	Aymara	-0.001356	0.000307	-4.411	15895	16404	375400
Mbuti.DG	Peru_ElBrujo_1300BP_EIP	Sechura	Olmos	-0.001442	0.000345	-4.179	15721	16262	375355
Mbuti.DG	Peru_ElBrujo_1300BP_EIP	Sechura	UrubuKaapor	-0.001502	0.000364	-4.128	15811	16370	372375
Mbuti.DG	Peru_ElBrujo_1300BP_EIP	Sechura	Arara	-0.001347	0.000331	-4.064	15855	16357	372382
Mbuti.DG	Peru_ElBrujo_1300BP_EIP	Sechura	Zoro	-0.001713	0.000427	-4.008	15702	16336	370115
Mbuti.DG	Peru_ElBrujo_1300BP_EIP	Sechura	Karitiana.DG	-0.001381	0.000346	-3.994	15967	16486	375400
Mbuti.DG	Peru_ElBrujo_1300BP_EIP	Sechura	Chane.DG	-0.001661	0.00043	-3.864	15671	16286	370175
Mbuti.DG	Peru_ElBrujo_1300BP_EIP	Sechura	Lima	-0.001698	0.000457	-3.718	15923	16560	375208
Mbuti.DG	Peru_ElBrujo_1300BP_EIP	Sechura	Aymara_Ventilla	-0.001044	0.000283	-3.694	11952	12251	286816
Mbuti.DG	Peru_ElBrujo_1300BP_EIP	Sechura	Quechua.DG	-0.001548	0.000433	-3.579	15691	16265	370286
Mbuti.DG	Peru_ElBrujo_1300BP_EIP	Sechura	Surui.DG	-0.001437	0.00041	-3.509	15676	16209	370627
Mbuti.DG	Peru_ElBrujo_1300BP_EIP	Sechura	Ticuna	-0.001347	0.000449	-2.999	15846	16350	374273
Mbuti.DG	Peru_ElBrujo_1300BP_EIP	Sechura	Puno	-0.000664	0.000296	-2.246	16004	16253	375400
Mbuti.DG	Peru_ElBrujo_1300BP_EIP	Sechura	Bolivian	-0.000761	0.000342	-2.224	15975	16260	375324
Mbuti.DG	Peru_ElBrujo_1300BP_EIP	Sechura	Eten	-0.000492	0.000293	-1.68	15830	16014	375395
Mbuti.DG	Peru_ElBrujo_1300BP_EIP	Sechura	Aymara.SG	-0.000711	0.000491	-1.449	16016	16283	375297
Mbuti.DG	Peru_ElBrujo_1300BP_EIP	Sechura	Narihuala	-0.000404	0.00028	-1.442	15763	15915	375399
Mbuti.DG	Peru_ElBrujo_1300BP_EIP	Sechura	Yukpa.SG	-0.000422	0.00046	-0.917	16012	16171	375250
Mbuti.DG	Peru_ElBrujo_1300BP_EIP	Sechura	Tallan	-0.00014	0.000284	-0.495	15864	15916	375399
Mbuti.DG	Peru_ElBrujo_1300BP_EIP	Sechura	Chotuna	-1e-06	0.000298	-0.002	15925	15926	375397
Mbuti.DG	Chile_CaletaHuelen_1100BP_MH	Puno	MagdalenadeCao	-0.009358	0.00028	-33.41	11667	14318	283251	Puno is a Titicaca Basin group and is significantly more closely related to Chile_CaletaHuelen_1100BP_MH (a North Chilean group) than Eten (a NorthPeruCoast group).
Mbuti.DG	Chile_CaletaHuelen_1100BP_MH	Puno	UtcubambaSouth	-0.009258	0.000343	-26.978	11725	14347	283239
Mbuti.DG	Chile_CaletaHuelen_1100BP_MH	Puno	Luya	-0.00522	0.000269	-19.442	11823	13301	283251
Mbuti.DG	Chile_CaletaHuelen_1100BP_MH	Puno	Cusco2	-0.005073	0.000294	-17.23	11796	13233	283250
Mbuti.DG	Chile_CaletaHuelen_1100BP_MH	Puno	LaJalca	-0.004406	0.000271	-16.234	11870	13118	283251
Mbuti.DG	Chile_CaletaHuelen_1100BP_MH	Puno	Huancas	-0.004784	0.000318	-15.033	11858	13213	283251
Mbuti.DG	Chile_CaletaHuelen_1100BP_MH	Puno	Quechua	-0.003918	0.000271	-14.463	11822	12932	283251
Mbuti.DG	Chile_CaletaHuelen_1100BP_MH	Puno	Pima.DG	-0.003897	0.0004	-9.739	11758	12848	279651
Mbuti.DG	Chile_CaletaHuelen_1100BP_MH	Puno	Inga	-0.002841	0.000311	-9.136	11951	12756	283251
Mbuti.DG	Chile_CaletaHuelen_1100BP_MH	Puno	Kaqchikel	-0.002292	0.000279	-8.222	11977	12626	283251
Mbuti.DG	Chile_CaletaHuelen_1100BP_MH	Puno	Mixe.DG	-0.00262	0.000348	-7.537	11819	12552	279676
Mbuti.DG	Chile_CaletaHuelen_1100BP_MH	Puno	Kamentsa	-0.002878	0.000383	-7.515	12001	12816	283250
Mbuti.DG	Chile_CaletaHuelen_1100BP_MH	Puno	Zorritos	-0.004107	0.000554	-7.408	11867	13028	282532
Mbuti.DG	Chile_CaletaHuelen_1100BP_MH	Puno	Ecuador	-0.00203	0.000279	-7.282	11952	12527	283251
Mbuti.DG	Chile_CaletaHuelen_1100BP_MH	Puno	Mexico_Zapotec.DG	-0.00338	0.000476	-7.108	11787	12729	278972
Mbuti.DG	Chile_CaletaHuelen_1100BP_MH	Puno	Olmos	-0.002461	0.00036	-6.843	11935	12632	283221
Mbuti.DG	Chile_CaletaHuelen_1100BP_MH	Puno	Cusco	-0.002263	0.000331	-6.834	11895	12537	283249
Mbuti.DG	Chile_CaletaHuelen_1100BP_MH	Puno	Cofan	-0.002332	0.000358	-6.518	11972	12632	283240
Mbuti.DG	Chile_CaletaHuelen_1100BP_MH	Puno	Guarani_GN	-0.001985	0.000316	-6.284	11930	12488	281022
Mbuti.DG	Chile_CaletaHuelen_1100BP_MH	Puno	Mayan.DG	-0.002293	0.000375	-6.115	11898	12539	279646
Mbuti.DG	Chile_CaletaHuelen_1100BP_MH	Puno	Wayku	-0.001794	0.000301	-5.953	11985	12493	283250
Mbuti.DG	Chile_CaletaHuelen_1100BP_MH	Puno	Lima	-0.002654	0.000452	-5.874	11877	12628	283110
Mbuti.DG	Chile_CaletaHuelen_1100BP_MH	Puno	Smartin	-0.001579	0.000278	-5.671	12000	12447	283251
Mbuti.DG	Chile_CaletaHuelen_1100BP_MH	Puno	Tallan	-0.001608	0.000287	-5.595	11955	12411	283251
Mbuti.DG	Chile_CaletaHuelen_1100BP_MH	Puno	Narihuala	-0.001604	0.000291	-5.503	11963	12418	283251
Mbuti.DG	Chile_CaletaHuelen_1100BP_MH	Puno	Cocama	-0.001629	0.000303	-5.38	12018	12480	283251
Mbuti.DG	Chile_CaletaHuelen_1100BP_MH	Puno	Huichol.SG	-0.002862	0.000534	-5.358	11994	12805	283182
Mbuti.DG	Chile_CaletaHuelen_1100BP_MH	Puno	Guarani	-0.001546	0.000297	-5.202	12019	12457	283251
Mbuti.DG	Chile_CaletaHuelen_1100BP_MH	Puno	Piapoco.DG	-0.001803	0.000353	-5.102	11828	12333	279628
Mbuti.DG	Chile_CaletaHuelen_1100BP_MH	Puno	Eten	-0.001511	0.000298	-5.063	11989	12417	283246
Mbuti.DG	Chile_CaletaHuelen_1100BP_MH	Puno	Arara	-0.001718	0.000364	-4.722	11935	12418	281021
Mbuti.DG	Chile_CaletaHuelen_1100BP_MH	Puno	Guarani_KW	-0.001378	0.000305	-4.516	11983	12370	281027
Mbuti.DG	Chile_CaletaHuelen_1100BP_MH	Puno	Chotuna	-0.001295	0.000287	-4.509	12015	12381	283250
Mbuti.DG	Chile_CaletaHuelen_1100BP_MH	Puno	Cabecar	-0.001546	0.000368	-4.204	12063	12501	283251
Mbuti.DG	Chile_CaletaHuelen_1100BP_MH	Puno	Xavante	-0.001334	0.000318	-4.197	11997	12372	281027
Mbuti.DG	Chile_CaletaHuelen_1100BP_MH	Puno	Sechura	-0.001452	0.00035	-4.149	11962	12373	283225
Mbuti.DG	Chile_CaletaHuelen_1100BP_MH	Puno	UrubuKaapor	-0.0014	0.000361	-3.881	11966	12359	281012
Mbuti.DG	Chile_CaletaHuelen_1100BP_MH	Puno	Apalai	-0.001245	0.000332	-3.75	11994	12344	281015
Mbuti.DG	Chile_CaletaHuelen_1100BP_MH	Puno	Karitiana.DG	-0.001173	0.000354	-3.31	12091	12423	283251
Mbuti.DG	Chile_CaletaHuelen_1100BP_MH	Puno	Wayuu	-0.001521	0.00046	-3.308	12000	12430	282588
Mbuti.DG	Chile_CaletaHuelen_1100BP_MH	Puno	Argentina-Chile_FuegoPatagonian_100BP.SG	-0.001203	0.000387	-3.11	11751	12081	274735
Mbuti.DG	Chile_CaletaHuelen_1100BP_MH	Puno	Chane.DG	-0.001354	0.000444	-3.052	11866	12244	279316
Mbuti.DG	Chile_CaletaHuelen_1100BP_MH	Puno	Ticuna	-0.001349	0.000475	-2.838	11971	12352	282438
Mbuti.DG	Chile_CaletaHuelen_1100BP_MH	Puno	Quechua.DG	-0.00113	0.000445	-2.538	11739	12055	279390
Mbuti.DG	Chile_CaletaHuelen_1100BP_MH	Puno	Surui.DG	-0.000967	0.0004	-2.417	11902	12172	279657
Mbuti.DG	Chile_CaletaHuelen_1100BP_MH	Puno	Yukpa.SG	-0.001163	0.000511	-2.276	12022	12351	283130
Mbuti.DG	Chile_CaletaHuelen_1100BP_MH	Puno	Aymara_Ventilla	-0.000453	0.000208	-2.181	8881	8979	216046
Mbuti.DG	Chile_CaletaHuelen_1100BP_MH	Puno	Aymara	-0.000599	0.000277	-2.16	11900	12069	283251
Mbuti.DG	Chile_CaletaHuelen_1100BP_MH	Puno	Zoro	-0.00034	0.000463	-0.735	12080	12175	279254
Mbuti.DG	Chile_CaletaHuelen_1100BP_MH	Puno	Aymara.SG	-0.000166	0.000498	-0.333	11813	11860	283160
Mbuti.DG	Chile_CaletaHuelen_1100BP_MH	Puno	Bolivian	-6.5e-05	0.000327	-0.2	11820	11839	283195

## Sheet: qpAdm
qpAdm:
Sample	Sources	Proportions	standard_error	p-value_for_rank1	p-value_for_rank2		outgroups:
Aymara_Illumina	Bolivia_Miraflores_1100BP_MH, CentralPeruCoast	0.824, 0.176	0.129	0.0574426	1		Argentina_ArroyoSeco2_7700BP
Quechua_Illumina	Bolivia_Miraflores_1100BP_MH, CentralPeruCoast	0.627, 0.373	0.194	0.000569157	1		USA_Anzick_12800BP
							Peru_Cuncaicha_4200BP_LA
							Chile_Conchali_700BP_LIP
This shows that Quechua can be modeled as having more CentralPeruCoast ancestry than Aymara, though the fit is poor, so this is not rigorous evidence.							Mixe.DG
							USA_SanNicolas_4900BP
							Brazil_Moraes_5800BP
							Peru_Lauricocha_5800BP_MA
