# Supplementary material for: A Paleogenomic Reconstruction of the Deep Population History of the Andes
Source: Cell. 2020 May 28;181(5):1131–1145.e21. doi: 10.1016/j.cell.2020.04.015 (PMC7304944; doi:10.1016/j.cell.2020.04.015)
Supplement: Table S7: Statistics about the Titicaca Basin, Cusco, the Northwest Amazon, and Argentina, Related to STAR Methods — Related to STAR Methods (A) f4-statistics, qpWave, and qpAdm analyses comparing Titicaca Basin groups with each other, showing genetic heterogeneity, and (B) modern Cusco individuals to ancient Cusco individuals, showing heterogeneity of the ancient Cusco individuals and genetic change in this region over time. (C) f4-statistics and results of qpAdm analyses of the interactions of the Central Andes with Northwest Amazon and (D) the Argentina Pampas. [file mmc7.xlsx]

## Sheet: A_TiticacaBasin
This shows that SouthPeruHighlands is more closely related to Bolivia_Tiwanaku_1000BP_MH than to the other Titicaca Basin groups, but SouthPeruHighlands is most closely related to Chile_Pukara_700BP_LIP than even Bolivia_Tiwanaku_1000BP_MH.
f4-statitics within Titicaca Basin:					f4_value	Z_score	BABA	ABBA	Num_SNPs
result:	Mbuti.DG	Peru_HuacaPrieta_4500BP_LA	Peru_RioUncallane_1700BP_EIP.SG	Bolivia_Tiwanaku_1000BP_MH	-0.003636	-1.765	456	493	10229		DATES:
result:	Mbuti.DG	Aymara.SG	Peru_RioUncallane_1700BP_EIP.SG	Bolivia_Tiwanaku_1000BP_MH	-0.000754	-1.606	17349	17635	378715		Source1	Source2	Target	Number of Generations	Standard Error of Generations	Years Ago (assuming 28.5 years for generation time)	Standard error of years ago	Total Years Ago (Accounting for Age of Admixed Group)
result:	Mbuti.DG	Peru_Cuncaicha_4200BP_LA	Peru_RioUncallane_1700BP_EIP.SG	Bolivia_Tiwanaku_1000BP_MH	-0.000636	-1.397	16030	16252	349397		SouthPeruHighlands	Bolivia_Miraflores_1100BP_MH	Bolivia_Tiwanaku_1000BP_MH	148.688	35.447	4237.61	1010.24	5237.61
result:	Mbuti.DG	Peru_Cuncaicha_3300BP_IP	Peru_RioUncallane_1700BP_EIP.SG	Bolivia_Tiwanaku_1000BP_MH	-0.00051	-1.057	14705	14869	322853		SouthPeruHighlands	Peru_RioUncallane_1700BP_EIP.SG	Bolivia_Tiwanaku_1000BP_MH	258.913	139.441	7379.02	3974.07	8379.02
result:	Mbuti.DG	Bolivia_Miraflores_1100BP_MH	Peru_RioUncallane_1700BP_EIP.SG	Bolivia_Tiwanaku_1000BP_MH	-0.00039	-1.016	16608	16748	360174
result:	Mbuti.DG	Chile_Pica8_700BP_LIP	Peru_RioUncallane_1700BP_EIP.SG	Bolivia_Tiwanaku_1000BP_MH	-0.000235	-0.447	10640	10694	231140			Note: These results don't necessarily imply the mixture happened in Titicaca Basin, but just that the Bolivia_Tiwanaku_1000BP_MH individuals are genetically distinct from the Miraflores and RioUncallane individuals with more SouthPeruHighlands-related ancestry.
result:	Mbuti.DG	Chile_LosRieles_5100BP_MA	Peru_RioUncallane_1700BP_EIP.SG	Bolivia_Tiwanaku_1000BP_MH	-0.000148	-0.309	15007	15055	326722			Note: The mixture date is not reliable due to the very similar genetics of the two admixing groups but it provides additional evidence for the mixture.
result:	Mbuti.DG	Peru_Cusco_Torontoy_B_450BP_LH	Peru_RioUncallane_1700BP_EIP.SG	Bolivia_Tiwanaku_1000BP_MH	-8.1e-05	-0.176	14201	14226	308459
result:	Mbuti.DG	Bolivia_Aymara.SG	Peru_RioUncallane_1700BP_EIP.SG	Bolivia_Tiwanaku_1000BP_MH	-5.3e-05	-0.175	17465	17485	378983
result:	Mbuti.DG	Chile_Pukara_700BP_LIP	Peru_RioUncallane_1700BP_EIP.SG	Bolivia_Tiwanaku_1000BP_MH	-3.4e-05	-0.057	6508	6513	141952
result:	Mbuti.DG	Peru_Palpa_950BP_MH	Peru_RioUncallane_1700BP_EIP.SG	Bolivia_Tiwanaku_1000BP_MH	6.3e-05	0.044	849	848	18715
result:	Mbuti.DG	Quechua.DG	Peru_RioUncallane_1700BP_EIP.SG	Bolivia_Tiwanaku_1000BP_MH	2.6e-05	0.073	17128	17118	372376
result:	Mbuti.DG	Argentina_LagunaChica_1600BP	Peru_RioUncallane_1700BP_EIP.SG	Bolivia_Tiwanaku_1000BP_MH	4.2e-05	0.087	12927	12915	281643
result:	Mbuti.DG	NorthChile	Peru_RioUncallane_1700BP_EIP.SG	Bolivia_Tiwanaku_1000BP_MH	0.000142	0.338	13952	13909	302596
result:	Mbuti.DG	Chile_Conchali_700BP_LIP	Peru_RioUncallane_1700BP_EIP.SG	Bolivia_Tiwanaku_1000BP_MH	0.000137	0.354	16485	16436	358237
result:	Mbuti.DG	Bolivia_Iroco_1050BP_MH	Peru_RioUncallane_1700BP_EIP.SG	Bolivia_Tiwanaku_1000BP_MH	0.000209	0.397	11237	11187	242877
result:	Mbuti.DG	Peru_La_Galgada_600BP_LIP	Peru_RioUncallane_1700BP_EIP.SG	Bolivia_Tiwanaku_1000BP_MH	0.001593	0.636	294	284	6129
result:	Mbuti.DG	Peru_Paracas_2250BP_EH	Peru_RioUncallane_1700BP_EIP.SG	Bolivia_Tiwanaku_1000BP_MH	0.00151	0.638	317	307	6702
result:	Mbuti.DG	Peru_Lauricocha_8600BP_EA	Peru_RioUncallane_1700BP_EIP.SG	Bolivia_Tiwanaku_1000BP_MH	0.000297	0.738	16759	16651	364092
result:	Mbuti.DG	Peru_Lauricocha_5800BP_MA	Peru_RioUncallane_1700BP_EIP.SG	Bolivia_Tiwanaku_1000BP_MH	0.000407	0.759	11706	11603	253897
result:	Mbuti.DG	Peru_Cusco_Torontoy_A_450BP_LH	Peru_RioUncallane_1700BP_EIP.SG	Bolivia_Tiwanaku_1000BP_MH	0.000358	0.896	15576	15455	336614
result:	Mbuti.DG	Chile_CaletaHuelen_1100BP_MH	Peru_RioUncallane_1700BP_EIP.SG	Bolivia_Tiwanaku_1000BP_MH	0.000686	1.361	10325	10173	222289
result:	Mbuti.DG	Peru_Chinchawas_700BP_LIP	Peru_RioUncallane_1700BP_EIP.SG	Bolivia_Tiwanaku_1000BP_MH	0.000526	1.371	16092	15910	346874
result:	Mbuti.DG	Peru_Chinchawas_1000BP_MH	Peru_RioUncallane_1700BP_EIP.SG	Bolivia_Tiwanaku_1000BP_MH	0.000817	1.437	8110	7968	173929
result:	Mbuti.DG	Peru_Ullujaya_1350BP_EIP	Peru_RioUncallane_1700BP_EIP.SG	Bolivia_Tiwanaku_1000BP_MH	0.000691	1.518	11657	11483	252021
result:	Mbuti.DG	NorthPeruHighlands	Peru_RioUncallane_1700BP_EIP.SG	Bolivia_Tiwanaku_1000BP_MH	0.000612	1.652	16347	16132	352324
result:	Mbuti.DG	Peru_Cuncaicha_9000BP_EA	Peru_RioUncallane_1700BP_EIP.SG	Bolivia_Tiwanaku_1000BP_MH	0.000925	1.948	16317	15991	352497
result:	Mbuti.DG	Peru_La_Galgada_4100BP_LA	Peru_RioUncallane_1700BP_EIP.SG	Bolivia_Tiwanaku_1000BP_MH	0.000929	1.997	16471	16144	352764
result:	Mbuti.DG	Peru_Ullujaya_950BP_MH	Peru_RioUncallane_1700BP_EIP.SG	Bolivia_Tiwanaku_1000BP_MH	0.001046	2.043	11853	11588	254070
result:	Mbuti.DG	Peru_ElBrujo_850BP_MH-LIP	Peru_RioUncallane_1700BP_EIP.SG	Bolivia_Tiwanaku_1000BP_MH	0.000777	2.089	16346	16073	351294
result:	Mbuti.DG	Peru_ElBrujo_1300BP_EIP	Peru_RioUncallane_1700BP_EIP.SG	Bolivia_Tiwanaku_1000BP_MH	0.000897	2.149	13441	13183	288504
result:	Mbuti.DG	Peru_Lauricocha_3500BP_IP	Peru_RioUncallane_1700BP_EIP.SG	Bolivia_Tiwanaku_1000BP_MH	0.001046	2.15	11476	11216	248752
result:	Mbuti.DG	Peru_Cusco_SanSebastian_610-490BP_LH-LIP	Peru_RioUncallane_1700BP_EIP.SG	Bolivia_Tiwanaku_1000BP_MH	0.001005	2.402	15108	14782	324849
result:	Mbuti.DG	Peru_Laramate_650BP_LIP	Peru_RioUncallane_1700BP_EIP.SG	Bolivia_Tiwanaku_1000BP_MH	0.000905	2.41	17418	17080	374417
result:	Mbuti.DG	NorthPeruCoast	Peru_RioUncallane_1700BP_EIP.SG	Bolivia_Tiwanaku_1000BP_MH	0.000832	2.418	16918	16616	363562
result:	Mbuti.DG	Peru_Laramate_900BP_MH	Peru_RioUncallane_1700BP_EIP.SG	Bolivia_Tiwanaku_1000BP_MH	0.000855	2.469	17182	16866	369411
result:	Mbuti.DG	Peru_Lima_650BP_LIP	Peru_RioUncallane_1700BP_EIP.SG	Bolivia_Tiwanaku_1000BP_MH	0.001001	2.519	16723	16360	361761
result:	Mbuti.DG	Peru_Mesayocpata_450BP_LH	Peru_RioUncallane_1700BP_EIP.SG	Bolivia_Tiwanaku_1000BP_MH	0.001952	2.52	3865	3706	81099
result:	Mbuti.DG	Peru_Charrangochayoc_700BP_LIP	Peru_RioUncallane_1700BP_EIP.SG	Bolivia_Tiwanaku_1000BP_MH	0.00125	2.656	15518	15104	330758
result:	Mbuti.DG	Peru_Campanayuq_1000BP_MH	Peru_RioUncallane_1700BP_EIP.SG	Bolivia_Tiwanaku_1000BP_MH	0.001807	2.821	5487	5277	116573
result:	Mbuti.DG	Peru_Palpa_550BP_LIP	Peru_RioUncallane_1700BP_EIP.SG	Bolivia_Tiwanaku_1000BP_MH	0.001222	2.843	14255	13882	305098
result:	Mbuti.DG	Peru_Lima_1450-1050BP_EIP-MH	Peru_RioUncallane_1700BP_EIP.SG	Bolivia_Tiwanaku_1000BP_MH	0.00155	2.911	8210	7938	175653
result:	Mbuti.DG	SouthPeruCoast	Peru_RioUncallane_1700BP_EIP.SG	Bolivia_Tiwanaku_1000BP_MH	0.001088	2.998	16359	15976	351457
result:	Mbuti.DG	Peru_SanSebastian_610-490BP_LIP-LH	Peru_RioUncallane_1700BP_EIP.SG	Bolivia_Tiwanaku_1000BP_MH	0.001382	3.021	10995	10663	240280
result:	Mbuti.DG	CentralPeruCoast	Peru_RioUncallane_1700BP_EIP.SG	Bolivia_Tiwanaku_1000BP_MH	0.001151	3.041	16980	16558	366322	Note: Statistics could have slight bias upward due to an artifact of shotgun vs. capture differences.
result:	Mbuti.DG	SouthPeruHighlands	Peru_RioUncallane_1700BP_EIP.SG	Bolivia_Tiwanaku_1000BP_MH	0.001016	3.163	17624	17240	377936
result:	Mbuti.DG	Peru_RioUncallane_1700BP.SG	Bolivia_Miraflores_1100BP_MH	Bolivia_Tiwanaku_1000BP_MH	-0.000976	-2.77	16397	16748	360174
result:	Mbuti.DG	Peru_HuacaPrieta_4500BP_LA	Bolivia_Miraflores_1100BP_MH	Bolivia_Tiwanaku_1000BP_MH	-0.005484	-2.514	428	483	10085
result:	Mbuti.DG	Peru_Cusco_Torontoy_B_450BP_LH	Bolivia_Miraflores_1100BP_MH	Bolivia_Tiwanaku_1000BP_MH	-0.001286	-2.457	13456	13839	298129
result:	Mbuti.DG	Peru_Kaillachuro_Unknown.SG	Bolivia_Miraflores_1100BP_MH	Bolivia_Tiwanaku_1000BP_MH	-0.00119	-1.633	4522	4643	101794
result:	Mbuti.DG	Aymara.SG	Bolivia_Miraflores_1100BP_MH	Bolivia_Tiwanaku_1000BP_MH	-0.000691	-1.335	16396	16645	359925
result:	Mbuti.DG	Peru_Cuncaicha_3300BP_IP	Bolivia_Miraflores_1100BP_MH	Bolivia_Tiwanaku_1000BP_MH	-0.000602	-1.165	14144	14332	312679
result:	Mbuti.DG	Peru_Cusco_Torontoy_A_450BP_LH	Bolivia_Miraflores_1100BP_MH	Bolivia_Tiwanaku_1000BP_MH	-0.000476	-1.119	14753	14907	324284
result:	Mbuti.DG	Bolivia_Iroco_1050BP_MH	Bolivia_Miraflores_1100BP_MH	Bolivia_Tiwanaku_1000BP_MH	-0.000582	-1.029	10732	10869	236004
result:	Mbuti.DG	Argentina_LagunaChica_1600BP	Bolivia_Miraflores_1100BP_MH	Bolivia_Tiwanaku_1000BP_MH	-0.000531	-1.006	12453	12598	274555
result:	Mbuti.DG	Peru_Cuncaicha_4200BP_LA	Bolivia_Miraflores_1100BP_MH	Bolivia_Tiwanaku_1000BP_MH	-0.000477	-0.944	15328	15488	336341
result:	Mbuti.DG	Chile_Conchali_700BP_LIP	Bolivia_Miraflores_1100BP_MH	Bolivia_Tiwanaku_1000BP_MH	-0.000366	-0.876	15668	15794	344310
result:	Mbuti.DG	NorthChile	Bolivia_Miraflores_1100BP_MH	Bolivia_Tiwanaku_1000BP_MH	-0.000249	-0.551	13296	13369	292732
result:	Mbuti.DG	Chile_Pica8_700BP_LIP	Bolivia_Miraflores_1100BP_MH	Bolivia_Tiwanaku_1000BP_MH	-0.000287	-0.506	10278	10343	225198
result:	Mbuti.DG	Chile_Pukara_700BP_LIP	Bolivia_Miraflores_1100BP_MH	Bolivia_Tiwanaku_1000BP_MH	-0.00029	-0.439	6272	6312	137922
result:	Mbuti.DG	Bolivia_Aymara.SG	Bolivia_Miraflores_1100BP_MH	Bolivia_Tiwanaku_1000BP_MH	-0.000118	-0.375	16443	16486	360175
result:	Mbuti.DG	Chile_CaletaHuelen_1100BP_MH	Bolivia_Miraflores_1100BP_MH	Bolivia_Tiwanaku_1000BP_MH	6.7e-05	0.124	9816	9802	215626
result:	Mbuti.DG	Peru_ElBrujo_1300BP_EIP	Bolivia_Miraflores_1100BP_MH	Bolivia_Tiwanaku_1000BP_MH	6.1e-05	0.135	12824	12807	279591
result:	Mbuti.DG	Argentina_Aconcagua_500BP_LH.SG	Bolivia_Miraflores_1100BP_MH	Bolivia_Tiwanaku_1000BP_MH	7.4e-05	0.147	14626	14603	320229
result:	Mbuti.DG	Quechua.DG	Bolivia_Miraflores_1100BP_MH	Bolivia_Tiwanaku_1000BP_MH	6.3e-05	0.17	16184	16162	354229
result:	Mbuti.DG	Peru_Lauricocha_8600BP_EA	Bolivia_Miraflores_1100BP_MH	Bolivia_Tiwanaku_1000BP_MH	0.000124	0.276	15854	15811	348331
result:	Mbuti.DG	Chile_LosRieles_5100BP_MA	Bolivia_Miraflores_1100BP_MH	Bolivia_Tiwanaku_1000BP_MH	0.000151	0.3	14457	14409	316261
result:	Mbuti.DG	Peru_Lauricocha_5800BP_MA	Bolivia_Miraflores_1100BP_MH	Bolivia_Tiwanaku_1000BP_MH	0.000206	0.389	11209	11159	245051
result:	Mbuti.DG	NorthPeruCoast	Bolivia_Miraflores_1100BP_MH	Bolivia_Tiwanaku_1000BP_MH	0.000168	0.451	15982	15923	348351
result:	Mbuti.DG	Peru_ElBrujo_850BP_MH-LIP	Bolivia_Miraflores_1100BP_MH	Bolivia_Tiwanaku_1000BP_MH	0.000217	0.533	15514	15441	337633
result:	Mbuti.DG	Peru_Ullujaya_1350BP_EIP	Bolivia_Miraflores_1100BP_MH	Bolivia_Tiwanaku_1000BP_MH	0.000271	0.544	11227	11161	245251
result:	Mbuti.DG	Peru_Palpa_950BP_MH	Bolivia_Miraflores_1100BP_MH	Bolivia_Tiwanaku_1000BP_MH	0.000925	0.576	842	826	18224
result:	Mbuti.DG	Peru_Paracas_2250BP_EH	Bolivia_Miraflores_1100BP_MH	Bolivia_Tiwanaku_1000BP_MH	0.002013	0.743	315	302	6564
result:	Mbuti.DG	Peru_Chinchawas_700BP_LIP	Bolivia_Miraflores_1100BP_MH	Bolivia_Tiwanaku_1000BP_MH	0.000397	0.969	15395	15263	334330
result:	Mbuti.DG	Peru_La_Galgada_4100BP_LA	Bolivia_Miraflores_1100BP_MH	Bolivia_Tiwanaku_1000BP_MH	0.000509	0.99	15609	15436	339251
result:	Mbuti.DG	NorthPeruHighlands	Bolivia_Miraflores_1100BP_MH	Bolivia_Tiwanaku_1000BP_MH	0.000429	1.094	15618	15472	339120
result:	Mbuti.DG	Peru_Charrangochayoc_700BP_LIP	Bolivia_Miraflores_1100BP_MH	Bolivia_Tiwanaku_1000BP_MH	0.000557	1.105	14794	14615	319842
result:	Mbuti.DG	Peru_Ullujaya_950BP_MH	Bolivia_Miraflores_1100BP_MH	Bolivia_Tiwanaku_1000BP_MH	0.000604	1.108	11428	11278	247423
result:	Mbuti.DG	Peru_Lima_650BP_LIP	Bolivia_Miraflores_1100BP_MH	Bolivia_Tiwanaku_1000BP_MH	0.000526	1.207	15846	15664	346253
result:	Mbuti.DG	Peru_La_Galgada_600BP_LIP	Bolivia_Miraflores_1100BP_MH	Bolivia_Tiwanaku_1000BP_MH	0.003555	1.255	287	266	6000
result:	Mbuti.DG	Peru_Mesayocpata_450BP_LH	Bolivia_Miraflores_1100BP_MH	Bolivia_Tiwanaku_1000BP_MH	0.001111	1.332	3687	3600	78494
result:	Mbuti.DG	Peru_Cusco_SanSebastian_610-490BP_LH-LIP	Bolivia_Miraflores_1100BP_MH	Bolivia_Tiwanaku_1000BP_MH	0.000635	1.421	14422	14223	314270
result:	Mbuti.DG	CentralPeruCoast	Bolivia_Miraflores_1100BP_MH	Bolivia_Tiwanaku_1000BP_MH	0.00059	1.455	16060	15853	350260
result:	Mbuti.DG	Peru_Laramate_900BP_MH	Bolivia_Miraflores_1100BP_MH	Bolivia_Tiwanaku_1000BP_MH	0.000544	1.525	16260	16068	353355
result:	Mbuti.DG	Peru_SoroMikayaPatjxa_6800BP_MA.SG	Bolivia_Miraflores_1100BP_MH	Bolivia_Tiwanaku_1000BP_MH	0.002396	1.616	957	906	21246
result:	Mbuti.DG	Peru_Cuncaicha_9000BP_EA	Bolivia_Miraflores_1100BP_MH	Bolivia_Tiwanaku_1000BP_MH	0.000833	1.655	15586	15303	339558
result:	Mbuti.DG	Peru_Chinchawas_1000BP_MH	Bolivia_Miraflores_1100BP_MH	Bolivia_Tiwanaku_1000BP_MH	0.00102	1.674	7888	7714	170114
result:	Mbuti.DG	Peru_Lima_1450-1050BP_EIP-MH	Bolivia_Miraflores_1100BP_MH	Bolivia_Tiwanaku_1000BP_MH	0.000995	1.784	7875	7705	170616
result:	Mbuti.DG	Peru_Lauricocha_3500BP_IP	Bolivia_Miraflores_1100BP_MH	Bolivia_Tiwanaku_1000BP_MH	0.001124	2.025	10984	10713	240516
result:	Mbuti.DG	SouthPeruHighlands	Bolivia_Miraflores_1100BP_MH	Bolivia_Tiwanaku_1000BP_MH	0.000665	2.05	16572	16333	359638
result:	Mbuti.DG	Peru_Laramate_650BP_LIP	Bolivia_Miraflores_1100BP_MH	Bolivia_Tiwanaku_1000BP_MH	0.000827	2.138	16472	16176	357134
result:	Mbuti.DG	SouthPeruCoast	Bolivia_Miraflores_1100BP_MH	Bolivia_Tiwanaku_1000BP_MH	0.000903	2.366	15609	15303	338297
result:	Mbuti.DG	Peru_Campanayuq_1000BP_MH	Bolivia_Miraflores_1100BP_MH	Bolivia_Tiwanaku_1000BP_MH	0.00177	2.492	5351	5149	114286
result:	Mbuti.DG	Peru_Palpa_550BP_LIP	Bolivia_Miraflores_1100BP_MH	Bolivia_Tiwanaku_1000BP_MH	0.001267	2.825	13705	13331	295644
result:	Mbuti.DG	Peru_HuacaPrieta_4500BP_LA	Bolivia_Miraflores_1100BP_MH	Peru_RioUncallane_1700BP_EIP.SG	-0.003824	-3.19	878	953	19767	Likely an artifact of very low coverage.
result:	Mbuti.DG	NorthPeruCoast	Bolivia_Miraflores_1100BP_MH	Peru_RioUncallane_1700BP_EIP.SG	-0.000775	-3.001	41071	41770	901220
result:	Mbuti.DG	Peru_ElBrujo_1300BP_EIP	Bolivia_Miraflores_1100BP_MH	Peru_RioUncallane_1700BP_EIP.SG	-0.000839	-2.793	29944	30496	658829
result:	Mbuti.DG	Peru_Cusco_Torontoy_B_450BP_LH	Bolivia_Miraflores_1100BP_MH	Peru_RioUncallane_1700BP_EIP.SG	-0.000995	-2.791	33867	34609	746238
result:	Mbuti.DG	Peru_Cusco_Torontoy_A_450BP_LH	Bolivia_Miraflores_1100BP_MH	Peru_RioUncallane_1700BP_EIP.SG	-0.000818	-2.767	37520	38198	827613
result:	Mbuti.DG	CentralPeruCoast	Bolivia_Miraflores_1100BP_MH	Peru_RioUncallane_1700BP_EIP.SG	-0.000684	-2.56	41714	42347	924249
result:	Mbuti.DG	Chile_Conchali_700BP_LIP	Bolivia_Miraflores_1100BP_MH	Peru_RioUncallane_1700BP_EIP.SG	-0.000746	-2.557	38911	39551	857901
result:	Mbuti.DG	Peru_ElBrujo_850BP_MH-LIP	Bolivia_Miraflores_1100BP_MH	Peru_RioUncallane_1700BP_EIP.SG	-0.000667	-2.377	39005	39576	855109
result:	Mbuti.DG	Peru_Paracas_2250BP_EH	Bolivia_Miraflores_1100BP_MH	Peru_RioUncallane_1700BP_EIP.SG	-0.003057	-2.27	632	676	14238
result:	Mbuti.DG	SouthPeruHighlands	Bolivia_Miraflores_1100BP_MH	Peru_RioUncallane_1700BP_EIP.SG	-0.000532	-2.204	44670	45191	979252
result:	Mbuti.DG	Peru_Lima_1450-1050BP_EIP-MH	Bolivia_Miraflores_1100BP_MH	Peru_RioUncallane_1700BP_EIP.SG	-0.00073	-2.101	17880	18168	394565
result:	Mbuti.DG	Peru_Lima_650BP_LIP	Bolivia_Miraflores_1100BP_MH	Peru_RioUncallane_1700BP_EIP.SG	-0.000586	-2.085	40931	41463	907769
result:	Mbuti.DG	Peru_Laramate_900BP_MH	Bolivia_Miraflores_1100BP_MH	Peru_RioUncallane_1700BP_EIP.SG	-0.000515	-2.006	41800	42271	915454
result:	Mbuti.DG	Peru_Ullujaya_950BP_MH	Bolivia_Miraflores_1100BP_MH	Peru_RioUncallane_1700BP_EIP.SG	-0.00062	-1.711	25084	25426	551504
result:	Mbuti.DG	Argentina_LagunaChica_1600BP	Bolivia_Miraflores_1100BP_MH	Peru_RioUncallane_1700BP_EIP.SG	-0.000619	-1.704	26926	27294	594302
result:	Mbuti.DG	Chile_CaletaHuelen_1100BP_MH	Bolivia_Miraflores_1100BP_MH	Peru_RioUncallane_1700BP_EIP.SG	-0.000565	-1.645	22849	23133	502843
result:	Mbuti.DG	Bolivia_Tiwanaku_1000BP_MH	Bolivia_Miraflores_1100BP_MH	Peru_RioUncallane_1700BP_EIP.SG	-0.000586	-1.636	16397	16608	360174
result:	Mbuti.DG	NorthPeruHighlands	Bolivia_Miraflores_1100BP_MH	Peru_RioUncallane_1700BP_EIP.SG	-0.00045	-1.599	38348	38726	840303
result:	Mbuti.DG	Peru_Cusco_SanSebastian_610-490BP_LH-LIP	Bolivia_Miraflores_1100BP_MH	Peru_RioUncallane_1700BP_EIP.SG	-0.000503	-1.572	33396	33765	732851
result:	Mbuti.DG	Peru_Lauricocha_5800BP_MA	Bolivia_Miraflores_1100BP_MH	Peru_RioUncallane_1700BP_EIP.SG	-0.000583	-1.537	27388	27742	606607
result:	Mbuti.DG	Chile_Pukara_700BP_LIP	Bolivia_Miraflores_1100BP_MH	Peru_RioUncallane_1700BP_EIP.SG	-0.000585	-1.466	14028	14210	310826
result:	Mbuti.DG	Bolivia_Iroco_1050BP_MH	Bolivia_Miraflores_1100BP_MH	Peru_RioUncallane_1700BP_EIP.SG	-0.00054	-1.444	25919	26226	568593
result:	Mbuti.DG	Peru_Chinchawas_700BP_LIP	Bolivia_Miraflores_1100BP_MH	Peru_RioUncallane_1700BP_EIP.SG	-0.000412	-1.423	37391	37728	818635
result:	Mbuti.DG	Peru_Laramate_650BP_LIP	Bolivia_Miraflores_1100BP_MH	Peru_RioUncallane_1700BP_EIP.SG	-0.000381	-1.343	43654	44019	958008
result:	Mbuti.DG	Peru_La_Galgada_4100BP_LA	Bolivia_Miraflores_1100BP_MH	Peru_RioUncallane_1700BP_EIP.SG	-0.00046	-1.32	38981	39373	852859
result:	Mbuti.DG	Peru_Ullujaya_1350BP_EIP	Bolivia_Miraflores_1100BP_MH	Peru_RioUncallane_1700BP_EIP.SG	-0.000421	-1.296	24922	25152	547713
result:	Mbuti.DG	Peru_Mesayocpata_450BP_LH	Bolivia_Miraflores_1100BP_MH	Peru_RioUncallane_1700BP_EIP.SG	-0.000608	-1.264	8576	8691	187749
result:	Mbuti.DG	Peru_Charrangochayoc_700BP_LIP	Bolivia_Miraflores_1100BP_MH	Peru_RioUncallane_1700BP_EIP.SG	-0.00043	-1.236	35017	35346	767046
result:	Mbuti.DG	SouthPeruCoast	Bolivia_Miraflores_1100BP_MH	Peru_RioUncallane_1700BP_EIP.SG	-0.000298	-1.129	38139	38387	835500
result:	Mbuti.DG	Peru_Lauricocha_8600BP_EA	Bolivia_Miraflores_1100BP_MH	Peru_RioUncallane_1700BP_EIP.SG	-0.000333	-1.054	41624	41930	919129
result:	Mbuti.DG	NorthChile	Bolivia_Miraflores_1100BP_MH	Peru_RioUncallane_1700BP_EIP.SG	-0.000316	-1.048	31567	31786	692122
result:	Mbuti.DG	Chile_LosRieles_5100BP_MA	Bolivia_Miraflores_1100BP_MH	Peru_RioUncallane_1700BP_EIP.SG	-0.000308	-0.857	34075	34305	747168
result:	Mbuti.DG	Peru_Campanayuq_1000BP_MH	Bolivia_Miraflores_1100BP_MH	Peru_RioUncallane_1700BP_EIP.SG	-0.000347	-0.827	11227	11313	245268
result:	Mbuti.DG	Quechua.DG	Bolivia_Miraflores_1100BP_MH	Peru_RioUncallane_1700BP_EIP.SG	-0.000205	-0.751	44518	44717	974977
result:	Mbuti.DG	Peru_Palpa_950BP_MH	Bolivia_Miraflores_1100BP_MH	Peru_RioUncallane_1700BP_EIP.SG	-0.000502	-0.594	1835	1856	40481
result:	Mbuti.DG	Peru_Cuncaicha_9000BP_EA	Bolivia_Miraflores_1100BP_MH	Peru_RioUncallane_1700BP_EIP.SG	-0.000212	-0.571	38405	38584	844211
result:	Mbuti.DG	Bolivia_Aymara.SG	Bolivia_Miraflores_1100BP_MH	Peru_RioUncallane_1700BP_EIP.SG	-0.000114	-0.504	45654	45768	994641
result:	Mbuti.DG	Aymara.SG	Bolivia_Miraflores_1100BP_MH	Peru_RioUncallane_1700BP_EIP.SG	-0.000165	-0.459	45651	45815	993883
result:	Mbuti.DG	Peru_Chinchawas_1000BP_MH	Bolivia_Miraflores_1100BP_MH	Peru_RioUncallane_1700BP_EIP.SG	-0.000134	-0.326	17002	17052	370966
result:	Mbuti.DG	Peru_Cuncaicha_3300BP_IP	Bolivia_Miraflores_1100BP_MH	Peru_RioUncallane_1700BP_EIP.SG	-6.3e-05	-0.185	34016	34063	749454
result:	Mbuti.DG	Peru_Cuncaicha_4200BP_LA	Bolivia_Miraflores_1100BP_MH	Peru_RioUncallane_1700BP_EIP.SG	-4.3e-05	-0.115	38133	38169	833432
result:	Mbuti.DG	Peru_Palpa_550BP_LIP	Bolivia_Miraflores_1100BP_MH	Peru_RioUncallane_1700BP_EIP.SG	5.1e-05	0.159	31662	31627	690082
result:	Mbuti.DG	Peru_Lauricocha_3500BP_IP	Bolivia_Miraflores_1100BP_MH	Peru_RioUncallane_1700BP_EIP.SG	8.4e-05	0.225	26598	26548	588973
result:	Mbuti.DG	Chile_Pica8_700BP_LIP	Bolivia_Miraflores_1100BP_MH	Peru_RioUncallane_1700BP_EIP.SG	0.0001	0.269	22535	22485	491272
result:	Mbuti.DG	Peru_La_Galgada_600BP_LIP	Bolivia_Miraflores_1100BP_MH	Peru_RioUncallane_1700BP_EIP.SG	0.000593	0.409	603	596	13149
result:	Mbuti.DG	Peru_Cusco_Torontoy_B_450BP_LH	Bolivia_Iroco_1050BP_MH	Bolivia_Tiwanaku_1000BP_MH	-0.004372	-5.787	9248	10161	208840
result:	Mbuti.DG	Aymara.SG	Bolivia_Iroco_1050BP_MH	Bolivia_Tiwanaku_1000BP_MH	-0.001501	-2.139	11044	11408	242721
result:	Mbuti.DG	Peru_Kaillachuro_Unknown.SG	Bolivia_Iroco_1050BP_MH	Bolivia_Tiwanaku_1000BP_MH	-0.001728	-1.686	3083	3202	68768
result:	Mbuti.DG	Peru_HuacaPrieta_4500BP_LA	Bolivia_Iroco_1050BP_MH	Bolivia_Tiwanaku_1000BP_MH	-0.004063	-1.311	361	393	7889
result:	Mbuti.DG	Chile_Conchali_700BP_LIP	Bolivia_Iroco_1050BP_MH	Bolivia_Tiwanaku_1000BP_MH	-0.000484	-0.857	10765	10879	235689
result:	Mbuti.DG	NorthChile	Bolivia_Iroco_1050BP_MH	Bolivia_Tiwanaku_1000BP_MH	-0.000313	-0.506	9418	9483	205162
result:	Mbuti.DG	Peru_La_Galgada_600BP_LIP	Bolivia_Iroco_1050BP_MH	Bolivia_Tiwanaku_1000BP_MH	-0.001628	-0.423	205	212	4421
result:	Mbuti.DG	Peru_Cuncaicha_3300BP_IP	Bolivia_Iroco_1050BP_MH	Bolivia_Tiwanaku_1000BP_MH	-0.000223	-0.312	9949	9997	217710
result:	Mbuti.DG	Argentina_LagunaChica_1600BP	Bolivia_Iroco_1050BP_MH	Bolivia_Tiwanaku_1000BP_MH	-0.000196	-0.27	8894	8932	194587
result:	Mbuti.DG	Chile_Pica8_700BP_LIP	Bolivia_Iroco_1050BP_MH	Bolivia_Tiwanaku_1000BP_MH	-0.000125	-0.163	7439	7460	161468
result:	Mbuti.DG	Peru_Mesayocpata_450BP_LH	Bolivia_Iroco_1050BP_MH	Bolivia_Tiwanaku_1000BP_MH	2e-06	0.002	2601	2601	55448
result:	Mbuti.DG	Peru_Ullujaya_1350BP_EIP	Bolivia_Iroco_1050BP_MH	Bolivia_Tiwanaku_1000BP_MH	3e-05	0.046	8059	8053	175425
result:	Mbuti.DG	Chile_CaletaHuelen_1100BP_MH	Bolivia_Iroco_1050BP_MH	Bolivia_Tiwanaku_1000BP_MH	4.6e-05	0.06	7093	7086	153690
result:	Mbuti.DG	Peru_Cuncaicha_4200BP_LA	Bolivia_Iroco_1050BP_MH	Bolivia_Tiwanaku_1000BP_MH	0.000203	0.288	10684	10637	230198
result:	Mbuti.DG	Peru_Lauricocha_8600BP_EA	Bolivia_Iroco_1050BP_MH	Bolivia_Tiwanaku_1000BP_MH	0.000245	0.396	10936	10878	237172
result:	Mbuti.DG	Peru_Ullujaya_950BP_MH	Bolivia_Iroco_1050BP_MH	Bolivia_Tiwanaku_1000BP_MH	0.000299	0.41	8118	8066	176754
result:	Mbuti.DG	Chile_LosRieles_5100BP_MA	Bolivia_Iroco_1050BP_MH	Bolivia_Tiwanaku_1000BP_MH	0.000427	0.608	10154	10060	220520
result:	Mbuti.DG	Peru_SoroMikayaPatjxa_6800BP_MA.SG	Bolivia_Iroco_1050BP_MH	Bolivia_Tiwanaku_1000BP_MH	0.00128	0.619	661	643	14451
result:	Mbuti.DG	Peru_Chinchawas_1000BP_MH	Bolivia_Iroco_1050BP_MH	Bolivia_Tiwanaku_1000BP_MH	0.000563	0.661	5780	5710	124990
result:	Mbuti.DG	NorthPeruHighlands	Bolivia_Iroco_950BP_MH	Bolivia_Tiwanaku_1000BP_MH	0.0004	0.737	10762	10669	232943
result:	Mbuti.DG	Peru_Lauricocha_3500BP_IP	Bolivia_Iroco_1050BP_MH	Bolivia_Tiwanaku_1000BP_MH	0.000576	0.78	7717	7620	168622
result:	Mbuti.DG	Peru_RioUncallane_1700BP_EIP.SG	Bolivia_Iroco_1050BP_MH	Bolivia_Tiwanaku_1000BP_MH	0.000418	0.806	11288	11187	242877
result:	Mbuti.DG	Bolivia_Aymara.SG	Bolivia_Iroco_1050BP_MH	Bolivia_Tiwanaku_1000BP_MH	0.000361	0.813	11238	11150	242878
result:	Mbuti.DG	Peru_Cuncaicha_9000BP_EA	Bolivia_Iroco_1050BP_MH	Bolivia_Tiwanaku_1000BP_MH	0.000584	0.845	10794	10658	232987
result:	Mbuti.DG	Peru_Chinchawas_700BP_LIP	Bolivia_Iroco_1050BP_MH	Bolivia_Tiwanaku_1000BP_MH	0.000498	0.874	10662	10547	230409
result:	Mbuti.DG	Peru_ElBrujo_1300BP_EIP	Bolivia_Iroco_1050BP_MH	Bolivia_Tiwanaku_1000BP_MH	0.000589	0.956	9148	9032	197839
result:	Mbuti.DG	Bolivia_Miraflores_1100BP_MH	Bolivia_Iroco_1050BP_MH	Bolivia_Tiwanaku_1000BP_MH	0.000569	0.978	11004	10869	236004
result:	Mbuti.DG	Argentina_Aconcagua_500BP_LH.SG	Bolivia_Iroco_1050BP_MH	Bolivia_Tiwanaku_1000BP_MH	0.000694	0.998	10033	9882	216875
result:	Mbuti.DG	Peru_Lauricocha_5800BP_MA	Bolivia_Iroco_1050BP_MH	Bolivia_Tiwanaku_1000BP_MH	0.000863	1.079	7934	7786	171385
result:	Mbuti.DG	Peru_La_Galgada_4100BP_LA	Bolivia_Iroco_1050BP_MH	Bolivia_Tiwanaku_1000BP_MH	0.000795	1.125	10855	10670	233014
result:	Mbuti.DG	Quechua.DG	Bolivia_Iroco_1050BP_MH	Bolivia_Tiwanaku_1000BP_MH	0.00062	1.142	11070	10922	239116
result:	Mbuti.DG	SouthPeruCoast	Bolivia_Iroco_950BP_MH	Bolivia_Tiwanaku_1000BP_MH	0.000599	1.161	10768	10629	232437
result:	Mbuti.DG	Peru_Cusco_Torontoy_A_450BP_LH	Bolivia_Iroco_1050BP_MH	Bolivia_Tiwanaku_1000BP_MH	0.000733	1.22	10390	10225	224481
result:	Mbuti.DG	NorthPeruCoast	Bolivia_Iroco_950BP_MH	Bolivia_Tiwanaku_1000BP_MH	0.000664	1.324	11038	10881	237584
result:	Mbuti.DG	Peru_ElBrujo_850BP_MH-LIP	Bolivia_Iroco_1050BP_MH	Bolivia_Tiwanaku_1000BP_MH	0.000838	1.521	10838	10643	232250
result:	Mbuti.DG	Peru_Campanayuq_1000BP_MH	Bolivia_Iroco_1050BP_MH	Bolivia_Tiwanaku_1000BP_MH	0.001442	1.538	4038	3913	86417
result:	Mbuti.DG	Peru_Palpa_550BP_LIP	Bolivia_Iroco_1050BP_MH	Bolivia_Tiwanaku_1000BP_MH	0.001064	1.693	9676	9455	207643
result:	Mbuti.DG	Chile_Pukara_700BP_LIP	Bolivia_Iroco_1050BP_MH	Bolivia_Tiwanaku_1000BP_MH	0.001599	1.734	4591	4435	97675
result:	Mbuti.DG	Peru_Paracas_2250BP_EH	Bolivia_Iroco_1050BP_MH	Bolivia_Tiwanaku_1000BP_MH	0.006993	1.842	255	221	4891
result:	Mbuti.DG	Peru_Palpa_950BP_MH	Bolivia_Iroco_1050BP_MH	Bolivia_Tiwanaku_1000BP_MH	0.004719	2.133	651	588	13377
result:	Mbuti.DG	Peru_Lima_650BP_LIP	Bolivia_Iroco_1050BP_MH	Bolivia_Tiwanaku_1000BP_MH	0.001325	2.308	10973	10661	236008
result:	Mbuti.DG	Peru_Laramate_900BP_MH	Bolivia_Iroco_1050BP_MH	Bolivia_Tiwanaku_1000BP_MH	0.001201	2.398	11175	10887	239895
result:	Mbuti.DG	Peru_Laramate_650BP_LIP	Bolivia_Iroco_1050BP_MH	Bolivia_Tiwanaku_1000BP_MH	0.001385	2.592	11264	10929	241590
result:	Mbuti.DG	CentralPeruCoast	Bolivia_Iroco_950BP_MH	Bolivia_Tiwanaku_1000BP_MH	0.001505	2.761	11103	10745	238148
result:	Mbuti.DG	Peru_Lima_1450-1050BP_EIP-MH	Bolivia_Iroco_1050BP_MH	Bolivia_Tiwanaku_1000BP_MH	0.00219	2.791	5754	5488	121506
result:	Mbuti.DG	SouthPeruHighlands	Bolivia_Iroco_950BP_MH	Bolivia_Tiwanaku_1000BP_MH	0.001362	2.944	11344	11014	242706
result:	Mbuti.DG	Peru_Cusco_Torontoy_B_450BP_LH	Bolivia_Iroco_1050BP_MH	Bolivia_Miraflores_1100BP_MH	-0.003636	-6	20720	22414	466103
result:	Mbuti.DG	Chile_Pica8_700BP_LIP	Bolivia_Iroco_1050BP_MH	Bolivia_Miraflores_1100BP_MH	-0.001233	-2.079	14854	15257	326786
result:	Mbuti.DG	NorthChile	Bolivia_Iroco_1050BP_MH	Bolivia_Miraflores_1100BP_MH	-0.000919	-1.913	20035	20440	440150
result:	Mbuti.DG	Peru_La_Galgada_600BP_LIP	Bolivia_Iroco_1050BP_MH	Bolivia_Miraflores_1100BP_MH	-0.004253	-1.771	396	435	9134
result:	Mbuti.DG	Peru_Campanayuq_1000BP_MH	Bolivia_Iroco_1050BP_MH	Bolivia_Miraflores_1100BP_MH	-0.001009	-1.542	7914	8089	173067
result:	Mbuti.DG	Chile_CaletaHuelen_1100BP_MH	Bolivia_Iroco_1050BP_MH	Bolivia_Miraflores_1100BP_MH	-0.000556	-1	14864	15045	325955
result:	Mbuti.DG	Peru_Cuncaicha_9000BP_EA	Bolivia_Iroco_1050BP_MH	Bolivia_Miraflores_1100BP_MH	-0.000389	-0.683	23799	24001	519910
result:	Mbuti.DG	Peru_Ullujaya_1350BP_EIP	Bolivia_Iroco_1050BP_MH	Bolivia_Miraflores_1100BP_MH	-0.000322	-0.609	16638	16754	362862
result:	Mbuti.DG	Aymara.SG	Bolivia_Iroco_1050BP_MH	Bolivia_Miraflores_1100BP_MH	-0.00032	-0.569	26089	26271	568251
result:	Mbuti.DG	SouthPeruCoast	Bolivia_Iroco_950BP_MH	Bolivia_Miraflores_1100BP_MH	-0.000233	-0.566	23631	23751	515880
result:	Mbuti.DG	Peru_Lauricocha_3500BP_IP	Bolivia_Iroco_1050BP_MH	Bolivia_Miraflores_1100BP_MH	-0.000192	-0.319	16746	16817	370275
result:	Mbuti.DG	Peru_Palpa_550BP_LIP	Bolivia_Iroco_1050BP_MH	Bolivia_Miraflores_1100BP_MH	-0.000132	-0.272	20300	20358	443108
result:	Mbuti.DG	Peru_Ullujaya_950BP_MH	Bolivia_Iroco_1050BP_MH	Bolivia_Miraflores_1100BP_MH	-7.7e-05	-0.135	16745	16773	364835
result:	Mbuti.DG	Chile_Conchali_700BP_LIP	Bolivia_Iroco_1050BP_MH	Bolivia_Miraflores_1100BP_MH	-3.1e-05	-0.067	24193	24209	526465
result:	Mbuti.DG	Peru_Chinchawas_1000BP_MH	Bolivia_Iroco_1050BP_MH	Bolivia_Miraflores_1100BP_MH	-8e-06	-0.013	11675	11677	253831
result:	Mbuti.DG	Peru_Mesayocpata_450BP_LH	Bolivia_Iroco_1050BP_MH	Bolivia_Miraflores_1100BP_MH	8.8e-05	0.113	5545	5534	120448
result:	Mbuti.DG	NorthPeruHighlands	Bolivia_Iroco_950BP_MH	Bolivia_Miraflores_1100BP_MH	0.000129	0.301	23958	23891	518895
result:	Mbuti.DG	Peru_HuacaPrieta_4500BP_LA	Bolivia_Iroco_1050BP_MH	Bolivia_Miraflores_1100BP_MH	0.000741	0.383	681	670	14694
result:	Mbuti.DG	Peru_Chinchawas_700BP_LIP	Bolivia_Iroco_1050BP_MH	Bolivia_Miraflores_1100BP_MH	0.000184	0.417	23567	23473	509382
result:	Mbuti.DG	Argentina_Aconcagua_500BP_LH.SG	Bolivia_Iroco_1050BP_MH	Bolivia_Miraflores_1100BP_MH	0.000237	0.423	23196	23076	504278
result:	Mbuti.DG	Peru_Kaillachuro_Unknown.SG	Bolivia_Iroco_1050BP_MH	Bolivia_Miraflores_1100BP_MH	0.000308	0.456	7328	7279	161157
result:	Mbuti.DG	Chile_LosRieles_5100BP_MA	Bolivia_Iroco_1050BP_MH	Bolivia_Miraflores_1100BP_MH	0.00029	0.511	21975	21837	476134
result:	Mbuti.DG	Peru_Lauricocha_8600BP_EA	Bolivia_Iroco_1050BP_MH	Bolivia_Miraflores_1100BP_MH	0.00037	0.762	25052	24850	545660
result:	Mbuti.DG	Peru_ElBrujo_850BP_MH-LIP	Bolivia_Iroco_1050BP_MH	Bolivia_Miraflores_1100BP_MH	0.00034	0.781	24247	24069	523318
result:	Mbuti.DG	Peru_ElBrujo_1300BP_EIP	Bolivia_Iroco_1050BP_MH	Bolivia_Miraflores_1100BP_MH	0.000373	0.786	19605	19447	423946
result:	Mbuti.DG	Peru_Cuncaicha_3300BP_IP	Bolivia_Iroco_1050BP_MH	Bolivia_Miraflores_1100BP_MH	0.000513	0.924	21785	21541	474273
result:	Mbuti.DG	Chile_Pukara_700BP_LIP	Bolivia_Iroco_1050BP_MH	Bolivia_Miraflores_1100BP_MH	0.000596	0.928	9332	9211	202179
result:	Mbuti.DG	NorthPeruCoast	Bolivia_Iroco_950BP_MH	Bolivia_Miraflores_1100BP_MH	0.000393	0.988	25086	24873	541597
result:	Mbuti.DG	Bolivia_Aymara.SG	Bolivia_Iroco_1050BP_MH	Bolivia_Miraflores_1100BP_MH	0.000338	0.994	26280	26088	568598
result:	Mbuti.DG	Argentina_LagunaChica_1600BP	Bolivia_Iroco_1050BP_MH	Bolivia_Miraflores_1100BP_MH	0.000614	1.029	18195	17954	392970
result:	Mbuti.DG	Peru_Lauricocha_5800BP_MA	Bolivia_Iroco_1050BP_MH	Bolivia_Miraflores_1100BP_MH	0.000612	1.046	17414	17182	379082
result:	Mbuti.DG	Peru_Palpa_950BP_MH	Bolivia_Iroco_1050BP_MH	Bolivia_Miraflores_1100BP_MH	0.001478	1.077	1273	1232	27216
result:	Mbuti.DG	Peru_SoroMikayaPatjxa_6800BP_MA.SG	Bolivia_Iroco_1050BP_MH	Bolivia_Miraflores_1100BP_MH	0.001331	1.11	1573	1527	35083
result:	Mbuti.DG	Peru_Lima_650BP_LIP	Bolivia_Iroco_1050BP_MH	Bolivia_Miraflores_1100BP_MH	0.00051	1.152	24878	24602	540516
result:	Mbuti.DG	Peru_La_Galgada_4100BP_LA	Bolivia_Iroco_1050BP_MH	Bolivia_Miraflores_1100BP_MH	0.000815	1.408	24259	23834	522451
result:	Mbuti.DG	Quechua.DG	Bolivia_Iroco_1050BP_MH	Bolivia_Miraflores_1100BP_MH	0.000646	1.427	25837	25476	559172
result:	Mbuti.DG	Peru_Cuncaicha_4200BP_LA	Bolivia_Iroco_1050BP_MH	Bolivia_Miraflores_1100BP_MH	0.00084	1.461	23746	23315	512720
result:	Mbuti.DG	Peru_Laramate_650BP_LIP	Bolivia_Iroco_1050BP_MH	Bolivia_Miraflores_1100BP_MH	0.000638	1.485	25904	25547	560047
result:	Mbuti.DG	Peru_Paracas_2250BP_EH	Bolivia_Iroco_1050BP_MH	Bolivia_Miraflores_1100BP_MH	0.00346	1.538	472	437	9862
result:	Mbuti.DG	Peru_Laramate_900BP_MH	Bolivia_Iroco_1050BP_MH	Bolivia_Miraflores_1100BP_MH	0.000621	1.545	25380	25040	547095
result:	Mbuti.DG	CentralPeruCoast	Bolivia_Iroco_950BP_MH	Bolivia_Miraflores_1100BP_MH	0.000645	1.556	25250	24897	547430
result:	Mbuti.DG	Peru_Lima_1450-1050BP_EIP-MH	Bolivia_Iroco_1050BP_MH	Bolivia_Miraflores_1100BP_MH	0.000887	1.604	11881	11654	256004
result:	Mbuti.DG	SouthPeruHighlands	Bolivia_Iroco_950BP_MH	Bolivia_Miraflores_1100BP_MH	0.000634	1.721	26216	25857	566097
result:	Mbuti.DG	Bolivia_Tiwanaku_1000BP_MH	Bolivia_Iroco_1050BP_MH	Bolivia_Miraflores_1100BP_MH	0.001151	2.103	11004	10732	236004
result:	Mbuti.DG	Peru_Charrangochayoc_700BP_LIP	Bolivia_Iroco_1050BP_MH	Bolivia_Miraflores_1100BP_MH	0.001293	2.401	22606	21979	484721
result:	Mbuti.DG	Peru_Cusco_Torontoy_A_450BP_LH	Bolivia_Iroco_1050BP_MH	Bolivia_Miraflores_1100BP_MH	0.001219	2.625	23552	22934	506663
result:	Mbuti.DG	Peru_Cusco_SanSebastian_610-490BP_LH-LIP	Bolivia_Iroco_1050BP_MH	Bolivia_Miraflores_1100BP_MH	0.0014	2.84	21713	21059	466788
result:	Mbuti.DG	Peru_RioUncallane_1700BP_EIP.SG	Bolivia_Iroco_1050BP_MH	Bolivia_Miraflores_1100BP_MH	0.001383	3.439	26705	25919	568593
This shows that Chile_Pukara_700BP_LIP has ancestry much more similar to SouthPeruHighlands than the other Titicaca Basin groups have.
result:	Mbuti.DG	SouthPeruHighlands	Chile_Pukara_700BP_LIP	Bolivia_Miraflores_1100BP_MH	-0.002621	-6.451	13900	14713	310289
result:	Mbuti.DG	Peru_Campanayuq_1000BP_MH	Chile_Pukara_700BP_LIP	Bolivia_Miraflores_1100BP_MH	-0.004927	-6.059	4266	4743	96944
result:	Mbuti.DG	Peru_Laramate_900BP_MH	Chile_Pukara_700BP_LIP	Bolivia_Miraflores_1100BP_MH	-0.002532	-5.775	13655	14424	304047
result:	Mbuti.DG	Peru_Charrangochayoc_700BP_LIP	Chile_Pukara_700BP_LIP	Bolivia_Miraflores_1100BP_MH	-0.003313	-5.312	12177	13082	273182
result:	Mbuti.DG	SouthPeruCoast	Chile_Pukara_700BP_LIP	Bolivia_Miraflores_1100BP_MH	-0.002178	-4.879	13063	13696	290554
result:	Mbuti.DG	Peru_Laramate_650BP_LIP	Chile_Pukara_700BP_LIP	Bolivia_Miraflores_1100BP_MH	-0.002287	-4.844	13780	14484	307682
result:	Mbuti.DG	Peru_Ullujaya_1350BP_EIP	Chile_Pukara_700BP_LIP	Bolivia_Miraflores_1100BP_MH	-0.002481	-4.381	9387	9907	209680
result:	Mbuti.DG	Peru_Palpa_550BP_LIP	Chile_Pukara_700BP_LIP	Bolivia_Miraflores_1100BP_MH	-0.00212	-3.9	11425	11961	252937
result:	Mbuti.DG	Peru_Ullujaya_950BP_MH	Chile_Pukara_700BP_LIP	Bolivia_Miraflores_1100BP_MH	-0.001878	-3.065	9512	9908	211048
result:	Mbuti.DG	Peru_Lima_650BP_LIP	Chile_Pukara_700BP_LIP	Bolivia_Miraflores_1100BP_MH	-0.001489	-3.027	13399	13843	297795
result:	Mbuti.DG	CentralPeruCoast	Chile_Pukara_700BP_LIP	Bolivia_Miraflores_1100BP_MH	-0.001279	-2.745	13610	13996	301446
result:	Mbuti.DG	Peru_Chinchawas_700BP_LIP	Chile_Pukara_700BP_LIP	Bolivia_Miraflores_1100BP_MH	-0.001345	-2.6	12969	13354	286196
result:	Mbuti.DG	NorthPeruHighlands	Chile_Pukara_700BP_LIP	Bolivia_Miraflores_1100BP_MH	-0.001269	-2.583	13191	13560	290668
result:	Mbuti.DG	Peru_Mesayocpata_450BP_LH	Chile_Pukara_700BP_LIP	Bolivia_Miraflores_1100BP_MH	-0.002159	-2.334	3048	3193	67337
result:	Mbuti.DG	Peru_Kaillachuro_Unknown.SG	Chile_Pukara_700BP_LIP	Bolivia_Miraflores_1100BP_MH	-0.001996	-2.334	3918	4093	87873
result:	Mbuti.DG	Peru_Chinchawas_1000BP_MH	Chile_Pukara_700BP_LIP	Bolivia_Miraflores_1100BP_MH	-0.00156	-2.182	6541	6765	143737
result:	Mbuti.DG	Peru_Palpa_950BP_MH	Chile_Pukara_700BP_LIP	Bolivia_Miraflores_1100BP_MH	-0.003595	-2.023	679	736	15762
result:	Mbuti.DG	Peru_Lauricocha_3500BP_IP	Chile_Pukara_700BP_LIP	Bolivia_Miraflores_1100BP_MH	-0.001236	-1.899	9218	9470	204484
result:	Mbuti.DG	Chile_Pica8_700BP_LIP	Chile_Pukara_700BP_LIP	Bolivia_Miraflores_1100BP_MH	-0.001222	-1.894	8773	9008	192618
result:	Mbuti.DG	Peru_Cusco_SanSebastian_610-490BP_LH-LIP	Chile_Pukara_700BP_LIP	Bolivia_Miraflores_1100BP_MH	-0.000929	-1.804	12249	12499	268688
result:	Mbuti.DG	Peru_La_Galgada_600BP_LIP	Chile_Pukara_700BP_LIP	Bolivia_Miraflores_1100BP_MH	-0.005628	-1.758	217	247	5171
result:	Mbuti.DG	Peru_Lauricocha_8600BP_EA	Chile_Pukara_700BP_LIP	Bolivia_Miraflores_1100BP_MH	-0.000895	-1.733	13547	13815	299568
result:	Mbuti.DG	Peru_La_Galgada_4100BP_LA	Chile_Pukara_700BP_LIP	Bolivia_Miraflores_1100BP_MH	-0.001004	-1.623	13222	13514	290519
result:	Mbuti.DG	Peru_Lima_1450-1050BP_EIP-MH	Chile_Pukara_700BP_LIP	Bolivia_Miraflores_1100BP_MH	-0.000994	-1.524	6627	6771	145400
result:	Mbuti.DG	NorthChile	Chile_Pukara_700BP_LIP	Bolivia_Miraflores_1100BP_MH	-0.000761	-1.49	11458	11649	251185
result:	Mbuti.DG	Quechua.DG	Chile_Pukara_700BP_LIP	Bolivia_Miraflores_1100BP_MH	-0.000641	-1.472	13873	14069	305320
result:	Mbuti.DG	Bolivia_Aymara.SG	Chile_Pukara_700BP_LIP	Bolivia_Miraflores_1100BP_MH	-0.000536	-1.458	14219	14386	310826
result:	Mbuti.DG	Peru_Cusco_Torontoy_A_450BP_LH	Chile_Pukara_700BP_LIP	Bolivia_Miraflores_1100BP_MH	-0.000714	-1.396	12705	12904	278551
result:	Mbuti.DG	Peru_SoroMikayaPatjxa_6800BP_MA.SG	Chile_Pukara_700BP_LIP	Bolivia_Miraflores_1100BP_MH	-0.002269	-1.337	787	829	18392
result:	Mbuti.DG	Peru_ElBrujo_850BP_MH-LIP	Chile_Pukara_700BP_LIP	Bolivia_Miraflores_1100BP_MH	-0.000629	-1.289	13261	13443	289266
result:	Mbuti.DG	Peru_Lauricocha_5800BP_MA	Chile_Pukara_700BP_LIP	Bolivia_Miraflores_1100BP_MH	-0.000704	-1.112	9441	9588	208970
result:	Mbuti.DG	Peru_Cuncaicha_3300BP_IP	Chile_Pukara_700BP_LIP	Bolivia_Miraflores_1100BP_MH	-0.000624	-1.071	12205	12373	268646
result:	Mbuti.DG	NorthPeruCoast	Chile_Pukara_700BP_LIP	Bolivia_Miraflores_1100BP_MH	-0.000443	-0.982	13746	13878	299203
result:	Mbuti.DG	Peru_ElBrujo_1300BP_EIP	Chile_Pukara_700BP_LIP	Bolivia_Miraflores_1100BP_MH	-0.000104	-0.194	10943	10968	238572
result:	Mbuti.DG	Argentina_Aconcagua_500BP_LH.SG	Chile_Pukara_700BP_LIP	Bolivia_Miraflores_1100BP_MH	-4.3e-05	-0.075	12632	12643	275369
result:	Mbuti.DG	Peru_Paracas_2250BP_EH	Chile_Pukara_700BP_LIP	Bolivia_Miraflores_1100BP_MH	-5e-06	-0.002	264	264	5707
result:	Mbuti.DG	Peru_Cuncaicha_9000BP_EA	Chile_Pukara_700BP_LIP	Bolivia_Miraflores_1100BP_MH	-1e-06	-0.002	13318	13319	291735
result:	Mbuti.DG	Chile_LosRieles_5100BP_MA	Chile_Pukara_700BP_LIP	Bolivia_Miraflores_1100BP_MH	4.1e-05	0.069	12419	12408	270003
result:	Mbuti.DG	Argentina_LagunaChica_1600BP	Chile_Pukara_700BP_LIP	Bolivia_Miraflores_1100BP_MH	6.1e-05	0.099	10740	10726	233356
result:	Mbuti.DG	Chile_Conchali_700BP_LIP	Chile_Pukara_700BP_LIP	Bolivia_Miraflores_1100BP_MH	9.5e-05	0.197	13578	13550	295702
result:	Mbuti.DG	Chile_CaletaHuelen_1100BP_MH	Chile_Pukara_700BP_LIP	Bolivia_Miraflores_1100BP_MH	0.000139	0.238	8498	8472	184859
result:	Mbuti.DG	Aymara.SG	Chile_Pukara_700BP_LIP	Bolivia_Miraflores_1100BP_MH	0.0006	1.013	14416	14230	310599
result:	Mbuti.DG	Bolivia_Tiwanaku_1000BP_MH	Chile_Pukara_700BP_LIP	Bolivia_Miraflores_1100BP_MH	0.000746	1.139	6375	6272	137922
result:	Mbuti.DG	Bolivia_Iroco_1050BP_MH	Chile_Pukara_700BP_LIP	Bolivia_Miraflores_1100BP_MH	0.001121	1.691	9438	9211	202179
result:	Mbuti.DG	Peru_HuacaPrieta_4500BP_LA	Chile_Pukara_700BP_LIP	Bolivia_Miraflores_1100BP_MH	0.005026	2.056	416	373	8543
result:	Mbuti.DG	Peru_Cuncaicha_4200BP_LA	Chile_Pukara_700BP_LIP	Bolivia_Miraflores_1100BP_MH	0.001576	2.658	13479	13023	289537
result:	Mbuti.DG	Peru_Cusco_Torontoy_B_450BP_LH	Chile_Pukara_700BP_LIP	Bolivia_Miraflores_1100BP_MH	0.002818	4.617	12081	11361	255586
result:	Mbuti.DG	Peru_RioUncallane_1700BP_EIP.SG	Chile_Pukara_700BP_LIP	Bolivia_Miraflores_1100BP_MH	0.002004	4.625	14651	14028	310826
result:	Mbuti.DG	SouthPeruHighlands	Chile_Pukara_700BP_LIP	Bolivia_Tiwanaku_1000BP_MH	-0.002339	-4.447	6348	6680	141899
result:	Mbuti.DG	Peru_Laramate_900BP_MH	Chile_Pukara_700BP_LIP	Bolivia_Tiwanaku_1000BP_MH	-0.002401	-4.22	6279	6617	140822
result:	Mbuti.DG	Peru_Laramate_650BP_LIP	Chile_Pukara_700BP_LIP	Bolivia_Tiwanaku_1000BP_MH	-0.002161	-3.434	6335	6640	141283
result:	Mbuti.DG	Peru_Charrangochayoc_700BP_LIP	Chile_Pukara_700BP_LIP	Bolivia_Tiwanaku_1000BP_MH	-0.002518	-3.075	5879	6209	131125
result:	Mbuti.DG	Bolivia_Aymara.SG	Chile_Pukara_700BP_LIP	Bolivia_Tiwanaku_1000BP_MH	-0.001418	-2.882	6396	6597	141956
result:	Mbuti.DG	SouthPeruCoast	Chile_Pukara_700BP_LIP	Bolivia_Tiwanaku_1000BP_MH	-0.001712	-2.85	6178	6413	137031
result:	Mbuti.DG	Peru_Ullujaya_1350BP_EIP	Chile_Pukara_700BP_LIP	Bolivia_Tiwanaku_1000BP_MH	-0.002258	-2.827	4706	4942	104751
result:	Mbuti.DG	NorthPeruHighlands	Chile_Pukara_700BP_LIP	Bolivia_Tiwanaku_1000BP_MH	-0.001578	-2.552	6186	6402	137038
result:	Mbuti.DG	Peru_Campanayuq_1000BP_MH	Chile_Pukara_700BP_LIP	Bolivia_Tiwanaku_1000BP_MH	-0.003008	-2.514	2247	2397	50064
result:	Mbuti.DG	Peru_Kaillachuro_Unknown.SG	Chile_Pukara_700BP_LIP	Bolivia_Tiwanaku_1000BP_MH	-0.003198	-2.505	1769	1898	40348
result:	Mbuti.DG	Peru_Chinchawas_700BP_LIP	Chile_Pukara_700BP_LIP	Bolivia_Tiwanaku_1000BP_MH	-0.001488	-2.331	6135	6337	135739
result:	Mbuti.DG	Peru_La_Galgada_600BP_LIP	Chile_Pukara_700BP_LIP	Bolivia_Tiwanaku_1000BP_MH	-0.01109	-2.301	109	138	2618
result:	Mbuti.DG	Peru_Ullujaya_950BP_MH	Chile_Pukara_700BP_LIP	Bolivia_Tiwanaku_1000BP_MH	-0.001915	-2.226	4708	4910	105470
result:	Mbuti.DG	Peru_Lauricocha_8600BP_EA	Chile_Pukara_700BP_LIP	Bolivia_Tiwanaku_1000BP_MH	-0.001568	-2.221	6246	6463	138535
result:	Mbuti.DG	Quechua.DG	Chile_Pukara_700BP_LIP	Bolivia_Tiwanaku_1000BP_MH	-0.001266	-2.173	6278	6455	139525
result:	Mbuti.DG	Peru_Palpa_550BP_LIP	Chile_Pukara_700BP_LIP	Bolivia_Tiwanaku_1000BP_MH	-0.001453	-2.039	5586	5765	123213
result:	Mbuti.DG	Peru_Cusco_Torontoy_A_450BP_LH	Chile_Pukara_700BP_LIP	Bolivia_Tiwanaku_1000BP_MH	-0.001389	-1.994	5894	6076	130685
result:	Mbuti.DG	Peru_La_Galgada_4100BP_LA	Chile_Pukara_700BP_LIP	Bolivia_Tiwanaku_1000BP_MH	-0.001607	-1.986	6179	6399	136504
result:	Mbuti.DG	Peru_Cusco_SanSebastian_610-490BP_LH-LIP	Chile_Pukara_700BP_LIP	Bolivia_Tiwanaku_1000BP_MH	-0.00116	-1.71	5913	6065	130445
result:	Mbuti.DG	Peru_Lauricocha_5800BP_MA	Chile_Pukara_700BP_LIP	Bolivia_Tiwanaku_1000BP_MH	-0.001548	-1.662	4467	4622	99594
result:	Mbuti.DG	NorthChile	Chile_Pukara_700BP_LIP	Bolivia_Tiwanaku_1000BP_MH	-0.001166	-1.66	5543	5685	121918
result:	Mbuti.DG	Peru_Cuncaicha_3300BP_IP	Chile_Pukara_700BP_LIP	Bolivia_Tiwanaku_1000BP_MH	-0.001242	-1.574	5816	5976	128966
result:	Mbuti.DG	Peru_Lima_650BP_LIP	Chile_Pukara_700BP_LIP	Bolivia_Tiwanaku_1000BP_MH	-0.001029	-1.548	6236	6378	138077
result:	Mbuti.DG	CentralPeruCoast	Chile_Pukara_700BP_LIP	Bolivia_Tiwanaku_1000BP_MH	-0.00089	-1.413	6308	6432	139355
result:	Mbuti.DG	NorthPeruCoast	Chile_Pukara_700BP_LIP	Bolivia_Tiwanaku_1000BP_MH	-0.000785	-1.321	6338	6447	139003
result:	Mbuti.DG	Peru_Chinchawas_1000BP_MH	Chile_Pukara_700BP_LIP	Bolivia_Tiwanaku_1000BP_MH	-0.001264	-1.32	3317	3410	73290
result:	Mbuti.DG	Argentina_LagunaChica_1600BP	Chile_Pukara_700BP_LIP	Bolivia_Tiwanaku_1000BP_MH	-0.001013	-1.272	5364	5484	118025
result:	Mbuti.DG	Aymara.SG	Chile_Pukara_700BP_LIP	Bolivia_Tiwanaku_1000BP_MH	-0.000956	-1.215	6456	6592	141840
result:	Mbuti.DG	Peru_ElBrujo_1300BP_EIP	Chile_Pukara_700BP_LIP	Bolivia_Tiwanaku_1000BP_MH	-0.000865	-1.185	5304	5405	116373
result:	Mbuti.DG	Peru_ElBrujo_850BP_MH-LIP	Chile_Pukara_700BP_LIP	Bolivia_Tiwanaku_1000BP_MH	-0.000764	-1.165	6186	6290	135516
result:	Mbuti.DG	Peru_Paracas_2250BP_EH	Chile_Pukara_700BP_LIP	Bolivia_Tiwanaku_1000BP_MH	-0.005047	-1.094	132	146	2896
result:	Mbuti.DG	Chile_Pica8_700BP_LIP	Chile_Pukara_700BP_LIP	Bolivia_Tiwanaku_1000BP_MH	-0.000972	-1.088	4474	4569	97993
result:	Mbuti.DG	Peru_HuacaPrieta_4500BP_LA	Chile_Pukara_700BP_LIP	Bolivia_Tiwanaku_1000BP_MH	-0.00396	-1.078	203	222	4641
result:	Mbuti.DG	Argentina_Aconcagua_500BP_LH.SG	Chile_Pukara_700BP_LIP	Bolivia_Tiwanaku_1000BP_MH	-0.000826	-1.05	5713	5818	126514
result:	Mbuti.DG	Peru_SoroMikayaPatjxa_6800BP_MA.SG	Chile_Pukara_700BP_LIP	Bolivia_Tiwanaku_1000BP_MH	-0.002477	-0.96	337	357	8190
result:	Mbuti.DG	Peru_Lauricocha_3500BP_IP	Chile_Pukara_700BP_LIP	Bolivia_Tiwanaku_1000BP_MH	-0.000566	-0.639	4380	4436	97958
result:	Mbuti.DG	Chile_Conchali_700BP_LIP	Chile_Pukara_700BP_LIP	Bolivia_Tiwanaku_1000BP_MH	-0.000381	-0.589	6322	6375	138904
result:	Mbuti.DG	Chile_LosRieles_5100BP_MA	Chile_Pukara_700BP_LIP	Bolivia_Tiwanaku_1000BP_MH	-0.000385	-0.5	5932	5982	130314
result:	Mbuti.DG	Chile_CaletaHuelen_1100BP_MH	Chile_Pukara_700BP_LIP	Bolivia_Tiwanaku_1000BP_MH	-0.000372	-0.439	4140	4174	90617
result:	Mbuti.DG	Peru_Lima_1450-1050BP_EIP-MH	Chile_Pukara_700BP_LIP	Bolivia_Tiwanaku_1000BP_MH	-2.3e-05	-0.023	3307	3308	71930
result:	Mbuti.DG	Peru_Mesayocpata_450BP_LH	Chile_Pukara_700BP_LIP	Bolivia_Tiwanaku_1000BP_MH	3.3e-05	0.024	1532	1531	32475
result:	Mbuti.DG	Peru_Cuncaicha_9000BP_EA	Chile_Pukara_700BP_LIP	Bolivia_Tiwanaku_1000BP_MH	0.000136	0.172	6314	6295	137361
result:	Mbuti.DG	Peru_Palpa_950BP_MH	Chile_Pukara_700BP_LIP	Bolivia_Tiwanaku_1000BP_MH	0.000978	0.35	388	380	7997
result:	Mbuti.DG	Peru_RioUncallane_1700BP_EIP.SG	Chile_Pukara_700BP_LIP	Bolivia_Tiwanaku_1000BP_MH	0.000209	0.37	6542	6513	141952
result:	Mbuti.DG	Peru_Cuncaicha_4200BP_LA	Chile_Pukara_700BP_LIP	Bolivia_Tiwanaku_1000BP_MH	0.000294	0.37	6272	6232	136277
result:	Mbuti.DG	Bolivia_Iroco_1050BP_MH	Chile_Pukara_700BP_LIP	Bolivia_Tiwanaku_1000BP_MH	0.000426	0.465	4477	4435	97675

## Sheet: B_Cusco
This shows that present-day Indigenous Peoples in Cusco are more closely related to SouthPeruHighlands groups (like Peru_Charrangochayoc_700BP_LIP) than to ancient Cusco individuals both from SanSebastian and Torontoy.
					f4_value	Z_score	BABA	ABBA	Num_SNPs
result:	Mbuti.DG	Quechua_modern	Peru_Charrangochayoc_700BP_LIP	Peru_Cusco_SanSebastian_610-490BP_LH-LIP	0.00037	-4.332	14793	15376	364418		Note: modern groups from Barbieri et al., 2019
result:	Mbuti.DG	Peru_Laramate_650BP_LIP	Peru_Charrangochayoc_700BP_LIP	Peru_Cusco_SanSebastian_610-490BP_LH-LIP	0.000467	-3.901	14830	15492	363230
result:	Mbuti.DG	Lima_modern	Peru_Charrangochayoc_700BP_LIP	Peru_Cusco_SanSebastian_610-490BP_LH-LIP	0.000441	-3.507	14787	15350	364415
result:	Mbuti.DG	Quechua.DG	Peru_Charrangochayoc_700BP_LIP	Peru_Cusco_SanSebastian_610-490BP_LH-LIP	0.000422	-3.45	14711	15236	360122
result:	Mbuti.DG	Peru_Laramate_900BP_MH	Peru_Charrangochayoc_700BP_LIP	Peru_Cusco_SanSebastian_610-490BP_LH-LIP	0.000438	-3.423	14650	15186	357326
result:	Mbuti.DG	Cusco_modern	Peru_Charrangochayoc_700BP_LIP	Peru_Cusco_SanSebastian_610-490BP_LH-LIP	0.000422	-3.372	14856	15375	364418
result:	Mbuti.DG	Aymara_modern	Peru_Charrangochayoc_700BP_LIP	Peru_Cusco_SanSebastian_610-490BP_LH-LIP	0.000398	-3.025	14910	15348	364418
result:	Mbuti.DG	Cusco_modern	Peru_Laramate_900BP_MH	Peru_Cusco_SanSebastian_610-490BP_LH-LIP	-0.000288	-3.405	17478	17894	424927
result:	Mbuti.DG	Cusco_modern	Peru_Laramate_650BP_LIP	Peru_Cusco_SanSebastian_610-490BP_LH-LIP	-0.000316	-2.527	18289	18641	441204
result:	Mbuti.DG	Cusco_modern	Peru_Chinchawas_1000BP_MH	Peru_Cusco_SanSebastian_610-490BP_LH-LIP	-0.000363	-2.987	15665	16077	380325
result:	Mbuti.DG	Cusco_modern	SouthPeruHighlands	Peru_Cusco_SanSebastian_610-490BP_LH-LIP	-0.000904	-3.189	17457	17839	423153
result:	Mbuti.DG	Cusco_modern	NorthPeruHighlands	Peru_Cusco_SanSebastian_610-490BP_LH-LIP	-0.000223	-0.618	16332	16420	391545
result:	Mbuti.DG	Cusco_modern	SouthPeruCoast	Peru_Cusco_SanSebastian_610-490BP_LH-LIP	-5.3e-05	-0.166	16355	16375	391107
result:	Mbuti.DG	Cusco_modern	Peru_Laramate_900BP_MH	Peru_Cusco_Torontoy_2_450BP_LH	-0.001379	-3.433	13455	13901	323425
result:	Mbuti.DG	Cusco_modern	Peru_Charrangochayoc_700BP_LIP	Peru_Cusco_Torontoy_2_450BP_LH	-0.001693	-3.371	11611	12086	280487
result:	Mbuti.DG	Cusco_modern	Peru_Charrangochayoc_700BP_LIP	Peru_Cusco_Torontoy_1_450BP_LH	-0.001599	-3.277	13474	14000	328718
result:	Mbuti.DG	Cusco_modern	Peru_Laramate_900BP_MH	Peru_Cusco_Torontoy_1_450BP_LH	-0.001124	-2.864	15781	16209	380976
	Mbuti.DG	Cusco_modern	Peru_Charrangochayoc_700BP_LIP	Peru_Cusco_Torontoy_3_450BP_LH	-0.001159	-2.321	14667	15076	352819
result:	Mbuti.DG	Cusco_modern	Peru_Laramate_900BP_MH	Peru_Cusco_Torontoy_3_450BP_LH	-0.000643	-1.628	17171	17436	412382
result:	Mbuti.DG	Cusco_modern	SouthPeruHighlands	Peru_Cusco_Torontoy_3_450BP_LH	-0.000636	-1.719	18122	18399	435551
result:	Mbuti.DG	Cusco_modern	SouthPeruCoast	Peru_Cusco_Torontoy_3_450BP_LH	0.000451	1.117	16250	16078	381682
result:	Mbuti.DG	Cusco_modern	NorthPeruHighlands	Peru_Cusco_Torontoy_3_450BP_LH	0.000208	0.502	16226	16146	384355
result:	Mbuti.DG	Cusco_modern	SouthPeruHighlands	Peru_Cusco_Torontoy_2_450BP_LH	-0.001344	-3.61	14046	14501	338717
result:	Mbuti.DG	Cusco_modern	SouthPeruCoast	Peru_Cusco_Torontoy_2_450BP_LH	-0.000177	-0.444	12741	12795	301882
result:	Mbuti.DG	Cusco_modern	NorthPeruHighlands	Peru_Cusco_Torontoy_2_450BP_LH	-0.000353	-0.85	12699	12806	303710
result:	Mbuti.DG	Cusco_modern	SouthPeruHighlands	Peru_Cusco_Torontoy_1_450BP_LH	-0.001031	-2.783	16612	17025	400401
result:	Mbuti.DG	Cusco_modern	SouthPeruCoast	Peru_Cusco_Torontoy_1_450BP_LH	-0.000225	-0.566	14924	15004	353595
result:	Mbuti.DG	Cusco_modern	NorthPeruHighlands	Peru_Cusco_Torontoy_1_450BP_LH	-0.000364	-0.898	14772	14902	356520
Note: Peru_Cusco_Torontoy_A_450BP_LH is a combination of Peru_Cusco_Torontoy1_450BP_LH and Peru_Cusco_Torontoy2_450BP_LH. Peru_Cusco_Torontoy_B_450BP_LH is the Peru_Cusco_Torontoy3_450BP_LH individual
This shows that the Peru_Cusco_Torontoy_A_450BP_LH are most closely related to NorthPeruCoast ancestry.
result:	Mbuti.DG	NorthPeruCoast	Peru_Cusco_Torontoy_A_450BP_LH	Peru_Cusco_SanSebastian_610-490BP_LH-LIP	-0.001109	-3.079	29929	30652	651639
result:	Mbuti.DG	Peru_ElBrujo_850BP_MH-LIP	Peru_Cusco_Torontoy_A_450BP_LH	Peru_Cusco_SanSebastian_610-490BP_LH-LIP	-0.001191	-2.989	29327	30085	636888
result:	Mbuti.DG	Peru_Lima_650BP_LIP	Peru_Cusco_Torontoy_A_450BP_LH	Peru_Cusco_SanSebastian_610-490BP_LH-LIP	-0.000962	-2.347	29899	30527	652027
result:	Mbuti.DG	CentralPeruCoast	Peru_Cusco_Torontoy_A_450BP_LH	Peru_Cusco_SanSebastian_610-490BP_LH-LIP	-0.000838	-2.162	29999	30547	653795
result:	Mbuti.DG	Argentina_LagunaChica_1600BP	Peru_Cusco_Torontoy_A_450BP_LH	Peru_Cusco_SanSebastian_610-490BP_LH-LIP	-0.00095	-1.923	23123	23601	503604
result:	Mbuti.DG	Peru_ElBrujo_1300BP_EIP	Peru_Cusco_Torontoy_A_450BP_LH	Peru_Cusco_SanSebastian_610-490BP_LH-LIP	-0.000789	-1.871	23999	24410	520515
result:	Mbuti.DG	Peru_La_Galgada_4100BP_LA	Peru_Cusco_Torontoy_A_450BP_LH	Peru_Cusco_SanSebastian_610-490BP_LH-LIP	-0.000755	-1.51	29532	30014	639369
result:	Mbuti.DG	Argentina_Aconcagua_500BP_LH.SG	Peru_Cusco_Torontoy_A_450BP_LH	Peru_Cusco_SanSebastian_610-490BP_LH-LIP	-0.000562	-1.16	27874	28212	602165
result:	Mbuti.DG	Peru_Lauricocha_3500BP_IP	Peru_Cusco_Torontoy_A_450BP_LH	Peru_Cusco_SanSebastian_610-490BP_LH-LIP	-0.000575	-1.068	20533	20790	447720
result:	Mbuti.DG	Chile_Conchali_700BP_LIP	Peru_Cusco_Torontoy_A_450BP_LH	Peru_Cusco_SanSebastian_610-490BP_LH-LIP	-0.000424	-1.017	29998	30274	650187
result:	Mbuti.DG	Chile_LosRieles_5100BP_MA	Peru_Cusco_Torontoy_A_450BP_LH	Peru_Cusco_SanSebastian_610-490BP_LH-LIP	-0.000448	-0.865	27375	27640	591997
result:	Mbuti.DG	Peru_Lauricocha_8600BP_EA	Peru_Cusco_Torontoy_A_450BP_LH	Peru_Cusco_SanSebastian_610-490BP_LH-LIP	-0.000216	-0.509	30285	30427	656181
result:	Mbuti.DG	Peru_La_Galgada_600BP_LIP	Peru_Cusco_Torontoy_A_450BP_LH	Peru_Cusco_SanSebastian_610-490BP_LH-LIP	-0.000972	-0.466	513	524	11093
result:	Mbuti.DG	Peru_Chinchawas_700BP_LIP	Peru_Cusco_Torontoy_A_450BP_LH	Peru_Cusco_SanSebastian_610-490BP_LH-LIP	-0.000128	-0.331	29277	29358	629732
result:	Mbuti.DG	NorthPeruHighlands	Peru_Cusco_Torontoy_A_450BP_LH	Peru_Cusco_SanSebastian_610-490BP_LH-LIP	-6.8e-05	-0.182	29392	29435	633718
result:	Mbuti.DG	Peru_Lima_1450-1050BP_EIP-MH	Peru_Cusco_Torontoy_A_450BP_LH	Peru_Cusco_SanSebastian_610-490BP_LH-LIP	-3.3e-05	-0.066	14622	14633	313148
result:	Mbuti.DG	Peru_Lauricocha_5800BP_MA	Peru_Cusco_Torontoy_A_450BP_LH	Peru_Cusco_SanSebastian_610-490BP_LH-LIP	0.0001	0.185	21179	21133	457133
result:	Mbuti.DG	Peru_Cuncaicha_9000BP_EA	Peru_Cusco_Torontoy_A_450BP_LH	Peru_Cusco_SanSebastian_610-490BP_LH-LIP	0.000123	0.236	29669	29590	639120
result:	Mbuti.DG	Peru_Paracas_2250BP_EH	Peru_Cusco_Torontoy_A_450BP_LH	Peru_Cusco_SanSebastian_610-490BP_LH-LIP	0.001042	0.51	564	552	11938
result:	Mbuti.DG	Quechua.DG	Peru_Cusco_Torontoy_A_450BP_LH	Peru_Cusco_SanSebastian_610-490BP_LH-LIP	0.000234	0.606	30964	30808	668526
result:	Mbuti.DG	Peru_Chinchawas_1000BP_MH	Peru_Cusco_Torontoy_A_450BP_LH	Peru_Cusco_SanSebastian_610-490BP_LH-LIP	0.000394	0.706	14574	14452	311028
result:	Mbuti.DG	Peru_Cusco_Torontoy_B_450BP_LH	Peru_Cusco_Torontoy_A_450BP_LH	Peru_Cusco_SanSebastian_610-490BP_LH-LIP	0.000381	0.738	25981	25768	558379
result:	Mbuti.DG	Peru_Ullujaya_950BP_MH	Peru_Cusco_Torontoy_A_450BP_LH	Peru_Cusco_SanSebastian_610-490BP_LH-LIP	0.000402	0.776	21365	21181	456543
result:	Mbuti.DG	Peru_Laramate_650BP_LIP	Peru_Cusco_Torontoy_A_450BP_LH	Peru_Cusco_SanSebastian_610-490BP_LH-LIP	0.000292	0.788	31448	31251	674004
result:	Mbuti.DG	Aymara.SG	Peru_Cusco_Torontoy_A_450BP_LH	Peru_Cusco_SanSebastian_610-490BP_LH-LIP	0.000496	1.084	31741	31404	679444
result:	Mbuti.DG	Chile_CaletaHuelen_1100BP_MH	Peru_Cusco_Torontoy_A_450BP_LH	Peru_Cusco_SanSebastian_610-490BP_LH-LIP	0.000527	1.088	18663	18451	400741
result:	Mbuti.DG	Bolivia_Iroco_1050BP_MH	Peru_Cusco_Torontoy_A_450BP_LH	Peru_Cusco_SanSebastian_610-490BP_LH-LIP	0.000638	1.244	20530	20249	440936
result:	Mbuti.DG	Peru_Palpa_550BP_LIP	Peru_Cusco_Torontoy_A_450BP_LH	Peru_Cusco_SanSebastian_610-490BP_LH-LIP	0.000605	1.413	25875	25541	551515
result:	Mbuti.DG	Peru_Kaillachuro_Unknown.SG	Peru_Cusco_Torontoy_A_450BP_LH	Peru_Cusco_SanSebastian_610-490BP_LH-LIP	0.000951	1.437	8930	8748	191777
result:	Mbuti.DG	Peru_Mesayocpata_450BP_LH	Peru_Cusco_Torontoy_A_450BP_LH	Peru_Cusco_SanSebastian_610-490BP_LH-LIP	0.001153	1.588	6953	6783	147124
result:	Mbuti.DG	Peru_Laramate_900BP_MH	Peru_Cusco_Torontoy_A_450BP_LH	Peru_Cusco_SanSebastian_610-490BP_LH-LIP	0.000545	1.607	31290	30926	668226
result:	Mbuti.DG	Peru_SoroMikayaPatjxa_6800BP_MA.SG	Peru_Cusco_Torontoy_A_450BP_LH	Peru_Cusco_SanSebastian_610-490BP_LH-LIP	0.001827	1.639	1843	1769	40625
result:	Mbuti.DG	Peru_Palpa_950BP_MH	Peru_Cusco_Torontoy_A_450BP_LH	Peru_Cusco_SanSebastian_610-490BP_LH-LIP	0.002299	1.763	1579	1503	33099
result:	Mbuti.DG	SouthPeruHighlands	Peru_Cusco_Torontoy_A_450BP_LH	Peru_Cusco_SanSebastian_610-490BP_LH-LIP	0.000587	1.87	31402	31007	672676
result:	Mbuti.DG	SouthPeruCoast	Peru_Cusco_Torontoy_A_450BP_LH	Peru_Cusco_SanSebastian_610-490BP_LH-LIP	0.000707	2.023	29557	29109	632312
result:	Mbuti.DG	Peru_Ullujaya_1350BP_EIP	Peru_Cusco_Torontoy_A_450BP_LH	Peru_Cusco_SanSebastian_610-490BP_LH-LIP	0.000913	2.129	21297	20883	453011
result:	Mbuti.DG	Peru_Charrangochayoc_700BP_LIP	Peru_Cusco_Torontoy_A_450BP_LH	Peru_Cusco_SanSebastian_610-490BP_LH-LIP	0.001088	2.198	28265	27611	600791
result:	Mbuti.DG	NorthChile	Peru_Cusco_Torontoy_A_450BP_LH	Peru_Cusco_SanSebastian_610-490BP_LH-LIP	0.000991	2.368	25661	25119	546345
result:	Mbuti.DG	Chile_Pukara_700BP_LIP	Peru_Cusco_Torontoy_A_450BP_LH	Peru_Cusco_SanSebastian_610-490BP_LH-LIP	0.001331	2.384	11954	11618	252739
result:	Mbuti.DG	Bolivia_Aymara.SG	Peru_Cusco_Torontoy_A_450BP_LH	Peru_Cusco_SanSebastian_610-490BP_LH-LIP	0.000711	2.409	31782	31299	679932
result:	Mbuti.DG	Peru_Cuncaicha_4200BP_LA	Peru_Cusco_Torontoy_A_450BP_LH	Peru_Cusco_SanSebastian_610-490BP_LH-LIP	0.001319	2.696	29890	29053	634814
result:	Mbuti.DG	Chile_Pica8_700BP_LIP	Peru_Cusco_Torontoy_A_450BP_LH	Peru_Cusco_SanSebastian_610-490BP_LH-LIP	0.001493	2.7	19525	18911	410840
result:	Mbuti.DG	Peru_Campanayuq_1000BP_MH	Peru_Cusco_Torontoy_A_450BP_LH	Peru_Cusco_SanSebastian_610-490BP_LH-LIP	0.00171	2.898	9916	9560	208430
result:	Mbuti.DG	Peru_HuacaPrieta_4500BP_LA	Peru_Cusco_Torontoy_A_450BP_LH	Peru_Cusco_SanSebastian_610-490BP_LH-LIP	0.00509	2.922	889	797	17916
result:	Mbuti.DG	Bolivia_Miraflores_1100BP_MH	Peru_Cusco_Torontoy_A_450BP_LH	Peru_Cusco_SanSebastian_610-490BP_LH-LIP	0.001221	3.315	30681	29885	651350
result:	Mbuti.DG	Peru_RioUncallane_1700BP.SG	Peru_Cusco_Torontoy_A_450BP_LH	Peru_Cusco_SanSebastian_610-490BP_LH-LIP	0.001238	3.536	32025	31183	679922
result:	Mbuti.DG	Bolivia_Tiwanaku_1000BP_MH	Peru_Cusco_Torontoy_A_450BP_LH	Peru_Cusco_SanSebastian_610-490BP_LH-LIP	0.002035	3.995	14074	13470	296499
result:	Mbuti.DG	Peru_Cuncaicha_3300BP_IP	Peru_Cusco_Torontoy_A_450BP_LH	Peru_Cusco_SanSebastian_610-490BP_LH-LIP	0.002102	4.13	27477	26247	585023
This shows that Peru_Cusco_Torontoy_B_450BP_LH is most closely related to Bolivia_Iroco_1050BP_MH-related ancestry (Titicaca Basin).
result:	Mbuti.DG	Bolivia_Iroco_1050BP_MH	Peru_Cusco_Torontoy_B_450BP_LH	Peru_Cusco_SanSebastian_610-490BP_LH-LIP	-0.006729	-10.371	17603	20349	408066
result:	Mbuti.DG	Aymara.SG	Peru_Cusco_Torontoy_B_450BP_LH	Peru_Cusco_SanSebastian_610-490BP_LH-LIP	-0.002508	-4.136	27913	29464	618577
result:	Mbuti.DG	Bolivia_Miraflores_1100BP_MH	Peru_Cusco_Torontoy_B_450BP_LH	Peru_Cusco_SanSebastian_610-490BP_LH-LIP	-0.001709	-3.752	27235	28252	595360
result:	Mbuti.DG	Bolivia_Aymara.SG	Peru_Cusco_Torontoy_B_450BP_LH	Peru_Cusco_SanSebastian_610-490BP_LH-LIP	-0.001368	-3.72	28300	29146	618979
result:	Mbuti.DG	Peru_Kaillachuro_Unknown.SG	Peru_Cusco_Torontoy_B_450BP_LH	Peru_Cusco_SanSebastian_610-490BP_LH-LIP	-0.002258	-2.843	7855	8249	174844
result:	Mbuti.DG	Peru_RioUncallane_1700BP.SG	Peru_Cusco_Torontoy_B_450BP_LH	Peru_Cusco_SanSebastian_610-490BP_LH-LIP	-0.001078	-2.565	28493	29160	618980
result:	Mbuti.DG	Chile_Conchali_700BP_LIP	Peru_Cusco_Torontoy_B_450BP_LH	Peru_Cusco_SanSebastian_610-490BP_LH-LIP	-0.001094	-2.232	27169	27819	594116
result:	Mbuti.DG	Quechua.DG	Peru_Cusco_Torontoy_B_450BP_LH	Peru_Cusco_SanSebastian_610-490BP_LH-LIP	-0.000848	-1.808	27865	28381	608709
result:	Mbuti.DG	Peru_Cuncaicha_4200BP_LA	Peru_Cusco_Torontoy_B_450BP_LH	Peru_Cusco_SanSebastian_610-490BP_LH-LIP	-0.000712	-1.146	26737	27150	580194
result:	Mbuti.DG	Peru_Lauricocha_3500BP_IP	Peru_Cusco_Torontoy_B_450BP_LH	Peru_Cusco_SanSebastian_610-490BP_LH-LIP	-0.000732	-1.134	18757	19058	411742
result:	Mbuti.DG	NorthChile	Peru_Cusco_Torontoy_B_450BP_LH	Peru_Cusco_SanSebastian_610-490BP_LH-LIP	-0.000537	-1.058	23166	23436	501831
result:	Mbuti.DG	Peru_SoroMikayaPatjxa_6800BP_MA.SG	Peru_Cusco_Torontoy_B_450BP_LH	Peru_Cusco_SanSebastian_610-490BP_LH-LIP	-0.001364	-1.053	1611	1662	37134
result:	Mbuti.DG	Chile_Pica8_700BP_LIP	Peru_Cusco_Torontoy_B_450BP_LH	Peru_Cusco_SanSebastian_610-490BP_LH-LIP	-0.000657	-1.011	17530	17780	379434
result:	Mbuti.DG	Argentina_LagunaChica_1600BP	Peru_Cusco_Torontoy_B_450BP_LH	Peru_Cusco_SanSebastian_610-490BP_LH-LIP	-0.000524	-0.873	21338	21581	463912
result:	Mbuti.DG	Peru_Lauricocha_5800BP_MA	Peru_Cusco_Torontoy_B_450BP_LH	Peru_Cusco_SanSebastian_610-490BP_LH-LIP	-0.000514	-0.786	19232	19448	420262
result:	Mbuti.DG	Peru_Cuncaicha_9000BP_EA	Peru_Cusco_Torontoy_B_450BP_LH	Peru_Cusco_SanSebastian_610-490BP_LH-LIP	-0.000455	-0.739	26926	27192	584583
result:	Mbuti.DG	Chile_CaletaHuelen_1100BP_MH	Peru_Cusco_Torontoy_B_450BP_LH	Peru_Cusco_SanSebastian_610-490BP_LH-LIP	-0.000442	-0.731	17044	17207	369790
result:	Mbuti.DG	Peru_Paracas_2250BP_EH	Peru_Cusco_Torontoy_B_450BP_LH	Peru_Cusco_SanSebastian_610-490BP_LH-LIP	-0.000555	-0.238	527	533	11050
result:	Mbuti.DG	Peru_HuacaPrieta_4500BP_LA	Peru_Cusco_Torontoy_B_450BP_LH	Peru_Cusco_SanSebastian_610-490BP_LH-LIP	-0.000274	-0.14	794	799	16849
result:	Mbuti.DG	Peru_ElBrujo_850BP_MH-LIP	Peru_Cusco_Torontoy_B_450BP_LH	Peru_Cusco_SanSebastian_610-490BP_LH-LIP	-4.3e-05	-0.089	27058	27083	582854
result:	Mbuti.DG	Bolivia_Tiwanaku_1000BP_MH	Peru_Cusco_Torontoy_B_450BP_LH	Peru_Cusco_SanSebastian_610-490BP_LH-LIP	1.5e-05	0.025	12677	12673	273468
result:	Mbuti.DG	Peru_Lauricocha_8600BP_EA	Peru_Cusco_Torontoy_B_450BP_LH	Peru_Cusco_SanSebastian_610-490BP_LH-LIP	0.000169	0.326	27706	27605	598907
result:	Mbuti.DG	Peru_Mesayocpata_450BP_LH	Peru_Cusco_Torontoy_B_450BP_LH	Peru_Cusco_SanSebastian_610-490BP_LH-LIP	0.000272	0.329	6328	6292	135566
result:	Mbuti.DG	Peru_La_Galgada_600BP_LIP	Peru_Cusco_Torontoy_B_450BP_LH	Peru_Cusco_SanSebastian_610-490BP_LH-LIP	0.000847	0.365	473	464	10296
result:	Mbuti.DG	Peru_Cusco_Torontoy_A_450BP_LH	Peru_Cusco_Torontoy_B_450BP_LH	Peru_Cusco_SanSebastian_610-490BP_LH-LIP	0.000218	0.411	25889	25768	558379
result:	Mbuti.DG	Chile_LosRieles_5100BP_MA	Peru_Cusco_Torontoy_B_450BP_LH	Peru_Cusco_SanSebastian_610-490BP_LH-LIP	0.000255	0.416	25265	25127	543570
result:	Mbuti.DG	Peru_Lima_650BP_LIP	Peru_Cusco_Torontoy_B_450BP_LH	Peru_Cusco_SanSebastian_610-490BP_LH-LIP	0.000354	0.728	27632	27421	595339
result:	Mbuti.DG	Peru_Laramate_650BP_LIP	Peru_Cusco_Torontoy_B_450BP_LH	Peru_Cusco_SanSebastian_610-490BP_LH-LIP	0.000369	0.773	28605	28379	614145
result:	Mbuti.DG	Peru_Chinchawas_700BP_LIP	Peru_Cusco_Torontoy_B_450BP_LH	Peru_Cusco_SanSebastian_610-490BP_LH-LIP	0.000443	0.884	26855	26600	576465
result:	Mbuti.DG	Argentina_Aconcagua_500BP_LH.SG	Peru_Cusco_Torontoy_B_450BP_LH	Peru_Cusco_SanSebastian_610-490BP_LH-LIP	0.000596	1.006	25644	25317	548977
result:	Mbuti.DG	NorthPeruCoast	Peru_Cusco_Torontoy_B_450BP_LH	Peru_Cusco_SanSebastian_610-490BP_LH-LIP	0.000476	1.092	27761	27478	594974
result:	Mbuti.DG	NorthPeruHighlands	Peru_Cusco_Torontoy_B_450BP_LH	Peru_Cusco_SanSebastian_610-490BP_LH-LIP	0.000537	1.109	27010	26698	579723
result:	Mbuti.DG	Peru_Cuncaicha_3300BP_IP	Peru_Cusco_Torontoy_B_450BP_LH	Peru_Cusco_SanSebastian_610-490BP_LH-LIP	0.000677	1.111	24847	24484	536905
result:	Mbuti.DG	Peru_Chinchawas_1000BP_MH	Peru_Cusco_Torontoy_B_450BP_LH	Peru_Cusco_SanSebastian_610-490BP_LH-LIP	0.000806	1.184	13479	13246	289157
result:	Mbuti.DG	CentralPeruCoast	Peru_Cusco_Torontoy_B_450BP_LH	Peru_Cusco_SanSebastian_610-490BP_LH-LIP	0.000559	1.211	28060	27724	602213
result:	Mbuti.DG	Peru_Ullujaya_950BP_MH	Peru_Cusco_Torontoy_B_450BP_LH	Peru_Cusco_SanSebastian_610-490BP_LH-LIP	0.000769	1.278	19648	19324	421078
result:	Mbuti.DG	Peru_Laramate_900BP_MH	Peru_Cusco_Torontoy_B_450BP_LH	Peru_Cusco_SanSebastian_610-490BP_LH-LIP	0.000664	1.593	28467	28062	609173
result:	Mbuti.DG	Peru_La_Galgada_4100BP_LA	Peru_Cusco_Torontoy_B_450BP_LH	Peru_Cusco_SanSebastian_610-490BP_LH-LIP	0.000968	1.628	27393	26827	584860
result:	Mbuti.DG	Peru_ElBrujo_1300BP_EIP	Peru_Cusco_Torontoy_B_450BP_LH	Peru_Cusco_SanSebastian_610-490BP_LH-LIP	0.000868	1.768	22384	21969	479398
result:	Mbuti.DG	Peru_Ullujaya_1350BP_EIP	Peru_Cusco_Torontoy_B_450BP_LH	Peru_Cusco_SanSebastian_610-490BP_LH-LIP	0.001003	1.821	19524	19105	417975
result:	Mbuti.DG	Peru_Lima_1450-1050BP_EIP-MH	Peru_Cusco_Torontoy_B_450BP_LH	Peru_Cusco_SanSebastian_610-490BP_LH-LIP	0.001196	1.961	13578	13233	288796
result:	Mbuti.DG	Peru_Palpa_950BP_MH	Peru_Cusco_Torontoy_B_450BP_LH	Peru_Cusco_SanSebastian_610-490BP_LH-LIP	0.002817	2.039	1448	1361	30755
result:	Mbuti.DG	Peru_Palpa_550BP_LIP	Peru_Cusco_Torontoy_B_450BP_LH	Peru_Cusco_SanSebastian_610-490BP_LH-LIP	0.001095	2.047	23809	23254	506908
result:	Mbuti.DG	SouthPeruHighlands	Peru_Cusco_Torontoy_B_450BP_LH	Peru_Cusco_SanSebastian_610-490BP_LH-LIP	0.000855	2.148	28692	28167	612628
result:	Mbuti.DG	Peru_Campanayuq_1000BP_MH	Peru_Cusco_Torontoy_B_450BP_LH	Peru_Cusco_SanSebastian_610-490BP_LH-LIP	0.001824	2.555	9169	8814	194429
result:	Mbuti.DG	Peru_Charrangochayoc_700BP_LIP	Peru_Cusco_Torontoy_B_450BP_LH	Peru_Cusco_SanSebastian_610-490BP_LH-LIP	0.001759	2.922	26130	25161	551166
result:	Mbuti.DG	Chile_Pukara_700BP_LIP	Peru_Cusco_Torontoy_B_450BP_LH	Peru_Cusco_SanSebastian_610-490BP_LH-LIP	0.002111	3.085	11055	10563	232730
result:	Mbuti.DG	SouthPeruCoast	Peru_Cusco_Torontoy_B_450BP_LH	Peru_Cusco_SanSebastian_610-490BP_LH-LIP	0.001357	3.104	27163	26379	578256
qpWave:
Note: This shows that Peru_Cusco_Torontoy_A_450BP_LH is of NorthPeruCoast ancestry and is a clade with Aconcagua with respect to all other groups around them.
Pop1	Pop2	p_Value_for_Rank0	p_Value_for_Rank1
Peru_Cusco_Torontoy_A_450BP_LH	NorthPeruHighlands	5.36129e-07	1	Outgroups:	SouthPeruHighlands	CentralPeruCoast	NorthPeruCoast	SouthPeruCoast	Karitiana.DG	TiticacaBasin	Peru_SanSebastian_610-490BP_LH-LIP	Peru_Cuncaicha_4200BP_LA	Peru_Lauricocha_5800BP_MA
Peru_Cusco_Torontoy_A_450BP_LH	SouthPeruHighlands	1.90722e-22	1	Outgroups:	NorthPeruHighlands	CentralPeruCoast	NorthPeruCoast	SouthPeruCoast	Karitiana.DG	TiticacaBasin	Peru_SanSebastian_610-490BP_LH-LIP	Peru_Cuncaicha_4200BP_LA	Peru_Lauricocha_5800BP_MA
Peru_Cusco_Torontoy_A_450BP_LH	NorthPeruCoast	0.120953	1	Outgroups:	NorthPeruHighlands	CentralPeruCoast	SouthPeruHighlands	SouthPeruCoast	Karitiana.DG	TiticacaBasin	Peru_SanSebastian_610-490BP_LH-LIP	Peru_Cuncaicha_4200BP_LA	Peru_Lauricocha_5800BP_MA
Peru_Cusco_Torontoy_A_450BP_LH	CentralPeruCoast	0.0201166	1	Outgroups:	NorthPeruHighlands	SouthPeruHighlands	NorthPeruCoast	SouthPeruCoast	Karitiana.DG	TiticacaBasin	Peru_SanSebastian_610-490BP_LH-LIP	Peru_Cuncaicha_4200BP_LA	Peru_Lauricocha_5800BP_MA
Peru_Cusco_Torontoy_A_450BP_LH	SouthPeruCoast	5.70652e-17	1	Outgroups:	NorthPeruHighlands	CentralPeruCoast	NorthPeruCoast	SouthPeruHighlands	Karitiana.DG	TiticacaBasin	Peru_SanSebastian_610-490BP_LH-LIP	Peru_Cuncaicha_4200BP_LA	Peru_Lauricocha_5800BP_MA
Peru_Cusco_Torontoy_A_450BP_LH	Argentina_Aconcagua_500BP_LH.SG	0.744406	1	Outgroups:	NorthPeruHighlands	CentralPeruCoast	NorthPeruCoast	SouthPeruHighlands	SouthPeruCoast	Karitiana.DG	TiticacaBasin	Peru_SanSebastian_610-490BP_LH-LIP	Peru_Cuncaicha_4200BP_LA	Peru_Lauricocha_5800BP_MA
qpAdm:
Note: This further shows that Peru_Cusco_Torontoy_A_450BP_LH is of NorthPeruCoast-related ancestry (not CentralPeruCoast ancestry).
Sample	Sources	Proportions	standard_error	p-value_for_rank1	p-value_for_rank2
Peru_Cusco_Torontoy_A_450BP_LH	NorthPeruCoast, CentralPeruCoast	0.912, 0.088	0.378	0.403083	1			Outgroups:	SouthPeruHighlands	SouthPeruCoast	Karitiana.DG	TiticacaBasin	Peru_Cuncaicha_4200BP_LA	Peru_Lauricocha_5800BP_MA	Peru_La_Galgada_4100BP_LA

## Sheet: C_Amazon
				f4_value	Z_score	BABA	ABBA	Num_SNPs
Mbuti.DG	Peru_SanMartin_modern	NorthPeruCoast	Peru_Lauricocha_8600BP_EA	-0.001683	-5.294	21295	22148	506379
Mbuti.DG	Peru_SanMartin_modern	NorthPeruCoast	Peru_SoroMikayaPatjxa_6800BP_MA.SG	-0.00499	-5.274	942	1061	23819
Mbuti.DG	Peru_SanMartin_modern	NorthPeruCoast	SouthPeruCoast	-0.001044	-4.348	19027	19503	456295
Mbuti.DG	Peru_SanMartin_modern	NorthPeruCoast	Bolivia_Aymara.SG	-0.000773	-3.926	16821	17133	402983
Mbuti.DG	Peru_SanMartin_modern	NorthPeruCoast	Peru_Cuncaicha_9000BP_EA	-0.001427	-3.746	19456	20116	462293
Mbuti.DG	Peru_SanMartin_modern	NorthPeruCoast	Peru_RioUncallane_1700BP_EIP.SG	-0.000891	-3.741	17046	17409	406884
Mbuti.DG	Peru_SanMartin_modern	NorthPeruCoast	Quechua.DG	-0.000983	-3.595	22074	22583	518161
Mbuti.DG	Peru_SanMartin_modern	NorthPeruCoast	Peru_Cuncaicha_3300BP_IP	-0.001139	-3.316	17635	18113	420011
Mbuti.DG	Peru_SanMartin_modern	NorthPeruCoast	Peru_Lauricocha_5800BP_MA	-0.00131	-3.256	14197	14641	339409
Mbuti.DG	Peru_SanMartin_modern	NorthPeruCoast	Peru_SanSebastian_610-490BP_LIP-LH	-0.000976	-3.131	16942	17337	404630
Mbuti.DG	Peru_SanMartin_modern	NorthPeruCoast	Peru_Lauricocha_3500BP_IP	-0.001158	-2.988	14181	14572	337766
Mbuti.DG	Peru_SanMartin_modern	NorthPeruCoast	Chile_LosRieles_5100BP_MA	-0.001082	-2.882	17277	17720	409123
Mbuti.DG	Peru_SanMartin_modern	NorthPeruCoast	Bolivia_Tiwanaku_1000BP_MH	-0.001066	-2.784	8318	8530	198481
Mbuti.DG	Peru_SanMartin_modern	NorthPeruCoast	Peru_Kaillachuro_Unknown.SG	-0.001235	-2.445	4618	4756	111715
Mbuti.DG	Peru_SanMartin_modern	NorthPeruCoast	Chile_Conchali_700BP_LIP	-0.000702	-2.338	19907	20236	469472
Mbuti.DG	Peru_SanMartin_modern	NorthPeruCoast	SouthPeruHighlands	-0.000458	-2.182	21988	22228	522960
Mbuti.DG	Peru_SanMartin_modern	NorthPeruCoast	Peru_Cuncaicha_4200BP_LA	-0.000688	-1.77	19332	19648	459276
Mbuti.DG	Peru_SanMartin_modern	NorthPeruCoast	Peru_Paracas_2250BP_EH	-0.00256	-1.61	314	334	7526
Mbuti.DG	Peru_SanMartin_modern	NorthPeruCoast	NorthChile	-0.000417	-1.341	15195	15344	358857
Mbuti.DG	Peru_SanMartin_modern	NorthPeruCoast	Peru_La_Galgada_4100BP_LA	-0.000396	-1.204	19193	19376	461354
Mbuti.DG	Peru_SanMartin_modern	NorthPeruCoast	Aymara.SG	-0.000297	-0.812	22432	22588	524619
Mbuti.DG	Peru_SanMartin_modern	NorthPeruCoast	Peru_HuacaPrieta_4500BP_LA	-0.000841	-0.622	429	437	10367
Mbuti.DG	Peru_SanMartin_modern	NorthPeruCoast	CentralPeruCoast	-6.5e-05	-0.265	21381	21414	508951
Mbuti.DG	Peru_SanMartin_modern	NorthPeruCoast	Peru_La_Galgada_600BP_LIP	-0.000126	-0.079	289	290	7008
Mbuti.DG	Peru_SanMartin_modern	NorthPeruCoast	Argentina_Aconcagua_500BP_LH.SG	0.000473	1.335	14423	14259	345813
Mbuti.DG	Peru_SanMartin_modern	Peru_ElBrujo_850BP_MH-LIP	Quechua.DG	-0.001511	-5.231	20742	21478	487024
Mbuti.DG	Peru_SanMartin_modern	Peru_ElBrujo_850BP_MH-LIP	Peru_Lauricocha_8600BP_EA	-0.001737	-4.955	20149	20979	477851
Mbuti.DG	Peru_SanMartin_modern	Peru_ElBrujo_850BP_MH-LIP	Peru_Cuncaicha_9000BP_EA	-0.0014	-3.477	18560	19177	440679
Mbuti.DG	Peru_SanMartin_modern	Peru_ElBrujo_850BP_MH-LIP	Peru_Lauricocha_5800BP_MA	-0.001468	-3.441	13533	14009	324068
Mbuti.DG	Peru_SanMartin_modern	Peru_ElBrujo_850BP_MH-LIP	Peru_Ullujaya_950BP_MH	-0.001381	-3.367	12125	12526	290624
Mbuti.DG	Peru_SanMartin_modern	Peru_ElBrujo_850BP_MH-LIP	Peru_Palpa_550BP_LIP	-0.001087	-3.288	15269	15666	365236
Mbuti.DG	Peru_SanMartin_modern	Peru_ElBrujo_850BP_MH-LIP	Peru_Cuncaicha_3300BP_IP	-0.001124	-3.06	16854	17305	401435
Mbuti.DG	Peru_SanMartin_modern	Peru_ElBrujo_850BP_MH-LIP	Peru_SanSebastian_610-490BP_LIP-LH	-0.000982	-3.028	17031	17428	404462
Mbuti.DG	Peru_SanMartin_modern	Peru_ElBrujo_850BP_MH-LIP	Peru_Lauricocha_3500BP_IP	-0.001183	-2.843	13572	13953	322392
Mbuti.DG	Peru_SanMartin_modern	Peru_ElBrujo_850BP_MH-LIP	Peru_Lima_1450-1050BP_EIP-MH	-0.001166	-2.755	7507	7717	180862
Mbuti.DG	Peru_SanMartin_modern	Peru_ElBrujo_850BP_MH-LIP	Chile_LosRieles_5100BP_MA	-0.001074	-2.731	16567	16990	393104
Mbuti.DG	Peru_SanMartin_modern	Peru_ElBrujo_850BP_MH-LIP	Peru_Ullujaya_1350BP_EIP	-0.000901	-2.621	12066	12326	288042
Mbuti.DG	Peru_SanMartin_modern	Peru_ElBrujo_850BP_MH-LIP	Bolivia_Tiwanaku_1000BP_MH	-0.001036	-2.431	8030	8228	191282
Mbuti.DG	Peru_SanMartin_modern	Peru_ElBrujo_850BP_MH-LIP	Chile_CaletaHuelen_1100BP_MH	-0.000927	-2.389	11044	11286	260773
Mbuti.DG	Peru_SanMartin_modern	Peru_ElBrujo_850BP_MH-LIP	Chile_Conchali_700BP_LIP	-0.000704	-2.134	18967	19282	447624
Mbuti.DG	Peru_SanMartin_modern	Peru_ElBrujo_850BP_MH-LIP	Peru_Laramate_900BP_MH	-0.000507	-1.792	19338	19572	460583
Mbuti.DG	Peru_SanMartin_modern	Peru_ElBrujo_850BP_MH-LIP	Peru_Paracas_2250BP_EH	-0.003041	-1.764	303	326	7315
Mbuti.DG	Peru_SanMartin_modern	Peru_ElBrujo_850BP_MH-LIP	Peru_Cuncaicha_4200BP_LA	-0.000981	-1.693	18466	18768	437590
Mbuti.DG	Peru_SanMartin_modern	Peru_ElBrujo_850BP_MH-LIP	Chile_Pica8_700BP_LIP	-0.000634	-1.546	10901	11064	258531
Mbuti.DG	Peru_SanMartin_modern	Peru_ElBrujo_850BP_MH-LIP	Peru_Chinchawas_1000BP_MH	-0.000474	-1.368	17060	17252	405723
Mbuti.DG	Peru_SanMartin_modern	Peru_ElBrujo_850BP_MH-LIP	Peru_Laramate_650BP_LIP	-0.000387	-1.277	20585	20774	488263
Mbuti.DG	Peru_SanMartin_modern	Peru_ElBrujo_850BP_MH-LIP	Peru_Campanayuq_1000BP_MH	-0.000431	-1.254	17354	17532	411485
Mbuti.DG	Peru_SanMartin_modern	Peru_ElBrujo_850BP_MH-LIP	Peru_La_Galgada_4100BP_LA	-0.000441	-1.213	18312	18506	440489
Mbuti.DG	Peru_SanMartin_modern	Peru_ElBrujo_850BP_MH-LIP	Peru_HuacaPrieta_4500BP_LA	-0.001729	-1.193	418	436	10204
Mbuti.DG	Peru_SanMartin_modern	Peru_ElBrujo_850BP_MH-LIP	Aymara.SG	-0.000353	-0.9	21147	21321	492984
Mbuti.DG	Peru_SanMartin_modern	Peru_ElBrujo_850BP_MH-LIP	Peru_Chinchawas_700BP_LIP	-9.8e-05	-0.327	18105	18147	429153
Mbuti.DG	Peru_SanMartin_modern	Peru_ElBrujo_850BP_MH-LIP	Peru_Lima_650BP_LIP	7e-05	0.237	20039	20006	475640
Mbuti.DG	Peru_SanMartin_modern	Peru_ElBrujo_850BP_MH-LIP	Peru_ElBrujo_1300BP_EIP	0.000113	0.36	14371	14333	343760
Note: This shows multiple North and Central coast and highlands Peru groups having Amazonian admixture from multiple Amazonian groups. This points to bi-directional gene flow.
Mbuti.DG	Ticuna	NorthPeruCoast	SouthPeruCoast	-0.001143	-3.412	18967	19487	454966
Mbuti.DG	Peru_SanMartin_modern	NorthPeruCoast	SouthPeruCoast	-0.001044	-4.348	19027	19503	456295
Mbuti.DG	Wayku	NorthPeruCoast	SouthPeruCoast	-0.00084	-3.363	19076	19460	456295
Mbuti.DG	Surui.DG	NorthPeruCoast	SouthPeruCoast	-0.001084	-3.564	18770	19259	450682
Note: .DG individuals are from SGDP; other modern individuals are from Barbieri et al. 2019.
Mbuti.DG	Ticuna	Peru_ElBrujo_850BP_MH-LIP	Peru_Ullujaya_950BP_MH	-0.001723	-3.024	12050	12549	289776
Mbuti.DG	Ticuna	Peru_Lima_650BP_LIP	Peru_Ullujaya_950BP_MH	-0.001493	-2.684	12510	12962	302996
Mbuti.DG	Ticuna	Peru_Chinchawas_700BP_LIP	Peru_Ullujaya_950BP_MH	-0.001325	-2.358	11878	12260	287759
Mbuti.DG	Ticuna	Peru_ElBrujo_1300BP_EIP	Peru_Ullujaya_950BP_MH	-0.001327	-2.211	9754	10066	234941
Mbuti.DG	Wayku	Peru_Chinchawas_700BP_LIP	Peru_Ullujaya_950BP_MH	-0.001589	-3.8	11871	12329	288588
Mbuti.DG	Wayku	Peru_ElBrujo_850BP_MH-LIP	Peru_Ullujaya_950BP_MH	-0.001298	-3.123	12143	12521	290624
Mbuti.DG	Wayku	Peru_ElBrujo_1300BP_EIP	Peru_Ullujaya_950BP_MH	-0.001374	-3.07	9746	10070	235645
Mbuti.DG	Wayku	Peru_Lima_650BP_LIP	Peru_Ullujaya_950BP_MH	-0.001216	-2.899	12560	12930	303870
Mbuti.DG	Surui.DG	Peru_ElBrujo_850BP_MH-LIP	Peru_Ullujaya_950BP_MH	-0.001524	-2.963	11964	12401	287154
Mbuti.DG	Surui.DG	Peru_Chinchawas_700BP_LIP	Peru_Ullujaya_950BP_MH	-0.001558	-2.927	11732	12177	285192
Mbuti.DG	Surui.DG	Peru_Lima_650BP_LIP	Peru_Ullujaya_950BP_MH	-0.001186	-2.265	12427	12783	300213
Mbuti.DG	Surui.DG	Peru_ElBrujo_1300BP_EIP	Peru_Ullujaya_950BP_MH	-0.001236	-2.242	9630	9918	232787
Mbuti.DG	Peru_SanMartin_modern	Peru_Chinchawas_700BP_LIP	Peru_Ullujaya_950BP_MH	-0.001544	-3.639	11865	12310	288588
Mbuti.DG	Peru_SanMartin_modern	Peru_ElBrujo_850BP_MH-LIP	Peru_Ullujaya_950BP_MH	-0.001397	-3.387	12122	12528	290624
Mbuti.DG	Peru_SanMartin_modern	Peru_Lima_650BP_LIP	Peru_Ullujaya_950BP_MH	-0.001153	-2.819	12551	12902	303870
Mbuti.DG	Peru_SanMartin_modern	Peru_ElBrujo_1300BP_EIP	Peru_Ullujaya_950BP_MH	-0.001223	-2.756	9740	10028	235645
Mbuti.DG	Peru_SanMartin_modern	NorthPeruHighlands	SouthPeruCoast	-0.001049	-4.034	18015	18472	436392
Mbuti.DG	Peru_SanMartin_modern	CentralPeruCoast	SouthPeruCoast	-0.00088	-3.29	19652	20067	471666
Note: This lack of significant signals for the earlier groups shows the mixture likely happened after 4,200BP.
Mbuti.DG	Peru_SanMartin_modern	Peru_La_Galgada_4100BP_LA	Peru_Ullujaya_950BP_MH	-0.000768	-1.589	12163	12388	292072
Mbuti.DG	Peru_SanMartin_modern	Peru_Lauricocha_3500BP_IP	Peru_Ullujaya_950BP_MH	-0.000392	-0.741	9013	9097	214091
Mbuti.DG	Peru_SanMartin_modern	Peru_Lauricocha_5800BP_MA	Peru_Ullujaya_950BP_MH	0.000408	0.768	9139	9051	215024
Mbuti.DG	Peru_SanMartin_modern	Peru_Lauricocha_8600BP_EA	Peru_Ullujaya_950BP_MH	0.000694	1.558	13043	12831	304746
Mbuti.DG	Ticuna	Peru_La_Galgada_4100BP_LA	Peru_Ullujaya_950BP_MH	-0.001365	-2.039	12074	12472	291232
Mbuti.DG	Ticuna	Peru_Lauricocha_3500BP_IP	Peru_Ullujaya_950BP_MH	-8.6e-05	-0.126	9039	9057	213495
Mbuti.DG	Ticuna	Peru_Lauricocha_5800BP_MA	Peru_Ullujaya_950BP_MH	4e-06	0.006	9089	9088	214399
Mbuti.DG	Ticuna	Peru_Lauricocha_8600BP_EA	Peru_Ullujaya_950BP_MH	0.000512	0.844	12987	12831	303865
Mbuti.DG	Wayku	Peru_La_Galgada_4100BP_LA	Peru_Ullujaya_950BP_MH	-0.000851	-1.686	12174	12422	292072
Mbuti.DG	Wayku	Peru_Lauricocha_3500BP_IP	Peru_Ullujaya_950BP_MH	-0.000654	-1.247	8974	9114	214091
Mbuti.DG	Wayku	Peru_Lauricocha_5800BP_MA	Peru_Ullujaya_950BP_MH	0.000203	0.369	9115	9072	215024
Mbuti.DG	Wayku	Peru_Lauricocha_8600BP_EA	Peru_Ullujaya_950BP_MH	0.000477	1.033	13007	12862	304746
Mbuti.DG	Surui.DG	Peru_La_Galgada_4100BP_LA	Peru_Ullujaya_950BP_MH	-0.0008	-1.273	12021	12252	288569
Mbuti.DG	Surui.DG	Peru_Lauricocha_3500BP_IP	Peru_Ullujaya_950BP_MH	-0.00131	-2.064	8772	9049	211576
Mbuti.DG	Surui.DG	Peru_Lauricocha_5800BP_MA	Peru_Ullujaya_950BP_MH	-0.000586	-0.876	8905	9029	212551
Mbuti.DG	Surui.DG	Peru_Lauricocha_8600BP_EA	Peru_Ullujaya_950BP_MH	0.000354	0.621	12820	12713	301089
Note: The significant statistics provide futher evidence that the mixture happened at least after 5,800 BP.
Mbuti.DG	Peru_SanMartin_modern	Peru_ElBrujo_1300BP_EIP	Peru_Lauricocha_5800BP_MA	-0.001197	-2.725	10554	10858	253900
Mbuti.DG	Peru_SanMartin_modern	Peru_ElBrujo_850BP_MH-LIP	Peru_Lauricocha_5800BP_MA	-0.001416	-3.303	13540	13999	324068
Mbuti.DG	Peru_SanMartin_modern	Peru_Chinchawas_700BP_LIP	Peru_Lauricocha_5800BP_MA	-0.001349	-3.21	13047	13473	315433
Mbuti.DG	Peru_SanMartin_modern	NorthPeruHighlands	Peru_Lauricocha_5800BP_MA	-0.001273	-3.142	13283	13693	322026
Mbuti.DG	Peru_SanMartin_modern	NorthPeruCoast	Peru_Lauricocha_5800BP_MA	-0.00131	-3.256	14197	14641	339409
Mbuti.DG	Peru_SanMartin_modern	SouthPeruHighlands	Peru_Lauricocha_5800BP_MA	-0.000791	-2.124	15109	15396	362967
Mbuti.DG	Peru_SanMartin_modern	CentralPeruCoast	Peru_Lauricocha_5800BP_MA	-0.001112	-2.708	14678	15074	355724
Mbuti.DG	Peru_SanMartin_modern	Peru_ElBrujo_1300BP_EIP	Peru_Lauricocha_3500BP_IP	-0.00124	-2.856	10547	10861	253152
Mbuti.DG	Peru_SanMartin_modern	Peru_ElBrujo_850BP_MH-LIP	Peru_Lauricocha_3500BP_IP	-0.001109	-2.649	13588	13946	322392
Mbuti.DG	Peru_SanMartin_modern	Peru_Chinchawas_700BP_LIP	Peru_Lauricocha_3500BP_IP	-0.001052	-2.52	13041	13372	314326
Mbuti.DG	Peru_SanMartin_modern	NorthPeruHighlands	Peru_Lauricocha_3500BP_IP	-0.001041	-2.571	13274	13608	320927
Mbuti.DG	Peru_SanMartin_modern	NorthPeruCoast	Peru_Lauricocha_3500BP_IP	-0.001158	-2.988	14181	14572	337766
Mbuti.DG	Peru_SanMartin_modern	Peru_ElBrujo_1300BP_EIP	Peru_La_Galgada_4100BP_LA	-0.000468	-1.275	14254	14415	343637
Mbuti.DG	Peru_SanMartin_modern	Peru_ElBrujo_850BP_MH-LIP	Peru_La_Galgada_4100BP_LA	-0.000417	-1.128	18313	18497	440489
Mbuti.DG	Peru_SanMartin_modern	Peru_Chinchawas_700BP_LIP	Peru_La_Galgada_4100BP_LA	-0.000324	-0.853	17776	17916	429882
Mbuti.DG	Peru_SanMartin_modern	NorthPeruHighlands	Peru_La_Galgada_4100BP_LA	-0.00032	-0.885	18136	18276	439118
Mbuti.DG	Peru_SanMartin_modern	NorthPeruCoast	Peru_La_Galgada_4100BP_LA	-0.000396	-1.204	19193	19376	461354
qpAdm:
Sample	Sources	Proportions	standard_error	p-value_for_rank1	p-value_for_rank2				outgroups for Peru_SanMartin_modern:		outgroups for Andean samples:
Peru_SanMartin_modern	Peru_La_Galgada_4100BP_LA, Karitiana.DG	0.288, 0.712	0.111	0.1977	1				Argentina_ArroyoSeco2_7700BP		Argentina_ArroyoSeco2_7700BP
Surui.DG	Peru_La_Galgada_4100BP_LA, Karitiana.DG	0.216, 0.784	0.148	0.6128	1				USA_Anzick_12800BP		USA_Anzick_12800BP
Wayku	Peru_La_Galgada_4100BP_LA, Karitiana.DG	0.175, 0.825	0.112	0.3439	1				Peru_Cuncaicha_4200BP_LA		Peru_Cuncaicha_4200BP_LA
Inga	Peru_La_Galgada_4100BP_LA, Karitiana.DG	0.286, 0.714	0.101	0.8105	1				Chile_Conchali_700BP_LIP		Chile_Conchali_700BP_LIP
Ticuna	Peru_La_Galgada_4100BP_LA, Karitiana.DG	0.250, 0.750	0.197	0.2847	1				Mixe.DG		Mixe.DG
Peru_Chinchawas_700BP_LIP	Peru_SanMartin_modern, Peru_La_Galgada_4100BP_LA	0.106, 0.894	0.119	0.827	1				USA_SanNicolas_4900BP		USA_SanNicolas_4900BP
Peru_ElBrujo_850BP_MH-LIP	Peru_SanMartin_modern, Peru_La_Galgada_4100BP_LA	0.226, 0.774	0.118	0.6636	1				Chile_CaletaHuelen_1100BP_MH		Chile_CaletaHuelen_1100BP_MH
Peru_Lima_650BP_LIP	Peru_SanMartin_modern, Peru_La_Galgada_4100BP_LA	0.371, 0.629	0.114	0.2559	1				Brazil_Moraes_5800BP		Brazil_Moraes_5800BP
Peru_Chinchawas_1000BP_MH	Peru_SanMartin_modern, Peru_La_Galgada_4100BP_LA	0.132, 0.868	0.261	0.4023	1						Bahamas_Taino_1000BP.SG
Peru_Lima_1450-1050BP_EIP-MH	Peru_SanMartin_modern, Peru_La_Galgada_4100BP_LA	0.245, 0.755	0.217	0.5002	1
Peru_ElBrujo_1300BP_EIP	Peru_SanMartin_modern, Peru_La_Galgada_4100BP_LA	0.014, 0.986	0.128	0.987	1
Peru_Palpa_550BP_LIP	Peru_SanMartin_modern, Peru_La_Galgada_4100BP_LA	"-0.141", 1.141	0.316	0.0713	1
Peru_Ullujaya_950BP_MH	Peru_SanMartin_modern, Peru_La_Galgada_4100BP_LA	"-0.624", 1.624	0.434	0.1338	1
NorthPeruCoast	Peru_SanMartin_modern, Peru_La_Galgada_4100BP_LA	0.290, 0.710	0.155	0.7013	1		Note: Quotations are put around negative numbers for formatting issues.
SouthPeruCoast	Peru_SanMartin_modern, Peru_La_Galgada_4100BP_LA	"-0.191", 1.191	0.213	0.2368	1
SouthPeruHighlands	Peru_SanMartin_modern, Peru_La_Galgada_4100BP_LA	"-0.055", 1.055	0.184	0.194	1
NorthPeruHighlands	Peru_SanMartin_modern, Peru_La_Galgada_4100BP_LA	0.062, 0.938	0.175	0.6099	1
CentralPeruCoast	Peru_SanMartin_modern, Peru_La_Galgada_4100BP_LA	0.387, 0.613	0.144	0.5597	1
Without partially admixed Peru_SanMartin_modern individual:
Peru_Chinchawas_700BP_LIP	Peru_SanMartin_modern, Peru_La_Galgada_4100BP_LA	0.014, 0.986	0.194	0.8096	1
Peru_ElBrujo_850BP_MH-LIP	Peru_SanMartin_modern, Peru_La_Galgada_4100BP_LA	0.319, 0.681	0.19	0.6405	1
Peru_Lima_650BP_LIP	Peru_SanMartin_modern, Peru_La_Galgada_4100BP_LA	0.222, 0.778	0.228	0.2102	1
Peru_ElBrujo_1300BP_EIP	Peru_SanMartin_modern, Peru_La_Galgada_4100BP_LA	0.090, 0.910	0.201	0.9791	1
Peru_Palpa_550BP_LIP	Peru_SanMartin_modern, Peru_La_Galgada_4100BP_LA	"-0.104", 1.104	0.205	0.292	1
Peru_Ullujaya_950BP_MH	Peru_SanMartin_modern, Peru_La_Galgada_4100BP_LA	"-0.321", 1.321	0.248	0.4982	1
Peru_SanMartin_modern	Peru_La_Galgada_4100BP_LA, Karitiana.DG	0.278, 0.722	0.109	0.2626	1
Comparison to Ecuadorian groups:
result:	Mbuti.DG	KichwaOrellana	NorthPeruCoast	Peru_Lauricocha_5800BP_MA	-0.000722	-1.821	14299	14544	339409
result:	Mbuti.DG	Cofan	NorthPeruCoast	Peru_Lauricocha_5800BP_MA	-0.000636	-1.349	14248	14463	339395
result:	Mbuti.DG	Inga	NorthPeruCoast	Peru_Lauricocha_5800BP_MA	-0.000504	-1.233	14262	14433	339410
result:	Mbuti.DG	Kamentsa	NorthPeruCoast	Peru_Lauricocha_5800BP_MA	-0.000802	-1.805	14214	14487	339407
DATES:
Measures date of admixture.
We were unable to get reliable estimates of the date of admixture for NorthPeruHighlands, likely indicating more limited Amazonian mixture into that group.
We could not obtain reliable estimates when we used Peru_SanMartin_modern due to it being on the Human Origins dataset, which has half the number of SNPs as the 1240K dataset.
Source1	Source2	Target	Number of Generations	Standard Error of Generations	Years Ago (assuming 28.5 years for generation time)	Standard error of years ago	Total Years Ago (Accounting for Age of Admixed Groups)
Surui.DG	Peru_La_Galgada_4100BP_LA	NorthPeruCoast	12.557	8.825	357.875	251.512	1478.42
Surui.DG	Peru_La_Galgada_4100BP_LA	CentralPeruCoast	7.984	3.141	227.544	89.5185	1152.54
After subsetting to different ages of groups:
Surui.DG	Peru_La_Galgada_4100BP_LA	Peru_ElBrujo_1500BP_EIP	27.671	11.167	788.624	318.26	2266.95	Note: This is without individuals I2263 and I0324, who are younger.
Surui.DG	Peru_La_Galgada_4100BP_LA	Peru_ElBrujo_1300BP_EIP	15.14	9.307	431.49	265.25	1756.49
Surui.DG	Peru_La_Galgada_4100BP_LA	Peru_ElBrujo_850BP_MH-LIP	9.887	6.897	281.779	196.565	1146.78	Note: This indicates likely continual admixture from the Amazon.
Surui.DG	Peru_La_Galgada_4100BP_LA	Peru_Lima_650BP_LIP	7.642	3.191	217.797	90.9435	887.797

## Sheet: D_Argentina
					f4_value	Z_score	BABA	ABBA	Num_SNPs
result:	Mbuti.DG	Peru_RioUncallane_1700BP_EIP.SG	Argentina_LagunaChica_1600BP	Argentina_LagunaChica_6800BP	-0.001897	-4.28	20999	21885	466765
result:	Mbuti.DG	CentralPeruCoast	Argentina_LagunaChica_1600BP	Argentina_LagunaChica_6800BP	-0.001714	-3.733	20628	21413	458535
result:	Mbuti.DG	Argentina_Aconcagua_500BP_LH.SG	Argentina_LagunaChica_1600BP	Argentina_LagunaChica_6800BP	-0.002321	-3.7	18617	19578	413831
result:	Mbuti.DG	Peru_Lima_650BP_LIP	Argentina_LagunaChica_1600BP	Argentina_LagunaChica_6800BP	-0.001798	-3.693	20413	21230	454443
result:	Mbuti.DG	Bolivia_Aymara.SG	Argentina_LagunaChica_1600BP	Argentina_LagunaChica_6800BP	-0.001416	-3.472	21008	21669	466779
result:	Mbuti.DG	Bolivia_Miraflores_1100BP_MH	Argentina_LagunaChica_1600BP	Argentina_LagunaChica_6800BP	-0.001663	-3.384	20487	21244	454874
result:	Mbuti.DG	Peru_Cusco_Torontoy_A_450BP_LH	Argentina_LagunaChica_1600BP	Argentina_LagunaChica_6800BP	-0.001734	-3.353	19464	20211	430913
result:	Mbuti.DG	SouthPeruHighlands	Argentina_LagunaChica_1600BP	Argentina_LagunaChica_6800BP	-0.00136	-3.243	21094	21728	466712
result:	Mbuti.DG	Peru_ElBrujo_850BP_MH-LIP	Argentina_LagunaChica_1600BP	Argentina_LagunaChica_6800BP	-0.001604	-3.243	20125	20840	445532
result:	Mbuti.DG	Peru_Laramate_900BP_MH	Argentina_LagunaChica_1600BP	Argentina_LagunaChica_6800BP	-0.001443	-3.182	20996	21667	465027
result:	Mbuti.DG	Peru_La_Galgada_4100BP_LA	Argentina_LagunaChica_1600BP	Argentina_LagunaChica_6800BP	-0.001936	-3.151	20264	21136	450383
result:	Mbuti.DG	Peru_Mesayocpata_450BP_LH	Argentina_LagunaChica_1600BP	Argentina_LagunaChica_6800BP	-0.002549	-3.035	4786	5060	107499
result:	Mbuti.DG	Aymara.SG	Argentina_LagunaChica_1600BP	Argentina_LagunaChica_6800BP	-0.001833	-3.032	20941	21796	466340
result:	Mbuti.DG	SouthPeruCoast	Argentina_LagunaChica_1600BP	Argentina_LagunaChica_6800BP	-0.001337	-3.01	20614	21224	455561
result:	Mbuti.DG	Peru_Laramate_650BP_LIP	Argentina_LagunaChica_1600BP	Argentina_LagunaChica_6800BP	-0.001348	-2.924	21022	21648	464902
result:	Mbuti.DG	Peru_Chinchawas_700BP_LIP	Argentina_LagunaChica_1600BP	Argentina_LagunaChica_6800BP	-0.001537	-2.923	20414	21106	450231
result:	Mbuti.DG	Peru_Lauricocha_3500BP_IP	Argentina_LagunaChica_1600BP	Argentina_LagunaChica_6800BP	-0.001918	-2.921	14204	14819	320816
result:	Mbuti.DG	NorthChile	Argentina_LagunaChica_1600BP	Argentina_LagunaChica_6800BP	-0.001506	-2.845	18242	18850	404073
result:	Mbuti.DG	Quechua.DG	Argentina_LagunaChica_1600BP	Argentina_LagunaChica_6800BP	-0.001366	-2.842	20614	21241	459345
result:	Mbuti.DG	Peru_Cuncaicha_9000BP_EA	Argentina_LagunaChica_1600BP	Argentina_LagunaChica_6800BP	-0.001759	-2.825	20474	21278	456862
result:	Mbuti.DG	Chile_CaletaHuelen_1100BP_MH	Argentina_LagunaChica_1600BP	Argentina_LagunaChica_6800BP	-0.001718	-2.823	13423	13935	297785
result:	Mbuti.DG	NorthPeruCoast	Argentina_LagunaChica_1600BP	Argentina_LagunaChica_6800BP	-0.001272	-2.812	20749	21331	457406
result:	Mbuti.DG	Chile_LosRieles_5100BP_MA	Argentina_LagunaChica_1600BP	Argentina_LagunaChica_6800BP	-0.001688	-2.737	19696	20429	434416
result:	Mbuti.DG	Peru_Ullujaya_1350BP_EIP	Argentina_LagunaChica_1600BP	Argentina_LagunaChica_6800BP	-0.001463	-2.563	15814	16324	348805
result:	Mbuti.DG	Peru_Kaillachuro_Unknown.SG	Argentina_LagunaChica_1600BP	Argentina_LagunaChica_6800BP	-0.002022	-2.522	5802	6066	130563
result:	Mbuti.DG	Peru_Cusco_Torontoy_B_450BP_LH	Argentina_LagunaChica_1600BP	Argentina_LagunaChica_6800BP	-0.001486	-2.444	17934	18527	398634
result:	Mbuti.DG	Peru_Ullujaya_950BP_MH	Argentina_LagunaChica_1600BP	Argentina_LagunaChica_6800BP	-0.001516	-2.439	15907	16441	351967
result:	Mbuti.DG	NorthPeruHighlands	Argentina_LagunaChica_1600BP	Argentina_LagunaChica_6800BP	-0.001211	-2.435	20645	21195	454201
result:	Mbuti.DG	Bolivia_Iroco_1050BP_MH	Argentina_LagunaChica_1600BP	Argentina_LagunaChica_6800BP	-0.001611	-2.427	14476	14993	321191
result:	Mbuti.DG	Peru_Lauricocha_8600BP_EA	Argentina_LagunaChica_1600BP	Argentina_LagunaChica_6800BP	-0.001279	-2.371	20515	21097	454646
result:	Mbuti.DG	Chile_Pica8_700BP_LIP	Argentina_LagunaChica_1600BP	Argentina_LagunaChica_6800BP	-0.001431	-2.189	14631	15094	323572
result:	Mbuti.DG	Peru_Charrangochayoc_700BP_LIP	Argentina_LagunaChica_1600BP	Argentina_LagunaChica_6800BP	-0.001235	-2.025	19758	20295	435217
result:	Mbuti.DG	Chile_Pukara_700BP_LIP	Argentina_LagunaChica_1600BP	Argentina_LagunaChica_6800BP	-0.00134	-2.01	8903	9166	196497
result:	Mbuti.DG	Chile_Conchali_700BP_LIP	Argentina_LagunaChica_1600BP	Argentina_LagunaChica_6800BP	-0.001043	-1.999	20947	21427	460540
result:	Mbuti.DG	Peru_Palpa_550BP_LIP	Argentina_LagunaChica_1600BP	Argentina_LagunaChica_6800BP	-0.001004	-1.967	18657	19068	409792
result:	Mbuti.DG	Peru_Cuncaicha_3300BP_IP	Argentina_LagunaChica_1600BP	Argentina_LagunaChica_6800BP	-0.001225	-1.94	19455	19985	432019
result:	Mbuti.DG	Peru_Lima_1450-1050BP_EIP-MH	Argentina_LagunaChica_1600BP	Argentina_LagunaChica_6800BP	-0.001063	-1.774	10677	10926	234667
result:	Mbuti.DG	Bolivia_Tiwanaku_1000BP_MH	Argentina_LagunaChica_1600BP	Argentina_LagunaChica_6800BP	-0.001053	-1.682	10548	10791	231440
result:	Mbuti.DG	Peru_Palpa_950BP_MH	Argentina_LagunaChica_1600BP	Argentina_LagunaChica_6800BP	-0.001963	-1.252	1169	1220	25784
result:	Mbuti.DG	Peru_La_Galgada_600BP_LIP	Argentina_LagunaChica_1600BP	Argentina_LagunaChica_6800BP	-0.002893	-1.139	386	411	8545
result:	Mbuti.DG	Peru_ElBrujo_1300BP_EIP	Argentina_LagunaChica_1600BP	Argentina_LagunaChica_6800BP	-0.000601	-1.136	17591	17822	383440
result:	Mbuti.DG	Peru_Cusco_SanSebastian_610-490BP_LH-LIP	Argentina_LagunaChica_1600BP	Argentina_LagunaChica_6800BP	-0.000616	-1.126	19941	20210	437359
result:	Mbuti.DG	Peru_Paracas_2250BP_EH	Argentina_LagunaChica_1600BP	Argentina_LagunaChica_6800BP	-0.002484	-0.995	419	442	9301
result:	Mbuti.DG	Peru_Cuncaicha_4200BP_LA	Argentina_LagunaChica_1600BP	Argentina_LagunaChica_6800BP	-0.000615	-0.943	20636	20915	454684
result:	Mbuti.DG	Peru_Lauricocha_5800BP_MA	Argentina_LagunaChica_1600BP	Argentina_LagunaChica_6800BP	-0.000625	-0.933	14777	14980	324644
result:	Mbuti.DG	Peru_HuacaPrieta_4500BP_LA	Argentina_LagunaChica_1600BP	Argentina_LagunaChica_6800BP	-0.000849	-0.43	691	704	14995
result:	Mbuti.DG	Peru_SoroMikayaPatjxa_6800BP_MA.SG	Argentina_LagunaChica_1600BP	Argentina_LagunaChica_6800BP	-0.00038	-0.263	1126	1136	26210
result:	Mbuti.DG	Peru_Chinchawas_1000BP_MH	Argentina_LagunaChica_1600BP	Argentina_LagunaChica_6800BP	9e-06	0.013	11059	11056	239636
result:	Mbuti.DG	Peru_Campanayuq_1000BP_MH	Argentina_LagunaChica_1600BP	Argentina_LagunaChica_6800BP	0.000273	0.384	7500	7456	162114
This shows there is limited Argentina-related inflence in the Andes (though qpAdm results below signify at least some influence).
result:	Mbuti.DG	Argentina_LagunaChica_6800BP	NorthChile	Peru_Cuncaicha_9000BP_EA	-0.001087	-2.054	21471	21980	467704
result:	Mbuti.DG	Argentina_LagunaChica_1600BP	NorthChile	Peru_Cuncaicha_9000BP_EA	-0.000744	-1.209	23036	23402	492568
result:	Mbuti.DG	Argentina_LagunaChica_1600BP	NorthChile	Peru_Lauricocha_8600BP_EA	-0.000884	-1.567	23006	23442	493113
result:	Mbuti.DG	Argentina_LagunaChica_6800BP	NorthChile	Peru_Lauricocha_8600BP_EA	-0.000718	-1.591	21583	21918	467667
result:	Mbuti.DG	Argentina_LagunaChica_1600BP	CentralPeruCoast	Peru_Lauricocha_8600BP_EA	-0.001188	-2.4	26807	27502	584609
result:	Mbuti.DG	Argentina_LagunaChica_6800BP	CentralPeruCoast	Peru_Lauricocha_8600BP_EA	-0.0006	-1.492	25223	25554	550912
result:	Mbuti.DG	Argentina_LagunaChica_6800BP	CentralPeruCoast	Peru_Cuncaicha_9000BP_EA	-0.000839	-1.726	24906	25363	544277
result:	Mbuti.DG	Argentina_LagunaChica_1600BP	CentralPeruCoast	Peru_Cuncaicha_9000BP_EA	-0.000735	-1.298	26778	27202	576639
result:	Mbuti.DG	Argentina_LagunaChica_6800BP	SouthPeruHighlands	Peru_Cuncaicha_9000BP_EA	-0.001056	-2.255	25381	25968	556403
result:	Mbuti.DG	Argentina_LagunaChica_1600BP	SouthPeruHighlands	Peru_Cuncaicha_9000BP_EA	-0.000536	-1.03	27436	27753	590033
result:	Mbuti.DG	Argentina_LagunaChica_6800BP	SouthPeruHighlands	Peru_Lauricocha_8600BP_EA	-0.000867	-2.439	25641	26129	562350
result:	Mbuti.DG	Argentina_LagunaChica_1600BP	SouthPeruHighlands	Peru_Lauricocha_8600BP_EA	-0.000954	-2.176	27478	28048	597263
result:	Mbuti.DG	Argentina_LagunaChica_1600BP	Chile_CaletaHuelen_1100BP_MH	Peru_Lauricocha_8600BP_EA	-0.000846	-1.341	17015	17321	361575
result:	Mbuti.DG	Argentina_LagunaChica_6800BP	Chile_CaletaHuelen_1100BP_MH	Peru_Lauricocha_8600BP_EA	-0.000274	-0.512	16036	16130	343910
result:	Mbuti.DG	Argentina_LagunaChica_1600BP	Chile_CaletaHuelen_1100BP_MH	Peru_Cuncaicha_9000BP_EA	-0.000763	-1.087	17089	17364	360218
result:	Mbuti.DG	Argentina_LagunaChica_6800BP	Chile_CaletaHuelen_1100BP_MH	Peru_Cuncaicha_9000BP_EA	-0.00072	-1.224	16051	16298	343082
result:	Mbuti.DG	Argentina_LagunaChica_6800BP	Chile_Pica8_700BP_LIP	Peru_Lauricocha_8600BP_EA	-0.001071	-1.978	16670	17059	362784
result:	Mbuti.DG	Argentina_LagunaChica_1600BP	Chile_Pica8_700BP_LIP	Peru_Lauricocha_8600BP_EA	-0.001056	-1.517	17670	18071	379900
result:	Mbuti.DG	Argentina_LagunaChica_6800BP	Chile_Pica8_700BP_LIP	Peru_Cuncaicha_9000BP_EA	-0.001238	-2.009	16570	17022	365328
result:	Mbuti.DG	Argentina_LagunaChica_1600BP	Chile_Pica8_700BP_LIP	Peru_Cuncaicha_9000BP_EA	-0.000991	-1.408	17681	18059	382245
This shows the result is not an artifact of only the Argentina_LagunaChica_6800BP data.
result:	Mbuti.DG	Peru_Mesayocpata_450BP_LH	Argentina_LagunaChica_1600BP	Argentina_ArroyoSeco2_7700BP	-0.002946	-3.864	6053	6445	133006
result:	Mbuti.DG	Peru_Ullujaya_1350BP_EIP	Argentina_LagunaChica_1600BP	Argentina_ArroyoSeco2_7700BP	-0.00195	-3.806	19141	19956	417987
result:	Mbuti.DG	Bolivia_Miraflores_1100BP_MH	Argentina_LagunaChica_1600BP	Argentina_ArroyoSeco2_7700BP	-0.00167	-3.776	26427	27390	576420
result:	Mbuti.DG	Peru_Cusco_Torontoy_A_450BP_LH	Argentina_LagunaChica_1600BP	Argentina_ArroyoSeco2_7700BP	-0.00169	-3.653	24868	25783	541604
result:	Mbuti.DG	SouthPeruCoast	Argentina_LagunaChica_1600BP	Argentina_ArroyoSeco2_7700BP	-0.001471	-3.652	26259	27101	571985
result:	Mbuti.DG	SouthPeruHighlands	Argentina_LagunaChica_1600BP	Argentina_ArroyoSeco2_7700BP	-0.001359	-3.592	27445	28257	597259
result:	Mbuti.DG	CentralPeruCoast	Argentina_LagunaChica_1600BP	Argentina_ArroyoSeco2_7700BP	-0.00153	-3.521	26721	27613	583128
result:	Mbuti.DG	Peru_Lima_650BP_LIP	Argentina_LagunaChica_1600BP	Argentina_ArroyoSeco2_7700BP	-0.001608	-3.492	26411	27338	576952
result:	Mbuti.DG	Peru_Laramate_900BP_MH	Argentina_LagunaChica_1600BP	Argentina_ArroyoSeco2_7700BP	-0.001408	-3.388	27196	28029	592060
result:	Mbuti.DG	Bolivia_Aymara.SG	Argentina_LagunaChica_1600BP	Argentina_ArroyoSeco2_7700BP	-0.001183	-3.28	27426	28132	597512
result:	Mbuti.DG	Peru_Laramate_650BP_LIP	Argentina_LagunaChica_1600BP	Argentina_ArroyoSeco2_7700BP	-0.001384	-3.261	27290	28112	594006
result:	Mbuti.DG	Peru_RioUncallane_1700BP_EIP.SG	Argentina_LagunaChica_1600BP	Argentina_ArroyoSeco2_7700BP	-0.001313	-3.254	27478	28263	597490
result:	Mbuti.DG	Quechua.DG	Argentina_LagunaChica_1600BP	Argentina_ArroyoSeco2_7700BP	-0.001416	-3.23	26804	27636	587541
result:	Mbuti.DG	Peru_Cuncaicha_9000BP_EA	Argentina_LagunaChica_1600BP	Argentina_ArroyoSeco2_7700BP	-0.001731	-3.076	26231	27224	573622
result:	Mbuti.DG	Chile_CaletaHuelen_1100BP_MH	Argentina_LagunaChica_1600BP	Argentina_ArroyoSeco2_7700BP	-0.00168	-3.043	16667	17277	363017
result:	Mbuti.DG	Bolivia_Tiwanaku_1000BP_MH	Argentina_LagunaChica_1600BP	Argentina_ArroyoSeco2_7700BP	-0.00164	-3.02	12659	13112	275946
result:	Mbuti.DG	Peru_Cusco_SanSebastian_610-490BP_LH-LIP	Argentina_LagunaChica_1600BP	Argentina_ArroyoSeco2_7700BP	-0.001412	-2.871	24642	25401	537704
result:	Mbuti.DG	Peru_Cuncaicha_3300BP_IP	Argentina_LagunaChica_1600BP	Argentina_ArroyoSeco2_7700BP	-0.00155	-2.691	24243	25068	532131
result:	Mbuti.DG	Peru_Ullujaya_950BP_MH	Argentina_LagunaChica_1600BP	Argentina_ArroyoSeco2_7700BP	-0.001545	-2.677	19406	20058	421740
result:	Mbuti.DG	Peru_ElBrujo_1300BP_EIP	Argentina_LagunaChica_1600BP	Argentina_ArroyoSeco2_7700BP	-0.001221	-2.654	21760	22334	470227
result:	Mbuti.DG	NorthChile	Argentina_LagunaChica_1600BP	Argentina_ArroyoSeco2_7700BP	-0.001281	-2.646	22828	23463	495700
result:	Mbuti.DG	Chile_Pukara_700BP_LIP	Argentina_LagunaChica_1600BP	Argentina_ArroyoSeco2_7700BP	-0.001569	-2.601	10725	11093	234658
result:	Mbuti.DG	Argentina_Aconcagua_500BP_LH.SG	Argentina_LagunaChica_1600BP	Argentina_ArroyoSeco2_7700BP	-0.001402	-2.51	24278	25020	529439
result:	Mbuti.DG	NorthPeruCoast	Argentina_LagunaChica_1600BP	Argentina_ArroyoSeco2_7700BP	-0.000973	-2.448	26979	27544	581435
result:	Mbuti.DG	Aymara.SG	Argentina_LagunaChica_1600BP	Argentina_ArroyoSeco2_7700BP	-0.001231	-2.278	27375	28110	597046
result:	Mbuti.DG	Peru_Palpa_550BP_LIP	Argentina_LagunaChica_1600BP	Argentina_ArroyoSeco2_7700BP	-0.001037	-2.233	23161	23682	501888
result:	Mbuti.DG	Chile_Pica8_700BP_LIP	Argentina_LagunaChica_1600BP	Argentina_ArroyoSeco2_7700BP	-0.001311	-2.195	17645	18147	382844
result:	Mbuti.DG	NorthPeruHighlands	Argentina_LagunaChica_1600BP	Argentina_ArroyoSeco2_7700BP	-0.000923	-2.102	26459	26987	572018
result:	Mbuti.DG	Peru_Lima_1450-1050BP_EIP-MH	Argentina_LagunaChica_1600BP	Argentina_ArroyoSeco2_7700BP	-0.001059	-2.022	13179	13481	284479
result:	Mbuti.DG	Peru_Cuncaicha_4200BP_LA	Argentina_LagunaChica_1600BP	Argentina_ArroyoSeco2_7700BP	-0.001149	-2.003	26242	26898	571096
result:	Mbuti.DG	Peru_Lauricocha_8600BP_EA	Argentina_LagunaChica_1600BP	Argentina_ArroyoSeco2_7700BP	-0.000951	-1.952	26644	27195	579057
result:	Mbuti.DG	Peru_Chinchawas_700BP_LIP	Argentina_LagunaChica_1600BP	Argentina_ArroyoSeco2_7700BP	-0.00089	-1.919	26177	26680	564917
result:	Mbuti.DG	Peru_ElBrujo_850BP_MH-LIP	Argentina_LagunaChica_1600BP	Argentina_ArroyoSeco2_7700BP	-0.000796	-1.821	26212	26661	564051
result:	Mbuti.DG	Peru_La_Galgada_4100BP_LA	Argentina_LagunaChica_1600BP	Argentina_ArroyoSeco2_7700BP	-0.000995	-1.804	26257	26823	568660
result:	Mbuti.DG	Peru_Charrangochayoc_700BP_LIP	Argentina_LagunaChica_1600BP	Argentina_ArroyoSeco2_7700BP	-0.000982	-1.772	25054	25586	541401
result:	Mbuti.DG	Peru_Chinchawas_1000BP_MH	Argentina_LagunaChica_1600BP	Argentina_ArroyoSeco2_7700BP	-0.001018	-1.627	13214	13504	285540
result:	Mbuti.DG	Peru_Campanayuq_1000BP_MH	Argentina_LagunaChica_1600BP	Argentina_ArroyoSeco2_7700BP	-0.001024	-1.557	8823	9018	190949
result:	Mbuti.DG	Peru_Lauricocha_5800BP_MA	Argentina_LagunaChica_1600BP	Argentina_ArroyoSeco2_7700BP	-0.000904	-1.441	18715	19083	407004
result:	Mbuti.DG	Peru_Cusco_Torontoy_B_450BP_LH	Argentina_LagunaChica_1600BP	Argentina_ArroyoSeco2_7700BP	-0.000762	-1.369	22987	23367	497569
result:	Mbuti.DG	Peru_Kaillachuro_Unknown.SG	Argentina_LagunaChica_1600BP	Argentina_ArroyoSeco2_7700BP	-0.000928	-1.356	7639	7794	167399
result:	Mbuti.DG	Bolivia_Iroco_1050BP_MH	Argentina_LagunaChica_1600BP	Argentina_ArroyoSeco2_7700BP	-0.000784	-1.313	18264	18573	393909
result:	Mbuti.DG	Peru_Lauricocha_3500BP_IP	Argentina_LagunaChica_1600BP	Argentina_ArroyoSeco2_7700BP	-0.000759	-1.258	18261	18564	399980
result:	Mbuti.DG	Chile_Conchali_700BP_LIP	Argentina_LagunaChica_1600BP	Argentina_ArroyoSeco2_7700BP	-0.000502	-1.088	27022	27314	581171
result:	Mbuti.DG	Chile_LosRieles_5100BP_MA	Argentina_LagunaChica_1600BP	Argentina_ArroyoSeco2_7700BP	-0.000495	-0.838	25036	25301	536558
result:	Mbuti.DG	Peru_SoroMikayaPatjxa_6800BP_MA.SG	Argentina_LagunaChica_1600BP	Argentina_ArroyoSeco2_7700BP	-0.00045	-0.359	1538	1554	34515
result:	Mbuti.DG	Peru_Palpa_950BP_MH	Argentina_LagunaChica_1600BP	Argentina_ArroyoSeco2_7700BP	-0.00032	-0.246	1412	1422	30590
result:	Mbuti.DG	Peru_Paracas_2250BP_EH	Argentina_LagunaChica_1600BP	Argentina_ArroyoSeco2_7700BP	-0.000431	-0.2	510	515	10865
result:	Mbuti.DG	Peru_HuacaPrieta_4500BP_LA	Argentina_LagunaChica_1600BP	Argentina_ArroyoSeco2_7700BP	-0.000325	-0.177	799	804	16926
result:	Mbuti.DG	Peru_La_Galgada_600BP_LIP	Argentina_LagunaChica_1600BP	Argentina_ArroyoSeco2_7700BP	0.000794	0.365	478	470	10224
This shows there is bi-directional interaction between Argentina and the SouthCentralAndes, but likely with more Andean influence in Argentina than Argentina influence in the Andes.
qpAdm:
Andes into Argentina:
Sample	Sources	Proportions	standard_error	p-value_for_rank1	p-value_for_rank2		outgroups:
Argentina_LagunaChica_1600BP	Argentina_LagunaChica_6800BP, Peru_Laramate_900BP_MH	0.749, 0.251	0.134	0.225249	1		Peru_Lauricocha_5800BP_MA
Argentina_LagunaChica_1600BP	Argentina_LagunaChica_6800BP, Chile_CaletaHuelen_1100BP_MH	0.376, 0.624	0.229	0.572514	1		USA_Anzick_12800BP
Argentina_LagunaChica_1600BP	Argentina_LagunaChica_6800BP, SouthPeruHighlands	0.766, 0.234	0.13	0.204149	1		Mixe.DG
Argentina_LagunaChica_1600BP	Argentina_LagunaChica_6800BP, NorthChile	0.594, 0.406	0.252	0.200633	1		USA_SanNicolas_4900BP
Argentina_LagunaChica_1600BP	Argentina_LagunaChica_6800BP, CentralPeruCoast	0.799, 0.201	0.118	0.178986	1		Brazil_LapaDoSanto_9600BP
Argentina_LagunaChica_1600BP	Argentina_LagunaChica_6800BP, Peru_RioUncallane_1700BP_EIP.SG	0.716, 0.284	0.226	0.133251	1		Bahamas_Taino_1000BP.SG
							Peru_La_Galgada_4100BP_LA
Argentina into Andes:					p-value_for_rank2		outgroups:
SouthPeruHighlands	Peru_Cuncaicha_4200BP_LA, Argentina_LagunaChica_1600BP	0.868, 0.132	0.171	0.021843	1		USA_Anzick_12800BP
CentralPeruCoast	Peru_Cuncaicha_4200BP_LA, Argentina_LagunaChica_1600BP	0.774, 0.226	0.175	0.0571704	1		Peru_Lauricocha_8600BP_EA
Peru_RioUncallane_1700BP_EIP.SG	Peru_Cuncaicha_4200BP_LA, Argentina_LagunaChica_1600BP	0.779, 0.221	0.15	0.071313	1		Mixe.DG
Chile_CaletaHuelen_1100BP_MH	Peru_Cuncaicha_4200BP_LA, Argentina_LagunaChica_1600BP	0.544, 0.456	0.179	0.242625	1		USA_SanNicolas_4900BP
SouthPeruHighlands	Peru_Cuncaicha_9000BP_EA, Argentina_LagunaChica_1600BP	1.00, 0.00	0.324	0.11582	1		Brazil_LapaDoSanto_9600BP
CentralPeruCoast	Peru_Cuncaicha_9000BP_EA, Argentina_LagunaChica_1600BP	0.836, 0.164	0.259	0.138304	1		Bahamas_Taino_1000BP.SG
Peru_RioUncallane_1700BP_EIP.SG	Peru_Cuncaicha_9000BP_EA, Argentina_LagunaChica_1600BP	1.118, -0.118	0.64	0.00885644	1	Poor fit model because Peru_Cuncaicha_9000BP_EA doesn't have the California Channel island ancestry.	Argentina_ArroyoSeco2_7700BP
Chile_CaletaHuelen_1100BP_MH	Peru_Cuncaicha_9000BP_EA, Argentina_LagunaChica_1600BP	0.631, 0.369	0.301	0.147213	1		Chile_LosRieles_5100BP_MA
DATES:
Measures date of admixture.
Source1	Source2	Target	Number of Generations	Standard Error of Generations	Years Ago (assuming 28.5 years for generation time)	Standard error of years ago	Total Years Ago (Accounting for Age of Admixed Groups)
Argentina_LagunaChica_6800BP	SouthPeruHighlands	Argentina_LagunaChica_1600BP	240.1	65.855	6842.85	1876.87	8472.85	Note: the exact estimates are unlikely to be reliable due to only having one Argentina_LagunaChica_1600BP individual, but they provide additional evidence that the admixture occurred.
Argentina_LagunaChica_6800BP	Peru_RioUncallane_1700BP_EIP.SG	Argentina_LagunaChica_1600BP	228.623	52.989	6515.76	1510.19	8145.76	Note: the exact estimates are unlikely to be reliable due to only having one Argentina_LagunaChica_1600BP individual, but they provide additional evidence that the admixture occurred.
