# Supplementary material for: A Paleogenomic Reconstruction of the Deep Population History of the Andes
Source: Cell. 2020 May 28;181(5):1131–1145.e21. doi: 10.1016/j.cell.2020.04.015 (PMC7304944; doi:10.1016/j.cell.2020.04.015)
Supplement: Table S8 — Results of qpWave and DATES Analyses of California Channel Island-Related Ancestry in the Central Andes over Time, Related to Figure S8 and STAR Methods [file mmc8.xlsx]

## Sheet: Pairs
Pop1	Pop2	p_Value_for_Rank0	p_Value_for_Rank1						Pop1	Pop2	p_Value_for_Rank0	p_Value_for_Rank1
Peru_Cuncaicha_9000BP_EA	CentralPeruCoast	0.0154277	1		Outgroups:				Peru_Cuncaicha_9000BP_EA	CentralPeruCoast	0.0209848	1		Outgroups:
Peru_Lauricocha_8600BP_EA	CentralPeruCoast	0.000102625	1		USA_MainlandChumash_1400BP				Peru_Lauricocha_8600BP_EA	CentralPeruCoast	0.000643501	1		USA_MainlandChumash_1400BP
Peru_Cuncaicha_9000BP_EA	NorthChile	0.0245977	1		USA_SanClemente-SantaCatalina_800BP				Peru_Cuncaicha_9000BP_EA	NorthChile	0.0221434	1		USA_SanClemente-SantaCatalina_800BP
Peru_Lauricocha_8600BP_EA	NorthChile	0.0164739	1		Russia_MA1_24000BP				Peru_Lauricocha_8600BP_EA	NorthChile	0.0689599	1		Russia_MA1_24000BP
Peru_Cuncaicha_9000BP_EA	NorthPeruCoast	0.0357814	1		USA_Anzick_12800BP				Peru_Cuncaicha_9000BP_EA	NorthPeruCoast	0.0875505	1		USA_Anzick_12800BP
Peru_Lauricocha_8600BP_EA	NorthPeruCoast	0.00027202	1		Papuan.DG				Peru_Lauricocha_8600BP_EA	NorthPeruCoast	0.0293798	1		Papuan.DG
Peru_Cuncaicha_9000BP_EA	NorthPeruHighlands	0.136147	1		Karelia_HG.SG				Peru_Cuncaicha_9000BP_EA	NorthPeruHighlands	0.276793	1		Karelia_HG.SG
Peru_Lauricocha_8600BP_EA	NorthPeruHighlands	0.0204909	1		Zapotec.DG				Peru_Lauricocha_8600BP_EA	NorthPeruHighlands	0.0820679	1
Peru_Cuncaicha_9000BP_EA	SouthPeruCoast	0.0395592	1		Mixtec.DG				Peru_Cuncaicha_9000BP_EA	SouthPeruCoast	0.140808	1
Peru_Lauricocha_8600BP_EA	SouthPeruCoast	0.00447247	1		Mayan.SG				Peru_Lauricocha_8600BP_EA	SouthPeruCoast	0.229716	1
Peru_Cuncaicha_9000BP_EA	SouthPeruHighlands	0.0475761	1						Peru_Cuncaicha_9000BP_EA	SouthPeruHighlands	0.0647262	1
Peru_Lauricocha_8600BP_EA	SouthPeruHighlands	0.000994028	1		Note: Peru_Cusco_Torontoy_A_450BP_LH is a combination of TOY-1-1 and TOY-4-5. Peru_Cusco_Torontoy_B_450BP_LH is TOY-7A-1.				Peru_Lauricocha_8600BP_EA	SouthPeruHighlands	0.0160648	1
Peru_Cuncaicha_9000BP_EA	Bolivia_Iroco_1050BP_MH	0.715935	1						Peru_Cuncaicha_9000BP_EA	Bolivia_Iroco_1050BP_MH	0.602252	1
Peru_Lauricocha_8600BP_EA	Bolivia_Iroco_1050BP_MH	0.237304	1	This potentially doesn't show a signal because it is only a single individual.					Peru_Lauricocha_8600BP_EA	Bolivia_Iroco_1050BP_MH	0.115411	1
Peru_Cuncaicha_9000BP_EA	Bolivia_Miraflores_1100BP_MH	0.0157401	1						Peru_Cuncaicha_9000BP_EA	Bolivia_Miraflores_1100BP_MH	0.0272075	1
Peru_Lauricocha_8600BP_EA	Bolivia_Miraflores_1100BP_MH	0.00849222	1						Peru_Lauricocha_8600BP_EA	Bolivia_Miraflores_1100BP_MH	0.0523399	1
Peru_Cuncaicha_9000BP_EA	Peru_Cusco_Torontoy_A_450BP_LH	0.211401	1						Peru_Cuncaicha_9000BP_EA	Peru_Cusco_Torontoy_A_450BP_LH	0.102169	1
Peru_Lauricocha_8600BP_EA	Peru_Cusco_Torontoy_A_450BP_LH	0.0119723	1						Peru_Lauricocha_8600BP_EA	Peru_Cusco_Torontoy_A_450BP_LH	0.016538	1
Peru_Cuncaicha_9000BP_EA	Peru_Cusco_Torontoy_B_450BP_LH	0.0415706	1						Peru_Cuncaicha_9000BP_EA	Peru_Cusco_Torontoy_B_450BP_LH	0.068053	1
Peru_Lauricocha_8600BP_EA	Peru_Cusco_Torontoy_B_450BP_LH	0.00795454	1						Peru_Lauricocha_8600BP_EA	Peru_Cusco_Torontoy_B_450BP_LH	0.0166119	1
Peru_Cuncaicha_9000BP_EA	Chile_Pukara_700BP_LIP	0.385854	1						Peru_Cuncaicha_9000BP_EA	Chile_Pukara_700BP_LIP	0.162074	1
Peru_Lauricocha_8600BP_EA	Chile_Pukara_700BP_LIP	0.0286635	1						Peru_Lauricocha_8600BP_EA	Chile_Pukara_700BP_LIP	0.00887879	1
Peru_Cuncaicha_9000BP_EA	Argentina_Aconcagua_500BP_LH.SG	0.10996	1						Peru_Cuncaicha_9000BP_EA	Argentina_Aconcagua_500BP_LH.SG	0.309641	1
Peru_Lauricocha_8600BP_EA	Argentina_Aconcagua_500BP_LH.SG	0.010099	1						Peru_Lauricocha_8600BP_EA	Argentina_Aconcagua_500BP_LH.SG	0.258162	1
Peru_Cuncaicha_9000BP_EA	Aymara.SG	0.00270141	1						Peru_Cuncaicha_9000BP_EA	Aymara.SG	0.107019	1
Peru_Lauricocha_8600BP_EA	Aymara.SG	0.000420528	1						Peru_Lauricocha_8600BP_EA	Aymara.SG	0.583951	1
Peru_Cuncaicha_9000BP_EA	Bolivia_Aymara.SG	0.0614842	1						Peru_Cuncaicha_9000BP_EA	Bolivia_Aymara.SG	0.153875	1
Peru_Lauricocha_8600BP_EA	Bolivia_Aymara.SG	0.00204042	1						Peru_Lauricocha_8600BP_EA	Bolivia_Aymara.SG	0.104874	1
Peru_Cuncaicha_9000BP_EA	Chile_Conchali_700BP_LIP	0.0687256	1						Peru_Cuncaicha_9000BP_EA	Chile_Conchali_700BP_LIP	0.0435663	1
Peru_Lauricocha_8600BP_EA	Chile_Conchali_700BP_LIP	0.031559	1						Peru_Lauricocha_8600BP_EA	Chile_Conchali_700BP_LIP	0.0484728	1
Peru_Cuncaicha_9000BP_EA	Peru_Cuncaicha_4200BP_LA	0.00478106	1						Peru_Cuncaicha_9000BP_EA	Peru_Cuncaicha_4200BP_LA	0.00182094	1
Peru_Lauricocha_8600BP_EA	Peru_Cuncaicha_4200BP_LA	0.010712	1						Peru_Lauricocha_8600BP_EA	Peru_Cuncaicha_4200BP_LA	0.0149399	1
Peru_Cuncaicha_9000BP_EA	Peru_Cusco_SanSebastian_610-490BP_LH-LIP	0.0120684	1						Peru_Cuncaicha_9000BP_EA	Peru_Cusco_SanSebastian_610-490BP_LH-LIP	0.0161634	1
Peru_Lauricocha_8600BP_EA	Peru_Cusco_SanSebastian_610-490BP_LH-LIP	0.00878374	1						Peru_Lauricocha_8600BP_EA	Peru_Cusco_SanSebastian_610-490BP_LH-LIP	0.0556952	1
Peru_Cuncaicha_9000BP_EA	Peru_La_Galgada_4100BP_LA	0.0204881	1						Peru_Cuncaicha_9000BP_EA	Peru_La_Galgada_4100BP_LA	0.117432	1
Peru_Lauricocha_8600BP_EA	Peru_La_Galgada_4100BP_LA	0.0193803	1						Peru_Lauricocha_8600BP_EA	Peru_La_Galgada_4100BP_LA	0.311818	1
Peru_Cuncaicha_9000BP_EA	Peru_Lauricocha_3500BP_IP	0.168955	1						Peru_Cuncaicha_9000BP_EA	Peru_Lauricocha_3500BP_IP	0.128914	1
Peru_Lauricocha_8600BP_EA	Peru_Lauricocha_3500BP_IP	0.0507291	1						Peru_Lauricocha_8600BP_EA	Peru_Lauricocha_3500BP_IP	0.187245	1
Peru_Cuncaicha_9000BP_EA	Peru_Lauricocha_5800BP_MA	0.250986	1						Peru_Cuncaicha_9000BP_EA	Peru_Lauricocha_5800BP_MA	0.137261	1
Peru_Lauricocha_8600BP_EA	Peru_Lauricocha_5800BP_MA	0.441027	1						Peru_Lauricocha_8600BP_EA	Peru_Lauricocha_5800BP_MA	0.583967	1
Peru_Cuncaicha_9000BP_EA	Chile_LosRieles_5100BP_MA	0.0600383	1						Peru_Cuncaicha_9000BP_EA	Chile_LosRieles_5100BP_MA	0.302671	1
Peru_Lauricocha_8600BP_EA	Chile_LosRieles_5100BP_MA	0.0143845	1						Peru_Lauricocha_8600BP_EA	Chile_LosRieles_5100BP_MA	0.129969	1
Peru_Cuncaicha_9000BP_EA	Chile_CaletaHuelen_1100BP_MH	0.240664	1						Peru_Cuncaicha_9000BP_EA	Chile_CaletaHuelen_1100BP_MH	0.104114	1
Peru_Lauricocha_8600BP_EA	Chile_CaletaHuelen_1100BP_MH	0.217174	1						Peru_Lauricocha_8600BP_EA	Chile_CaletaHuelen_1100BP_MH	0.26997	1
Peru_Cuncaicha_9000BP_EA	Chile_Pica8_700BP_LIP	0.00334657	1						Peru_Cuncaicha_9000BP_EA	Chile_Pica8_700BP_LIP	0.00920697	1
Peru_Lauricocha_8600BP_EA	Chile_Pica8_700BP_LIP	0.00493507	1						Peru_Lauricocha_8600BP_EA	Chile_Pica8_700BP_LIP	0.00885053	1
Peru_Cuncaicha_9000BP_EA	Peru_Cuncaicha_3300BP_IP	0.00358476	1						Peru_Cuncaicha_9000BP_EA	Peru_Cuncaicha_3300BP_IP	0.0138711	1
Peru_Lauricocha_8600BP_EA	Peru_Cuncaicha_3300BP_IP	0.00625934	1						Peru_Lauricocha_8600BP_EA	Peru_Cuncaicha_3300BP_IP	0.0256005	1
Peru_Cuncaicha_9000BP_EA	Peru_Kaillachuro_Unknown.SG	0.0618337	1						Peru_Cuncaicha_9000BP_EA	Peru_Kaillachuro_Unknown.SG	0.81018	1
Peru_Lauricocha_8600BP_EA	Peru_Kaillachuro_Unknown.SG	0.00414258	1						Peru_Lauricocha_8600BP_EA	Peru_Kaillachuro_Unknown.SG	0.147224	1
Peru_Cuncaicha_9000BP_EA	Peru_RioUncallane_1700BP_EIP.SG	0.0643505	1						Peru_Cuncaicha_9000BP_EA	Peru_RioUncallane_1700BP_EIP.SG	0.035267	1
Peru_Lauricocha_8600BP_EA	Peru_RioUncallane_1700BP_EIP.SG	0.0231873	1						Peru_Lauricocha_8600BP_EA	Peru_RioUncallane_1700BP_EIP.SG	0.0969681	1
Peru_Cuncaicha_9000BP_EA	Quechua.DG	0.0928345	1						Peru_Cuncaicha_9000BP_EA	Quechua.DG	0.272289	1
Peru_Lauricocha_8600BP_EA	Quechua.DG	0.00560572	1						Peru_Lauricocha_8600BP_EA	Quechua.DG	0.201328	1
Peru_Cuncaicha_9000BP_EA	Bolivia_Tiwanaku_1000BP_MH	0.00154114	1						Peru_Cuncaicha_9000BP_EA	Bolivia_Tiwanaku_1000BP_MH	0.00650458	1
Peru_Lauricocha_8600BP_EA	Bolivia_Tiwanaku_1000BP_MH	0.00541903	1						Peru_Lauricocha_8600BP_EA	Bolivia_Tiwanaku_1000BP_MH	0.370825	1
Peru_Cuncaicha_9000BP_EA	Peru_Campanayuq_1000BP_MH	0.21772	1						Peru_Cuncaicha_9000BP_EA	Peru_Campanayuq_1000BP_MH	0.18673	1
Peru_Lauricocha_8600BP_EA	Peru_Campanayuq_1000BP_MH	0.00521848	1						Peru_Lauricocha_8600BP_EA	Peru_Campanayuq_1000BP_MH	0.00136328	1
Peru_Cuncaicha_9000BP_EA	Peru_Charrangochayoc_700BP_LIP	0.0572012	1						Peru_Cuncaicha_9000BP_EA	Peru_Charrangochayoc_700BP_LIP	0.0817069	1
Peru_Lauricocha_8600BP_EA	Peru_Charrangochayoc_700BP_LIP	0.0201431	1						Peru_Lauricocha_8600BP_EA	Peru_Charrangochayoc_700BP_LIP	0.0378897	1
Peru_Cuncaicha_9000BP_EA	Peru_Chinchawas_700BP_LIP	0.210222	1						Peru_Cuncaicha_9000BP_EA	Peru_Chinchawas_700BP_LIP	0.401391	1
Peru_Lauricocha_8600BP_EA	Peru_Chinchawas_700BP_LIP	0.0698593	1						Peru_Lauricocha_8600BP_EA	Peru_Chinchawas_700BP_LIP	0.183035	1
Peru_Cuncaicha_9000BP_EA	Peru_Chinchawas_1000BP_MH	0.23132	1						Peru_Cuncaicha_9000BP_EA	Peru_Chinchawas_1000BP_MH	0.321096	1
Peru_Lauricocha_8600BP_EA	Peru_Chinchawas_1000BP_MH	0.00542962	1						Peru_Lauricocha_8600BP_EA	Peru_Chinchawas_1000BP_MH	0.0837542	1
Peru_Cuncaicha_9000BP_EA	Peru_Palpa_550BP_LIP	0.154662	1						Peru_Cuncaicha_9000BP_EA	Peru_Palpa_550BP_LIP	0.311614	1
Peru_Lauricocha_8600BP_EA	Peru_Palpa_550BP_LIP	0.0603759	1						Peru_Lauricocha_8600BP_EA	Peru_Palpa_550BP_LIP	0.527475	1
Peru_Cuncaicha_9000BP_EA	Peru_Palpa_950BP_MH	0.377567	1						Peru_Cuncaicha_9000BP_EA	Peru_Palpa_950BP_MH	0.148841	1
Peru_Lauricocha_8600BP_EA	Peru_Palpa_950BP_MH	0.0180842	1						Peru_Lauricocha_8600BP_EA	Peru_Palpa_950BP_MH	0.00539906	1
Peru_Cuncaicha_9000BP_EA	Peru_Ullujaya_950BP_MH	0.227487	1						Peru_Cuncaicha_9000BP_EA	Peru_Ullujaya_950BP_MH	0.229795	1
Peru_Lauricocha_8600BP_EA	Peru_Ullujaya_950BP_MH	0.0767533	1						Peru_Lauricocha_8600BP_EA	Peru_Ullujaya_950BP_MH	0.169203	1
Peru_Cuncaicha_9000BP_EA	Peru_Lima_650BP_LIP	0.0129265	1						Peru_Cuncaicha_9000BP_EA	Peru_Lima_650BP_LIP	0.0169867	1
Peru_Lauricocha_8600BP_EA	Peru_Lima_650BP_LIP	0.000317729	1						Peru_Lauricocha_8600BP_EA	Peru_Lima_650BP_LIP	0.000835023	1
Peru_Cuncaicha_9000BP_EA	Peru_Lima_1450-1050BP_EIP-MH	0.162223	1						Peru_Cuncaicha_9000BP_EA	Peru_Lima_1450-1050BP_EIP-MH	0.351596	1
Peru_Lauricocha_8600BP_EA	Peru_Lima_1450-1050BP_EIP-MH	0.00379071	1						Peru_Lauricocha_8600BP_EA	Peru_Lima_1450-1050BP_EIP-MH	0.0188314	1
Peru_Cuncaicha_9000BP_EA	Peru_Laramate_650BP_LIP	0.209812	1						Peru_Cuncaicha_9000BP_EA	Peru_Laramate_650BP_LIP	0.142758	1
Peru_Lauricocha_8600BP_EA	Peru_Laramate_650BP_LIP	0.0464229	1						Peru_Lauricocha_8600BP_EA	Peru_Laramate_650BP_LIP	0.0359556	1
Peru_Cuncaicha_9000BP_EA	Peru_Laramate_900BP_MH	0.0137641	1						Peru_Cuncaicha_9000BP_EA	Peru_Laramate_900BP_MH	0.0797215	1
Peru_Lauricocha_8600BP_EA	Peru_Laramate_900BP_MH	0.000312364	1						Peru_Lauricocha_8600BP_EA	Peru_Laramate_900BP_MH	0.034322	1
Peru_Cuncaicha_9000BP_EA	Peru_Mesayocpata_450BP_LH	0.863114	1						Peru_Cuncaicha_9000BP_EA	Peru_Mesayocpata_450BP_LH	0.990785	1
Peru_Lauricocha_8600BP_EA	Peru_Mesayocpata_450BP_LH	0.173233	1						Peru_Lauricocha_8600BP_EA	Peru_Mesayocpata_450BP_LH	0.346177	1
Peru_Cuncaicha_9000BP_EA	Peru_ElBrujo_850BP_MH-LIP	0.0473112	1						Peru_Cuncaicha_9000BP_EA	Peru_ElBrujo_850BP_MH-LIP	0.101914	1
Peru_Lauricocha_8600BP_EA	Peru_ElBrujo_850BP_MH-LIP	0.000643222	1						Peru_Lauricocha_8600BP_EA	Peru_ElBrujo_850BP_MH-LIP	0.0123587	1
Peru_Cuncaicha_9000BP_EA	Peru_ElBrujo_1300BP_EIP	0.0253782	1						Peru_Cuncaicha_9000BP_EA	Peru_ElBrujo_1300BP_EIP	0.0330563	1
Peru_Lauricocha_8600BP_EA	Peru_ElBrujo_1300BP_EIP	0.0110726	1						Peru_Lauricocha_8600BP_EA	Peru_ElBrujo_1300BP_EIP	0.164268	1
Peru_Cuncaicha_9000BP_EA	Peru_Ullujaya_1350BP_EIP	0.00264366	1						Peru_Cuncaicha_9000BP_EA	Peru_Ullujaya_1350BP_EIP	0.0149679	1
Peru_Lauricocha_8600BP_EA	Peru_Ullujaya_1350BP_EIP	0.000731817	1						Peru_Lauricocha_8600BP_EA	Peru_Ullujaya_1350BP_EIP	0.0377275	1

## Sheet: Triplets
Pop1	Pop2	Pop3	p_Value_for_Rank0	p_Value_for_Rank1	p_Value_for_Rank2							Pop1	Pop2	Pop3	p_Value_for_Rank0	p_Value_for_Rank1	p_Value_for_Rank2
Peru_Lauricocha_8600BP_EA	CentralPeruCoast	NorthPeruCoast	0.000727563	0.858828	1							Peru_Lauricocha_8600BP_EA	CentralPeruCoast	NorthPeruCoast	0.0147491	0.936975	1		Outgroups:
Peru_Lauricocha_8600BP_EA	CentralPeruCoast	NorthPeruHighlands	0.00254811	0.753322	1		Outgroups:					Peru_Lauricocha_8600BP_EA	CentralPeruCoast	NorthPeruHighlands	0.0109068	0.689487	1		USA_MainlandChumash_1400BP
Peru_Lauricocha_8600BP_EA	CentralPeruCoast	SouthPeruCoast	0.000174505	0.176779	1		USA_MainlandChumash_1400BP					Peru_Lauricocha_8600BP_EA	CentralPeruCoast	SouthPeruCoast	0.00474544	0.596027	1		USA_SanClemente-SantaCatalina_800BP
Peru_Lauricocha_8600BP_EA	CentralPeruCoast	SouthPeruHighlands	0.000821298	0.751733	1		USA_SanClemente-SantaCatalina_800BP					Peru_Lauricocha_8600BP_EA	CentralPeruCoast	SouthPeruHighlands	0.00673482	0.521792	1		Russia_MA1_24000BP
Peru_Lauricocha_8600BP_EA	CentralPeruCoast	Bolivia_Iroco_1050BP_MH	0.00114628	0.650335	1		Russia_MA1_24000BP					Peru_Lauricocha_8600BP_EA	CentralPeruCoast	Bolivia_Iroco_1050BP_MH	0.00452919	0.34856	1		USA_Anzick_12800BP
Peru_Lauricocha_8600BP_EA	CentralPeruCoast	Bolivia_Miraflores_1100BP_MH	0.000168164	0.0604218	1		USA_Anzick_12800BP					Peru_Lauricocha_8600BP_EA	CentralPeruCoast	Bolivia_Miraflores_1100BP_MH	0.00143279	0.065759	1		Papuan.DG
Peru_Lauricocha_8600BP_EA	CentralPeruCoast	Peru_Cusco_Torontoy_A_450BP_LH	0.000549135	0.682486	1		Papuan.DG					Peru_Lauricocha_8600BP_EA	CentralPeruCoast	Peru_Cusco_Torontoy_A_450BP_LH	0.00309286	0.458044	1		Karelia_HG.SG
Peru_Lauricocha_8600BP_EA	CentralPeruCoast	Peru_Cusco_Torontoy_B_450BP_LH	9.74621e-05	0.0829601	1		Karelia_HG.SG					Peru_Lauricocha_8600BP_EA	CentralPeruCoast	Peru_Cusco_Torontoy_B_450BP_LH	0.000654604	0.117515	1
Peru_Lauricocha_8600BP_EA	CentralPeruCoast	Chile_Pukara_700BP_LIP	0.000281884	0.332755	1		Zapotec.DG					Peru_Lauricocha_8600BP_EA	CentralPeruCoast	Chile_Pukara_700BP_LIP	0.000895053	0.182722	1
Peru_Lauricocha_8600BP_EA	CentralPeruCoast	Argentina_Aconcagua_500BP_LH.SG	0.00153982	0.391437	1		Mixtec.DG					Peru_Lauricocha_8600BP_EA	CentralPeruCoast	Argentina_Aconcagua_500BP_LH.SG	0.0135833	0.487355	1
Peru_Lauricocha_8600BP_EA	CentralPeruCoast	Aymara.SG	1.77516e-05	0.0470871	1		Mayan.SG					Peru_Lauricocha_8600BP_EA	CentralPeruCoast	Aymara.SG	0.0202713	0.867757	1
Peru_Lauricocha_8600BP_EA	CentralPeruCoast	Bolivia_Aymara.SG	0.000208001	0.128082	1							Peru_Lauricocha_8600BP_EA	CentralPeruCoast	Bolivia_Aymara.SG	0.00266503	0.381709	1
Peru_Lauricocha_8600BP_EA	CentralPeruCoast	Chile_Conchali_700BP_LIP	0.00102434	0.411768	1							Peru_Lauricocha_8600BP_EA	CentralPeruCoast	Chile_Conchali_700BP_LIP	0.00450444	0.237008	1		Note: None of the p-values for rank 1 are < 0.01.
Peru_Lauricocha_8600BP_EA	CentralPeruCoast	Peru_Cuncaicha_4200BP_LA	0.000237091	0.216994	1		Note: Significant values for rank 1 are only in shotgun samples, modern individuals, or Peru_Cuncaicha_3300BP_IP or Peru_Cuncaicha_4200BP					Peru_Lauricocha_8600BP_EA	CentralPeruCoast	Peru_Cuncaicha_4200BP_LA	0.00455858	0.522659	1
Peru_Lauricocha_8600BP_EA	CentralPeruCoast	Peru_Cusco_SanSebastian_610-490BP_LH-LIP	0.000513835	0.34534	1							Peru_Lauricocha_8600BP_EA	CentralPeruCoast	Peru_Cusco_SanSebastian_610-490BP_LH-LIP	0.00396894	0.252547	1
Peru_Lauricocha_8600BP_EA	CentralPeruCoast	Peru_La_Galgada_4100BP_LA	0.000873069	0.248222	1							Peru_Lauricocha_8600BP_EA	CentralPeruCoast	Peru_La_Galgada_4100BP_LA	0.0138355	0.608506	1
Peru_Lauricocha_8600BP_EA	CentralPeruCoast	Peru_Lauricocha_3500BP_IP	0.00202221	0.66825	1							Peru_Lauricocha_8600BP_EA	CentralPeruCoast	Peru_Lauricocha_3500BP_IP	0.0162617	0.637234	1
Peru_Lauricocha_8600BP_EA	CentralPeruCoast	Peru_Lauricocha_5800BP_MA	0.000859799	0.430324	1							Peru_Lauricocha_8600BP_EA	CentralPeruCoast	Peru_Lauricocha_5800BP_MA	0.00507321	0.492954	1
Peru_Lauricocha_8600BP_EA	CentralPeruCoast	Chile_LosRieles_5100BP_MA	0.00105403	0.534316	1							Peru_Lauricocha_8600BP_EA	CentralPeruCoast	Chile_LosRieles_5100BP_MA	0.0107264	0.375745	1
Peru_Lauricocha_8600BP_EA	CentralPeruCoast	Chile_CaletaHuelen_1100BP_MH	0.00115787	0.599606	1							Peru_Lauricocha_8600BP_EA	CentralPeruCoast	Chile_CaletaHuelen_1100BP_MH	0.0107259	0.633017	1
Peru_Lauricocha_8600BP_EA	CentralPeruCoast	Chile_Pica8_700BP_LIP	0.000212198	0.675957	1							Peru_Lauricocha_8600BP_EA	CentralPeruCoast	Chile_Pica8_700BP_LIP	0.00262538	0.441519	1
Peru_Lauricocha_8600BP_EA	CentralPeruCoast	Peru_Cuncaicha_3300BP_IP	3.35359e-06	0.011417	1							Peru_Lauricocha_8600BP_EA	CentralPeruCoast	Peru_Cuncaicha_3300BP_IP	0.000103131	0.0160949	1
Peru_Lauricocha_8600BP_EA	CentralPeruCoast	Peru_Kaillachuro_Unknown.SG	5.17835e-05	0.0221659	1							Peru_Lauricocha_8600BP_EA	CentralPeruCoast	Peru_Kaillachuro_Unknown.SG	0.00228932	0.229255	1
Peru_Lauricocha_8600BP_EA	CentralPeruCoast	Peru_RioUncallane_1700BP_EIP.SG	0.00327681	0.854717	1							Peru_Lauricocha_8600BP_EA	CentralPeruCoast	Peru_RioUncallane_1700BP_EIP.SG	0.0185272	0.86035	1
Peru_Lauricocha_8600BP_EA	CentralPeruCoast	Quechua.DG	0.000130293	0.136856	1							Peru_Lauricocha_8600BP_EA	CentralPeruCoast	Quechua.DG	0.00276675	0.341	1
Peru_Lauricocha_8600BP_EA	CentralPeruCoast	Bolivia_Tiwanaku_1000BP_MH	8.50823e-05	0.0565623	1							Peru_Lauricocha_8600BP_EA	CentralPeruCoast	Bolivia_Tiwanaku_1000BP_MH	0.0089442	0.577443	1
Peru_Lauricocha_8600BP_EA	NorthPeruCoast	NorthPeruHighlands	0.00519478	0.836256	1							Peru_Lauricocha_8600BP_EA	NorthPeruCoast	NorthPeruHighlands	0.216275	0.954375	1
Peru_Lauricocha_8600BP_EA	NorthPeruCoast	SouthPeruCoast	0.00181139	0.670721	1							Peru_Lauricocha_8600BP_EA	NorthPeruCoast	SouthPeruCoast	0.121308	0.599683	1
Peru_Lauricocha_8600BP_EA	NorthPeruCoast	SouthPeruHighlands	0.00413134	0.916436	1							Peru_Lauricocha_8600BP_EA	NorthPeruCoast	SouthPeruHighlands	0.183264	0.983736	1
Peru_Lauricocha_8600BP_EA	NorthPeruCoast	Bolivia_Iroco_1050BP_MH	0.00311139	0.677084	1							Peru_Lauricocha_8600BP_EA	NorthPeruCoast	Bolivia_Iroco_1050BP_MH	0.129391	0.583884	1
Peru_Lauricocha_8600BP_EA	NorthPeruCoast	Bolivia_Miraflores_1100BP_MH	0.000267228	0.0554481	1							Peru_Lauricocha_8600BP_EA	NorthPeruCoast	Bolivia_Miraflores_1100BP_MH	0.0230098	0.088971	1
Peru_Lauricocha_8600BP_EA	NorthPeruCoast	Peru_Cusco_Torontoy_A_450BP_LH	0.00175251	0.708335	1							Peru_Lauricocha_8600BP_EA	NorthPeruCoast	Peru_Cusco_Torontoy_A_450BP_LH	0.0583007	0.820142	1
Peru_Lauricocha_8600BP_EA	NorthPeruCoast	Peru_Cusco_Torontoy_B_450BP_LH	0.000240731	0.0487248	1							Peru_Lauricocha_8600BP_EA	NorthPeruCoast	Peru_Cusco_Torontoy_B_450BP_LH	0.0203911	0.256818	1
Peru_Lauricocha_8600BP_EA	NorthPeruCoast	Chile_Pukara_700BP_LIP	0.00103407	0.397491	1							Peru_Lauricocha_8600BP_EA	NorthPeruCoast	Chile_Pukara_700BP_LIP	0.0233957	0.557165	1
Peru_Lauricocha_8600BP_EA	NorthPeruCoast	Argentina_Aconcagua_500BP_LH.SG	0.00333368	0.528623	1							Peru_Lauricocha_8600BP_EA	NorthPeruCoast	Argentina_Aconcagua_500BP_LH.SG	0.132971	0.426456	1
Peru_Lauricocha_8600BP_EA	NorthPeruCoast	Aymara.SG	1.91035e-05	0.0995073	1							Peru_Lauricocha_8600BP_EA	NorthPeruCoast	Aymara.SG	0.214831	0.797969	1
Peru_Lauricocha_8600BP_EA	NorthPeruCoast	Bolivia_Aymara.SG	0.00248347	0.651917	1							Peru_Lauricocha_8600BP_EA	NorthPeruCoast	Bolivia_Aymara.SG	0.199165	0.6738	1
Peru_Lauricocha_8600BP_EA	NorthPeruCoast	Chile_Conchali_700BP_LIP	0.00109773	0.291983	1							Peru_Lauricocha_8600BP_EA	NorthPeruCoast	Chile_Conchali_700BP_LIP	0.0493331	0.205319	1
Peru_Lauricocha_8600BP_EA	NorthPeruCoast	Peru_Cuncaicha_4200BP_LA	0.000306137	0.0631502	1							Peru_Lauricocha_8600BP_EA	NorthPeruCoast	Peru_Cuncaicha_4200BP_LA	0.0250403	0.320491	1
Peru_Lauricocha_8600BP_EA	NorthPeruCoast	Peru_Cusco_SanSebastian_610-490BP_LH-LIP	0.00215487	0.437751	1							Peru_Lauricocha_8600BP_EA	NorthPeruCoast	Peru_Cusco_SanSebastian_610-490BP_LH-LIP	0.0887359	0.328115	1
Peru_Lauricocha_8600BP_EA	NorthPeruCoast	Peru_La_Galgada_4100BP_LA	0.00192992	0.384469	1							Peru_Lauricocha_8600BP_EA	NorthPeruCoast	Peru_La_Galgada_4100BP_LA	0.164945	0.537631	1
Peru_Lauricocha_8600BP_EA	NorthPeruCoast	Peru_Lauricocha_3500BP_IP	0.00324352	0.679855	1							Peru_Lauricocha_8600BP_EA	NorthPeruCoast	Peru_Lauricocha_3500BP_IP	0.153013	0.598326	1
Peru_Lauricocha_8600BP_EA	NorthPeruCoast	Peru_Lauricocha_5800BP_MA	0.00240138	0.505281	1							Peru_Lauricocha_8600BP_EA	NorthPeruCoast	Peru_Lauricocha_5800BP_MA	0.0855081	0.502353	1
Peru_Lauricocha_8600BP_EA	NorthPeruCoast	Chile_LosRieles_5100BP_MA	0.00100423	0.307524	1							Peru_Lauricocha_8600BP_EA	NorthPeruCoast	Chile_LosRieles_5100BP_MA	0.0852272	0.201204	1
Peru_Lauricocha_8600BP_EA	NorthPeruCoast	Chile_CaletaHuelen_1100BP_MH	0.00301278	0.63347	1							Peru_Lauricocha_8600BP_EA	NorthPeruCoast	Chile_CaletaHuelen_1100BP_MH	0.182848	0.588194	1
Peru_Lauricocha_8600BP_EA	NorthPeruCoast	Chile_Pica8_700BP_LIP	0.000834842	0.558649	1							Peru_Lauricocha_8600BP_EA	NorthPeruCoast	Chile_Pica8_700BP_LIP	0.0274324	0.459907	1
Peru_Lauricocha_8600BP_EA	NorthPeruCoast	Peru_Cuncaicha_3300BP_IP	6.07785e-06	0.0057323	1							Peru_Lauricocha_8600BP_EA	NorthPeruCoast	Peru_Cuncaicha_3300BP_IP	0.00516004	0.0267118	1
Peru_Lauricocha_8600BP_EA	NorthPeruCoast	Peru_Kaillachuro_Unknown.SG	6.56773e-05	0.0184756	1							Peru_Lauricocha_8600BP_EA	NorthPeruCoast	Peru_Kaillachuro_Unknown.SG	0.0699764	0.210304	1
Peru_Lauricocha_8600BP_EA	NorthPeruCoast	Peru_RioUncallane_1700BP_EIP.SG	0.014786	0.9755	1							Peru_Lauricocha_8600BP_EA	NorthPeruCoast	Peru_RioUncallane_1700BP_EIP.SG	0.27799	0.955944	1
Peru_Lauricocha_8600BP_EA	NorthPeruCoast	Quechua.DG	0.00130023	0.558581	1							Peru_Lauricocha_8600BP_EA	NorthPeruCoast	Quechua.DG	0.102717	0.509441	1
Peru_Lauricocha_8600BP_EA	NorthPeruCoast	Bolivia_Tiwanaku_1000BP_MH	0.000315889	0.166982	1							Peru_Lauricocha_8600BP_EA	NorthPeruCoast	Bolivia_Tiwanaku_1000BP_MH	0.137913	0.528952	1
Peru_Lauricocha_8600BP_EA	NorthPeruHighlands	SouthPeruCoast	0.0196945	0.506542	1							Peru_Lauricocha_8600BP_EA	NorthPeruHighlands	SouthPeruCoast	0.363589	0.769511	1
Peru_Lauricocha_8600BP_EA	NorthPeruHighlands	SouthPeruHighlands	0.0247586	0.98866	1							Peru_Lauricocha_8600BP_EA	NorthPeruHighlands	SouthPeruHighlands	0.201908	0.989072	1
Peru_Lauricocha_8600BP_EA	NorthPeruHighlands	Bolivia_Iroco_1050BP_MH	0.108795	0.786776	1							Peru_Lauricocha_8600BP_EA	NorthPeruHighlands	Bolivia_Iroco_1050BP_MH	0.292341	0.810836	1
Peru_Lauricocha_8600BP_EA	NorthPeruHighlands	Bolivia_Miraflores_1100BP_MH	0.0126298	0.257174	1							Peru_Lauricocha_8600BP_EA	NorthPeruHighlands	Bolivia_Miraflores_1100BP_MH	0.0546206	0.20822	1
Peru_Lauricocha_8600BP_EA	NorthPeruHighlands	Peru_Cusco_Torontoy_A_450BP_LH	0.0129898	0.720333	1							Peru_Lauricocha_8600BP_EA	NorthPeruHighlands	Peru_Cusco_Torontoy_A_450BP_LH	0.0727728	0.882512	1
Peru_Lauricocha_8600BP_EA	NorthPeruHighlands	Peru_Cusco_Torontoy_B_450BP_LH	0.00455435	0.111069	1							Peru_Lauricocha_8600BP_EA	NorthPeruHighlands	Peru_Cusco_Torontoy_B_450BP_LH	0.0388873	0.480599	1
Peru_Lauricocha_8600BP_EA	NorthPeruHighlands	Chile_Pukara_700BP_LIP	0.0317403	0.733335	1							Peru_Lauricocha_8600BP_EA	NorthPeruHighlands	Chile_Pukara_700BP_LIP	0.062336	0.905477	1
Peru_Lauricocha_8600BP_EA	NorthPeruHighlands	Argentina_Aconcagua_500BP_LH.SG	0.0467729	0.81235	1							Peru_Lauricocha_8600BP_EA	NorthPeruHighlands	Argentina_Aconcagua_500BP_LH.SG	0.243971	0.516449	1
Peru_Lauricocha_8600BP_EA	NorthPeruHighlands	Aymara.SG	0.00152747	0.328141	1							Peru_Lauricocha_8600BP_EA	NorthPeruHighlands	Aymara.SG	0.424365	0.706814	1
Peru_Lauricocha_8600BP_EA	NorthPeruHighlands	Bolivia_Aymara.SG	0.037615	0.970176	1							Peru_Lauricocha_8600BP_EA	NorthPeruHighlands	Bolivia_Aymara.SG	0.495799	0.993086	1
Peru_Lauricocha_8600BP_EA	NorthPeruHighlands	Chile_Conchali_700BP_LIP	0.0499164	0.519983	1							Peru_Lauricocha_8600BP_EA	NorthPeruHighlands	Chile_Conchali_700BP_LIP	0.142488	0.456136	1
Peru_Lauricocha_8600BP_EA	NorthPeruHighlands	Peru_Cuncaicha_4200BP_LA	0.000660076	0.0196103	1							Peru_Lauricocha_8600BP_EA	NorthPeruHighlands	Peru_Cuncaicha_4200BP_LA	0.0167073	0.184949	1
Peru_Lauricocha_8600BP_EA	NorthPeruHighlands	Peru_Cusco_SanSebastian_610-490BP_LH-LIP	0.021132	0.464248	1							Peru_Lauricocha_8600BP_EA	NorthPeruHighlands	Peru_Cusco_SanSebastian_610-490BP_LH-LIP	0.110459	0.378999	1
Peru_Lauricocha_8600BP_EA	NorthPeruHighlands	Peru_La_Galgada_4100BP_LA	0.0257387	0.244474	1							Peru_Lauricocha_8600BP_EA	NorthPeruHighlands	Peru_La_Galgada_4100BP_LA	0.259228	0.425155	1
Peru_Lauricocha_8600BP_EA	NorthPeruHighlands	Peru_Lauricocha_3500BP_IP	0.0718726	0.689778	1							Peru_Lauricocha_8600BP_EA	NorthPeruHighlands	Peru_Lauricocha_3500BP_IP	0.283321	0.607003	1
Peru_Lauricocha_8600BP_EA	NorthPeruHighlands	Peru_Lauricocha_5800BP_MA	0.0320714	0.317986	1							Peru_Lauricocha_8600BP_EA	NorthPeruHighlands	Peru_Lauricocha_5800BP_MA	0.194827	0.425843	1
Peru_Lauricocha_8600BP_EA	NorthPeruHighlands	Chile_LosRieles_5100BP_MA	0.0311636	0.676042	1							Peru_Lauricocha_8600BP_EA	NorthPeruHighlands	Chile_LosRieles_5100BP_MA	0.136743	0.343464	1
Peru_Lauricocha_8600BP_EA	NorthPeruHighlands	Chile_CaletaHuelen_1100BP_MH	0.0400943	0.310643	1							Peru_Lauricocha_8600BP_EA	NorthPeruHighlands	Chile_CaletaHuelen_1100BP_MH	0.312758	0.473241	1
Peru_Lauricocha_8600BP_EA	NorthPeruHighlands	Chile_Pica8_700BP_LIP	0.00548559	0.486998	1							Peru_Lauricocha_8600BP_EA	NorthPeruHighlands	Chile_Pica8_700BP_LIP	0.039843	0.469275	1
Peru_Lauricocha_8600BP_EA	NorthPeruHighlands	Peru_Cuncaicha_3300BP_IP	0.000293344	0.0167374	1							Peru_Lauricocha_8600BP_EA	NorthPeruHighlands	Peru_Cuncaicha_3300BP_IP	0.00412861	0.103096	1
Peru_Lauricocha_8600BP_EA	NorthPeruHighlands	Peru_Kaillachuro_Unknown.SG	0.0133036	0.393234	1							Peru_Lauricocha_8600BP_EA	NorthPeruHighlands	Peru_Kaillachuro_Unknown.SG	0.195907	0.348975	1
Peru_Lauricocha_8600BP_EA	NorthPeruHighlands	Peru_RioUncallane_1700BP_EIP.SG	0.0856858	0.77732	1							Peru_Lauricocha_8600BP_EA	NorthPeruHighlands	Peru_RioUncallane_1700BP_EIP.SG	0.415316	0.977876	1
Peru_Lauricocha_8600BP_EA	NorthPeruHighlands	Quechua.DG	0.0144998	0.579366	1							Peru_Lauricocha_8600BP_EA	NorthPeruHighlands	Quechua.DG	0.219302	0.57085	1
Peru_Lauricocha_8600BP_EA	NorthPeruHighlands	Bolivia_Tiwanaku_1000BP_MH	0.0068538	0.268438	1							Peru_Lauricocha_8600BP_EA	NorthPeruHighlands	Bolivia_Tiwanaku_1000BP_MH	0.266104	0.527067	1
Peru_Lauricocha_8600BP_EA	SouthPeruCoast	SouthPeruHighlands	0.000762784	0.151104	1							Peru_Lauricocha_8600BP_EA	SouthPeruCoast	SouthPeruHighlands	0.0450549	0.559695	1
Peru_Lauricocha_8600BP_EA	SouthPeruCoast	Bolivia_Iroco_1050BP_MH	0.0279842	0.603896	1							Peru_Lauricocha_8600BP_EA	SouthPeruCoast	Bolivia_Iroco_1050BP_MH	0.411628	0.81481	1
Peru_Lauricocha_8600BP_EA	SouthPeruCoast	Bolivia_Miraflores_1100BP_MH	0.00416808	0.181116	1							Peru_Lauricocha_8600BP_EA	SouthPeruCoast	Bolivia_Miraflores_1100BP_MH	0.180216	0.703384	1
Peru_Lauricocha_8600BP_EA	SouthPeruCoast	Peru_Cusco_Torontoy_A_450BP_LH	0.0015464	0.157177	1							Peru_Lauricocha_8600BP_EA	SouthPeruCoast	Peru_Cusco_Torontoy_A_450BP_LH	0.0401858	0.504809	1
Peru_Lauricocha_8600BP_EA	SouthPeruCoast	Peru_Cusco_Torontoy_B_450BP_LH	0.00196796	0.112012	1							Peru_Lauricocha_8600BP_EA	SouthPeruCoast	Peru_Cusco_Torontoy_B_450BP_LH	0.0963837	0.895542	1
Peru_Lauricocha_8600BP_EA	SouthPeruCoast	Chile_Pukara_700BP_LIP	0.00348134	0.11042	1							Peru_Lauricocha_8600BP_EA	SouthPeruCoast	Chile_Pukara_700BP_LIP	0.0481328	0.569008	1
Peru_Lauricocha_8600BP_EA	SouthPeruCoast	Argentina_Aconcagua_500BP_LH.SG	0.0149941	0.583624	1							Peru_Lauricocha_8600BP_EA	SouthPeruCoast	Argentina_Aconcagua_500BP_LH.SG	0.382859	0.582617	1
Peru_Lauricocha_8600BP_EA	SouthPeruCoast	Aymara.SG	0.000516813	0.286103	1							Peru_Lauricocha_8600BP_EA	SouthPeruCoast	Aymara.SG	0.601001	0.658298	1
Peru_Lauricocha_8600BP_EA	SouthPeruCoast	Bolivia_Aymara.SG	0.011027	0.545806	1							Peru_Lauricocha_8600BP_EA	SouthPeruCoast	Bolivia_Aymara.SG	0.321738	0.618201	1
Peru_Lauricocha_8600BP_EA	SouthPeruCoast	Chile_Conchali_700BP_LIP	0.00393575	0.0880571	1							Peru_Lauricocha_8600BP_EA	SouthPeruCoast	Chile_Conchali_700BP_LIP	0.104693	0.249258	1
Peru_Lauricocha_8600BP_EA	SouthPeruCoast	Peru_Cuncaicha_4200BP_LA	7.80463e-05	0.00332556	1							Peru_Lauricocha_8600BP_EA	SouthPeruCoast	Peru_Cuncaicha_4200BP_LA	0.0209496	0.256828	1
Peru_Lauricocha_8600BP_EA	SouthPeruCoast	Peru_Cusco_SanSebastian_610-490BP_LH-LIP	0.0141701	0.788371	1							Peru_Lauricocha_8600BP_EA	SouthPeruCoast	Peru_Cusco_SanSebastian_610-490BP_LH-LIP	0.354227	0.953986	1
Peru_Lauricocha_8600BP_EA	SouthPeruCoast	Peru_La_Galgada_4100BP_LA	0.013547	0.438412	1							Peru_Lauricocha_8600BP_EA	SouthPeruCoast	Peru_La_Galgada_4100BP_LA	0.509794	0.690788	1
Peru_Lauricocha_8600BP_EA	SouthPeruCoast	Peru_Lauricocha_3500BP_IP	0.0319249	0.906907	1							Peru_Lauricocha_8600BP_EA	SouthPeruCoast	Peru_Lauricocha_3500BP_IP	0.540074	0.974634	1
Peru_Lauricocha_8600BP_EA	SouthPeruCoast	Peru_Lauricocha_5800BP_MA	0.0202785	0.41703	1							Peru_Lauricocha_8600BP_EA	SouthPeruCoast	Peru_Lauricocha_5800BP_MA	0.324702	0.422539	1
Peru_Lauricocha_8600BP_EA	SouthPeruCoast	Chile_LosRieles_5100BP_MA	0.00301651	0.325357	1							Peru_Lauricocha_8600BP_EA	SouthPeruCoast	Chile_LosRieles_5100BP_MA	0.214414	0.346657	1
Peru_Lauricocha_8600BP_EA	SouthPeruCoast	Chile_CaletaHuelen_1100BP_MH	0.0248837	0.491118	1							Peru_Lauricocha_8600BP_EA	SouthPeruCoast	Chile_CaletaHuelen_1100BP_MH	0.411623	0.459433	1
Peru_Lauricocha_8600BP_EA	SouthPeruCoast	Chile_Pica8_700BP_LIP	0.00318462	0.513317	1							Peru_Lauricocha_8600BP_EA	SouthPeruCoast	Chile_Pica8_700BP_LIP	0.0953489	0.713887	1
Peru_Lauricocha_8600BP_EA	SouthPeruCoast	Peru_Cuncaicha_3300BP_IP	7.51901e-06	0.0033697	1							Peru_Lauricocha_8600BP_EA	SouthPeruCoast	Peru_Cuncaicha_3300BP_IP	0.00440505	0.245916	1
Peru_Lauricocha_8600BP_EA	SouthPeruCoast	Peru_Kaillachuro_Unknown.SG	0.000517252	0.0164426	1							Peru_Lauricocha_8600BP_EA	SouthPeruCoast	Peru_Kaillachuro_Unknown.SG	0.245138	0.233745	1
Peru_Lauricocha_8600BP_EA	SouthPeruCoast	Peru_RioUncallane_1700BP_EIP.SG	0.0383374	0.813682	1							Peru_Lauricocha_8600BP_EA	SouthPeruCoast	Peru_RioUncallane_1700BP_EIP.SG	0.478485	0.928899	1
Peru_Lauricocha_8600BP_EA	SouthPeruCoast	Quechua.DG	0.00340224	0.327595	1							Peru_Lauricocha_8600BP_EA	SouthPeruCoast	Quechua.DG	0.18134	0.341835	1
Peru_Lauricocha_8600BP_EA	SouthPeruCoast	Bolivia_Tiwanaku_1000BP_MH	0.00537178	0.446795	1							Peru_Lauricocha_8600BP_EA	SouthPeruCoast	Bolivia_Tiwanaku_1000BP_MH	0.489972	0.60931	1
Peru_Lauricocha_8600BP_EA	SouthPeruHighlands	Bolivia_Iroco_1050BP_MH	0.0209953	0.850779	1							Peru_Lauricocha_8600BP_EA	SouthPeruHighlands	Bolivia_Iroco_1050BP_MH	0.121914	0.711533	1
Peru_Lauricocha_8600BP_EA	SouthPeruHighlands	Bolivia_Miraflores_1100BP_MH	0.000930293	0.0451532	1							Peru_Lauricocha_8600BP_EA	SouthPeruHighlands	Bolivia_Miraflores_1100BP_MH	0.00642718	0.022431	1
Peru_Lauricocha_8600BP_EA	SouthPeruHighlands	Peru_Cusco_Torontoy_A_450BP_LH	0.00521283	0.852207	1							Peru_Lauricocha_8600BP_EA	SouthPeruHighlands	Peru_Cusco_Torontoy_A_450BP_LH	0.0468655	0.772124	1
Peru_Lauricocha_8600BP_EA	SouthPeruHighlands	Peru_Cusco_Torontoy_B_450BP_LH	0.000781273	0.0670576	1							Peru_Lauricocha_8600BP_EA	SouthPeruHighlands	Peru_Cusco_Torontoy_B_450BP_LH	0.010106	0.170671	1
Peru_Lauricocha_8600BP_EA	SouthPeruHighlands	Chile_Pukara_700BP_LIP	0.0070206	0.597438	1							Peru_Lauricocha_8600BP_EA	SouthPeruHighlands	Chile_Pukara_700BP_LIP	0.0227776	0.564531	1
Peru_Lauricocha_8600BP_EA	SouthPeruHighlands	Argentina_Aconcagua_500BP_LH.SG	0.00480017	0.353366	1							Peru_Lauricocha_8600BP_EA	SouthPeruHighlands	Argentina_Aconcagua_500BP_LH.SG	0.0597018	0.285494	1
Peru_Lauricocha_8600BP_EA	SouthPeruHighlands	Aymara.SG	0.000203558	0.104179	1							Peru_Lauricocha_8600BP_EA	SouthPeruHighlands	Aymara.SG	0.103094	0.766484	1
Peru_Lauricocha_8600BP_EA	SouthPeruHighlands	Bolivia_Aymara.SG	0.00744832	0.558097	1							Peru_Lauricocha_8600BP_EA	SouthPeruHighlands	Bolivia_Aymara.SG	0.136282	0.78508	1
Peru_Lauricocha_8600BP_EA	SouthPeruHighlands	Chile_Conchali_700BP_LIP	0.00304443	0.255701	1							Peru_Lauricocha_8600BP_EA	SouthPeruHighlands	Chile_Conchali_700BP_LIP	0.0223125	0.101064	1
Peru_Lauricocha_8600BP_EA	SouthPeruHighlands	Peru_Cuncaicha_4200BP_LA	4.17004e-05	0.0146178	1							Peru_Lauricocha_8600BP_EA	SouthPeruHighlands	Peru_Cuncaicha_4200BP_LA	0.00624634	0.0526517	1
Peru_Lauricocha_8600BP_EA	SouthPeruHighlands	Peru_Cusco_SanSebastian_610-490BP_LH-LIP	0.00508136	0.368507	1							Peru_Lauricocha_8600BP_EA	SouthPeruHighlands	Peru_Cusco_SanSebastian_610-490BP_LH-LIP	0.0405555	0.179726	1
Peru_Lauricocha_8600BP_EA	SouthPeruHighlands	Peru_La_Galgada_4100BP_LA	0.00126032	0.112805	1							Peru_Lauricocha_8600BP_EA	SouthPeruHighlands	Peru_La_Galgada_4100BP_LA	0.0910711	0.427376	1
Peru_Lauricocha_8600BP_EA	SouthPeruHighlands	Peru_Lauricocha_3500BP_IP	0.0135772	0.691725	1							Peru_Lauricocha_8600BP_EA	SouthPeruHighlands	Peru_Lauricocha_3500BP_IP	0.128355	0.527322	1
Peru_Lauricocha_8600BP_EA	SouthPeruHighlands	Peru_Lauricocha_5800BP_MA	0.00303911	0.382512	1							Peru_Lauricocha_8600BP_EA	SouthPeruHighlands	Peru_Lauricocha_5800BP_MA	0.0453547	0.480903	1
Peru_Lauricocha_8600BP_EA	SouthPeruHighlands	Chile_LosRieles_5100BP_MA	0.00301429	0.308502	1							Peru_Lauricocha_8600BP_EA	SouthPeruHighlands	Chile_LosRieles_5100BP_MA	0.0370187	0.157475	1
Peru_Lauricocha_8600BP_EA	SouthPeruHighlands	Chile_CaletaHuelen_1100BP_MH	0.00576876	0.494911	1							Peru_Lauricocha_8600BP_EA	SouthPeruHighlands	Chile_CaletaHuelen_1100BP_MH	0.104749	0.571377	1
Peru_Lauricocha_8600BP_EA	SouthPeruHighlands	Chile_Pica8_700BP_LIP	0.00185767	0.476393	1							Peru_Lauricocha_8600BP_EA	SouthPeruHighlands	Chile_Pica8_700BP_LIP	0.0157388	0.244897	1
Peru_Lauricocha_8600BP_EA	SouthPeruHighlands	Peru_Cuncaicha_3300BP_IP	2.15248e-05	0.00547414	1							Peru_Lauricocha_8600BP_EA	SouthPeruHighlands	Peru_Cuncaicha_3300BP_IP	0.00093063	0.0253924	1
Peru_Lauricocha_8600BP_EA	SouthPeruHighlands	Peru_Kaillachuro_Unknown.SG	0.00051027	0.0375633	1							Peru_Lauricocha_8600BP_EA	SouthPeruHighlands	Peru_Kaillachuro_Unknown.SG	0.0578393	0.211799	1
Peru_Lauricocha_8600BP_EA	SouthPeruHighlands	Peru_RioUncallane_1700BP_EIP.SG	0.0105378	0.739355	1							Peru_Lauricocha_8600BP_EA	SouthPeruHighlands	Peru_RioUncallane_1700BP_EIP.SG	0.210658	0.934631	1
Peru_Lauricocha_8600BP_EA	SouthPeruHighlands	Quechua.DG	0.000786803	0.145951	1							Peru_Lauricocha_8600BP_EA	SouthPeruHighlands	Quechua.DG	0.0623297	0.498026	1
Peru_Lauricocha_8600BP_EA	SouthPeruHighlands	Bolivia_Tiwanaku_1000BP_MH	0.0010628	0.1036	1							Peru_Lauricocha_8600BP_EA	SouthPeruHighlands	Bolivia_Tiwanaku_1000BP_MH	0.0509749	0.467448	1
Peru_Lauricocha_8600BP_EA	Bolivia_Iroco_1050BP_MH	Bolivia_Miraflores_1100BP_MH	0.0632758	0.673648	1							Peru_Lauricocha_8600BP_EA	Bolivia_Iroco_1050BP_MH	Bolivia_Miraflores_1100BP_MH	0.0786114	0.459392	1
Peru_Lauricocha_8600BP_EA	Bolivia_Iroco_1050BP_MH	Peru_Cusco_Torontoy_A_450BP_LH	0.0233054	0.718529	1							Peru_Lauricocha_8600BP_EA	Bolivia_Iroco_1050BP_MH	Peru_Cusco_Torontoy_A_450BP_LH	0.0299177	0.385608	1
Peru_Lauricocha_8600BP_EA	Bolivia_Iroco_1050BP_MH	Peru_Cusco_Torontoy_B_450BP_LH	0.0574343	0.697526	1							Peru_Lauricocha_8600BP_EA	Bolivia_Iroco_1050BP_MH	Peru_Cusco_Torontoy_B_450BP_LH	0.0335904	0.431899	1
Peru_Lauricocha_8600BP_EA	Bolivia_Iroco_1050BP_MH	Chile_Pukara_700BP_LIP	0.126991	0.768261	1							Peru_Lauricocha_8600BP_EA	Bolivia_Iroco_1050BP_MH	Chile_Pukara_700BP_LIP	0.0380044	0.438456	1
Peru_Lauricocha_8600BP_EA	Bolivia_Iroco_1050BP_MH	Argentina_Aconcagua_500BP_LH.SG	0.0536273	0.564267	1							Peru_Lauricocha_8600BP_EA	Bolivia_Iroco_1050BP_MH	Argentina_Aconcagua_500BP_LH.SG	0.246678	0.579613	1
Peru_Lauricocha_8600BP_EA	Bolivia_Iroco_1050BP_MH	Aymara.SG	0.00185849	0.358898	1							Peru_Lauricocha_8600BP_EA	Bolivia_Iroco_1050BP_MH	Aymara.SG	0.496533	0.747081	1
Peru_Lauricocha_8600BP_EA	Bolivia_Iroco_1050BP_MH	Bolivia_Aymara.SG	0.0118408	0.642714	1							Peru_Lauricocha_8600BP_EA	Bolivia_Iroco_1050BP_MH	Bolivia_Aymara.SG	0.337346	0.782521	1
Peru_Lauricocha_8600BP_EA	Bolivia_Iroco_1050BP_MH	Chile_Conchali_700BP_LIP	0.075233	0.35762	1							Peru_Lauricocha_8600BP_EA	Bolivia_Iroco_1050BP_MH	Chile_Conchali_700BP_LIP	0.0580772	0.12586	1
Peru_Lauricocha_8600BP_EA	Bolivia_Iroco_1050BP_MH	Peru_Cuncaicha_4200BP_LA	0.00991793	0.23791	1							Peru_Lauricocha_8600BP_EA	Bolivia_Iroco_1050BP_MH	Peru_Cuncaicha_4200BP_LA	0.0117651	0.110544	1
Peru_Lauricocha_8600BP_EA	Bolivia_Iroco_1050BP_MH	Peru_Cusco_SanSebastian_610-490BP_LH-LIP	0.0825682	0.793847	1							Peru_Lauricocha_8600BP_EA	Bolivia_Iroco_1050BP_MH	Peru_Cusco_SanSebastian_610-490BP_LH-LIP	0.14277	0.579469	1
Peru_Lauricocha_8600BP_EA	Bolivia_Iroco_1050BP_MH	Peru_La_Galgada_4100BP_LA	0.0793677	0.399912	1							Peru_Lauricocha_8600BP_EA	Bolivia_Iroco_1050BP_MH	Peru_La_Galgada_4100BP_LA	0.347162	0.761937	1
Peru_Lauricocha_8600BP_EA	Bolivia_Iroco_1050BP_MH	Peru_Lauricocha_3500BP_IP	0.200795	0.860095	1							Peru_Lauricocha_8600BP_EA	Bolivia_Iroco_1050BP_MH	Peru_Lauricocha_3500BP_IP	0.270658	0.729842	1
Peru_Lauricocha_8600BP_EA	Bolivia_Iroco_1050BP_MH	Peru_Lauricocha_5800BP_MA	0.324214	0.334659	1							Peru_Lauricocha_8600BP_EA	Bolivia_Iroco_1050BP_MH	Peru_Lauricocha_5800BP_MA	0.281008	0.433112	1
Peru_Lauricocha_8600BP_EA	Bolivia_Iroco_1050BP_MH	Chile_LosRieles_5100BP_MA	0.0521317	0.322826	1							Peru_Lauricocha_8600BP_EA	Bolivia_Iroco_1050BP_MH	Chile_LosRieles_5100BP_MA	0.119186	0.156473	1
Peru_Lauricocha_8600BP_EA	Bolivia_Iroco_1050BP_MH	Chile_CaletaHuelen_1100BP_MH	0.44772	0.752509	1							Peru_Lauricocha_8600BP_EA	Bolivia_Iroco_1050BP_MH	Chile_CaletaHuelen_1100BP_MH	0.395404	0.727784	1
Peru_Lauricocha_8600BP_EA	Bolivia_Iroco_1050BP_MH	Chile_Pica8_700BP_LIP	0.0197657	0.521923	1							Peru_Lauricocha_8600BP_EA	Bolivia_Iroco_1050BP_MH	Chile_Pica8_700BP_LIP	0.0198094	0.210985	1
Peru_Lauricocha_8600BP_EA	Bolivia_Iroco_1050BP_MH	Peru_Cuncaicha_3300BP_IP	0.011068	0.241731	1							Peru_Lauricocha_8600BP_EA	Bolivia_Iroco_1050BP_MH	Peru_Cuncaicha_3300BP_IP	0.0247336	0.107538	1
Peru_Lauricocha_8600BP_EA	Bolivia_Iroco_1050BP_MH	Peru_Kaillachuro_Unknown.SG	0.0231458	0.309026	1							Peru_Lauricocha_8600BP_EA	Bolivia_Iroco_1050BP_MH	Peru_Kaillachuro_Unknown.SG	0.199286	0.270428	1
Peru_Lauricocha_8600BP_EA	Bolivia_Iroco_1050BP_MH	Peru_RioUncallane_1700BP_EIP.SG	0.136127	0.721679	1							Peru_Lauricocha_8600BP_EA	Bolivia_Iroco_1050BP_MH	Peru_RioUncallane_1700BP_EIP.SG	0.296668	0.751349	1
Peru_Lauricocha_8600BP_EA	Bolivia_Iroco_1050BP_MH	Quechua.DG	0.00807791	0.431794	1							Peru_Lauricocha_8600BP_EA	Bolivia_Iroco_1050BP_MH	Quechua.DG	0.237724	0.584294	1
Peru_Lauricocha_8600BP_EA	Bolivia_Iroco_1050BP_MH	Bolivia_Tiwanaku_1000BP_MH	0.0161269	0.310231	1							Peru_Lauricocha_8600BP_EA	Bolivia_Iroco_1050BP_MH	Bolivia_Tiwanaku_1000BP_MH	0.252221	0.38949	1
Peru_Lauricocha_8600BP_EA	Bolivia_Miraflores_1100BP_MH	Peru_Cusco_Torontoy_A_450BP_LH	0.000913342	0.0357825	1							Peru_Lauricocha_8600BP_EA	Bolivia_Miraflores_1100BP_MH	Peru_Cusco_Torontoy_A_450BP_LH	0.00302671	0.0229478	1
Peru_Lauricocha_8600BP_EA	Bolivia_Miraflores_1100BP_MH	Peru_Cusco_Torontoy_B_450BP_LH	0.0223367	0.717471	1							Peru_Lauricocha_8600BP_EA	Bolivia_Miraflores_1100BP_MH	Peru_Cusco_Torontoy_B_450BP_LH	0.0559638	0.98034	1
Peru_Lauricocha_8600BP_EA	Bolivia_Miraflores_1100BP_MH	Chile_Pukara_700BP_LIP	0.00396904	0.0856836	1							Peru_Lauricocha_8600BP_EA	Bolivia_Miraflores_1100BP_MH	Chile_Pukara_700BP_LIP	0.00328613	0.0697409	1
Peru_Lauricocha_8600BP_EA	Bolivia_Miraflores_1100BP_MH	Argentina_Aconcagua_500BP_LH.SG	0.0305674	0.737512	1							Peru_Lauricocha_8600BP_EA	Bolivia_Miraflores_1100BP_MH	Argentina_Aconcagua_500BP_LH.SG	0.168291	0.848202	1
Peru_Lauricocha_8600BP_EA	Bolivia_Miraflores_1100BP_MH	Aymara.SG	0.000381499	0.0512403	1							Peru_Lauricocha_8600BP_EA	Bolivia_Miraflores_1100BP_MH	Aymara.SG	0.0996376	0.59585	1
Peru_Lauricocha_8600BP_EA	Bolivia_Miraflores_1100BP_MH	Bolivia_Aymara.SG	0.00016702	0.0117922	1							Peru_Lauricocha_8600BP_EA	Bolivia_Miraflores_1100BP_MH	Bolivia_Aymara.SG	0.00777621	0.0986437	1
Peru_Lauricocha_8600BP_EA	Bolivia_Miraflores_1100BP_MH	Chile_Conchali_700BP_LIP	0.0148885	0.0818796	1							Peru_Lauricocha_8600BP_EA	Bolivia_Miraflores_1100BP_MH	Chile_Conchali_700BP_LIP	0.0121371	0.0423991	1
Peru_Lauricocha_8600BP_EA	Bolivia_Miraflores_1100BP_MH	Peru_Cuncaicha_4200BP_LA	2.89161e-05	0.0110354	1							Peru_Lauricocha_8600BP_EA	Bolivia_Miraflores_1100BP_MH	Peru_Cuncaicha_4200BP_LA	0.0021966	0.0211631	1
Peru_Lauricocha_8600BP_EA	Bolivia_Miraflores_1100BP_MH	Peru_Cusco_SanSebastian_610-490BP_LH-LIP	0.0512889	0.860868	1							Peru_Lauricocha_8600BP_EA	Bolivia_Miraflores_1100BP_MH	Peru_Cusco_SanSebastian_610-490BP_LH-LIP	0.130286	0.787178	1
Peru_Lauricocha_8600BP_EA	Bolivia_Miraflores_1100BP_MH	Peru_La_Galgada_4100BP_LA	0.00544815	0.110976	1							Peru_Lauricocha_8600BP_EA	Bolivia_Miraflores_1100BP_MH	Peru_La_Galgada_4100BP_LA	0.148574	0.713737	1
Peru_Lauricocha_8600BP_EA	Bolivia_Miraflores_1100BP_MH	Peru_Lauricocha_3500BP_IP	0.0609156	0.774558	1							Peru_Lauricocha_8600BP_EA	Bolivia_Miraflores_1100BP_MH	Peru_Lauricocha_3500BP_IP	0.14044	0.555424	1
Peru_Lauricocha_8600BP_EA	Bolivia_Miraflores_1100BP_MH	Peru_Lauricocha_5800BP_MA	0.0121362	0.300743	1							Peru_Lauricocha_8600BP_EA	Bolivia_Miraflores_1100BP_MH	Peru_Lauricocha_5800BP_MA	0.0481526	0.423297	1
Peru_Lauricocha_8600BP_EA	Bolivia_Miraflores_1100BP_MH	Chile_LosRieles_5100BP_MA	0.0157448	0.211187	1							Peru_Lauricocha_8600BP_EA	Bolivia_Miraflores_1100BP_MH	Chile_LosRieles_5100BP_MA	0.0376952	0.118694	1
Peru_Lauricocha_8600BP_EA	Bolivia_Miraflores_1100BP_MH	Chile_CaletaHuelen_1100BP_MH	0.00970995	0.229421	1							Peru_Lauricocha_8600BP_EA	Bolivia_Miraflores_1100BP_MH	Chile_CaletaHuelen_1100BP_MH	0.0535271	0.292572	1
Peru_Lauricocha_8600BP_EA	Bolivia_Miraflores_1100BP_MH	Chile_Pica8_700BP_LIP	0.0098396	0.422367	1							Peru_Lauricocha_8600BP_EA	Bolivia_Miraflores_1100BP_MH	Chile_Pica8_700BP_LIP	0.0247168	0.260222	1
Peru_Lauricocha_8600BP_EA	Bolivia_Miraflores_1100BP_MH	Peru_Cuncaicha_3300BP_IP	0.000215875	0.00928675	1							Peru_Lauricocha_8600BP_EA	Bolivia_Miraflores_1100BP_MH	Peru_Cuncaicha_3300BP_IP	0.000642718	0.0886344	1
Peru_Lauricocha_8600BP_EA	Bolivia_Miraflores_1100BP_MH	Peru_Kaillachuro_Unknown.SG	0.00123376	0.0118683	1							Peru_Lauricocha_8600BP_EA	Bolivia_Miraflores_1100BP_MH	Peru_Kaillachuro_Unknown.SG	0.02524	0.149141	1
Peru_Lauricocha_8600BP_EA	Bolivia_Miraflores_1100BP_MH	Peru_RioUncallane_1700BP_EIP.SG	0.00161073	0.0327021	1							Peru_Lauricocha_8600BP_EA	Bolivia_Miraflores_1100BP_MH	Peru_RioUncallane_1700BP_EIP.SG	0.0570492	0.188848	1
Peru_Lauricocha_8600BP_EA	Bolivia_Miraflores_1100BP_MH	Quechua.DG	4.28506e-05	0.00671044	1							Peru_Lauricocha_8600BP_EA	Bolivia_Miraflores_1100BP_MH	Quechua.DG	0.00793591	0.115938	1
Peru_Lauricocha_8600BP_EA	Bolivia_Miraflores_1100BP_MH	Bolivia_Tiwanaku_1000BP_MH	0.0134215	0.391172	1							Peru_Lauricocha_8600BP_EA	Bolivia_Miraflores_1100BP_MH	Bolivia_Tiwanaku_1000BP_MH	0.169212	0.653667	1
Peru_Lauricocha_8600BP_EA	Peru_Cusco_Torontoy_A_450BP_LH	Peru_Cusco_Torontoy_B_450BP_LH	0.00219287	0.204494	1							Peru_Lauricocha_8600BP_EA	Peru_Cusco_Torontoy_A_450BP_LH	Peru_Cusco_Torontoy_B_450BP_LH	0.00373624	0.110182	1
Peru_Lauricocha_8600BP_EA	Peru_Cusco_Torontoy_A_450BP_LH	Chile_Pukara_700BP_LIP	0.0191547	0.984434	1							Peru_Lauricocha_8600BP_EA	Peru_Cusco_Torontoy_A_450BP_LH	Chile_Pukara_700BP_LIP	0.015308	0.921575	1
Peru_Lauricocha_8600BP_EA	Peru_Cusco_Torontoy_A_450BP_LH	Argentina_Aconcagua_500BP_LH.SG	0.00178031	0.0677633	1							Peru_Lauricocha_8600BP_EA	Peru_Cusco_Torontoy_A_450BP_LH	Argentina_Aconcagua_500BP_LH.SG	0.0230257	0.203249	1
Peru_Lauricocha_8600BP_EA	Peru_Cusco_Torontoy_A_450BP_LH	Aymara.SG	3.90381e-05	0.0333791	1							Peru_Lauricocha_8600BP_EA	Peru_Cusco_Torontoy_A_450BP_LH	Aymara.SG	0.0559963	0.683893	1
Peru_Lauricocha_8600BP_EA	Peru_Cusco_Torontoy_A_450BP_LH	Bolivia_Aymara.SG	0.00242643	0.371031	1							Peru_Lauricocha_8600BP_EA	Peru_Cusco_Torontoy_A_450BP_LH	Bolivia_Aymara.SG	0.0805938	0.692125	1
Peru_Lauricocha_8600BP_EA	Peru_Cusco_Torontoy_A_450BP_LH	Chile_Conchali_700BP_LIP	0.0202287	0.724559	1							Peru_Lauricocha_8600BP_EA	Peru_Cusco_Torontoy_A_450BP_LH	Chile_Conchali_700BP_LIP	0.0429933	0.470718	1
Peru_Lauricocha_8600BP_EA	Peru_Cusco_Torontoy_A_450BP_LH	Peru_Cuncaicha_4200BP_LA	0.00113289	0.0961816	1							Peru_Lauricocha_8600BP_EA	Peru_Cusco_Torontoy_A_450BP_LH	Peru_Cuncaicha_4200BP_LA	0.00729658	0.181956	1
Peru_Lauricocha_8600BP_EA	Peru_Cusco_Torontoy_A_450BP_LH	Peru_Cusco_SanSebastian_610-490BP_LH-LIP	0.00485261	0.300942	1							Peru_Lauricocha_8600BP_EA	Peru_Cusco_Torontoy_A_450BP_LH	Peru_Cusco_SanSebastian_610-490BP_LH-LIP	0.0202789	0.148134	1
Peru_Lauricocha_8600BP_EA	Peru_Cusco_Torontoy_A_450BP_LH	Peru_La_Galgada_4100BP_LA	0.00250839	0.0322255	1							Peru_Lauricocha_8600BP_EA	Peru_Cusco_Torontoy_A_450BP_LH	Peru_La_Galgada_4100BP_LA	0.0297608	0.279777	1
Peru_Lauricocha_8600BP_EA	Peru_Cusco_Torontoy_A_450BP_LH	Peru_Lauricocha_3500BP_IP	0.0153182	0.413917	1							Peru_Lauricocha_8600BP_EA	Peru_Cusco_Torontoy_A_450BP_LH	Peru_Lauricocha_3500BP_IP	0.0417272	0.282152	1
Peru_Lauricocha_8600BP_EA	Peru_Cusco_Torontoy_A_450BP_LH	Peru_Lauricocha_5800BP_MA	0.0165399	0.454706	1							Peru_Lauricocha_8600BP_EA	Peru_Cusco_Torontoy_A_450BP_LH	Peru_Lauricocha_5800BP_MA	0.0431389	0.508606	1
Peru_Lauricocha_8600BP_EA	Peru_Cusco_Torontoy_A_450BP_LH	Chile_LosRieles_5100BP_MA	0.00292989	0.159825	1							Peru_Lauricocha_8600BP_EA	Peru_Cusco_Torontoy_A_450BP_LH	Chile_LosRieles_5100BP_MA	0.0262669	0.157825	1
Peru_Lauricocha_8600BP_EA	Peru_Cusco_Torontoy_A_450BP_LH	Chile_CaletaHuelen_1100BP_MH	0.018793	0.463824	1							Peru_Lauricocha_8600BP_EA	Peru_Cusco_Torontoy_A_450BP_LH	Chile_CaletaHuelen_1100BP_MH	0.0373888	0.388344	1
Peru_Lauricocha_8600BP_EA	Peru_Cusco_Torontoy_A_450BP_LH	Chile_Pica8_700BP_LIP	0.0050666	0.865821	1							Peru_Lauricocha_8600BP_EA	Peru_Cusco_Torontoy_A_450BP_LH	Chile_Pica8_700BP_LIP	0.0164328	0.575909	1
Peru_Lauricocha_8600BP_EA	Peru_Cusco_Torontoy_A_450BP_LH	Peru_Cuncaicha_3300BP_IP	1.1394e-05	0.00308091	1							Peru_Lauricocha_8600BP_EA	Peru_Cusco_Torontoy_A_450BP_LH	Peru_Cuncaicha_3300BP_IP	0.000494071	0.0239393	1
Peru_Lauricocha_8600BP_EA	Peru_Cusco_Torontoy_A_450BP_LH	Peru_Kaillachuro_Unknown.SG	0.00046138	0.0166209	1							Peru_Lauricocha_8600BP_EA	Peru_Cusco_Torontoy_A_450BP_LH	Peru_Kaillachuro_Unknown.SG	0.0144609	0.223733	1
Peru_Lauricocha_8600BP_EA	Peru_Cusco_Torontoy_A_450BP_LH	Peru_RioUncallane_1700BP_EIP.SG	0.0173575	0.790643	1							Peru_Lauricocha_8600BP_EA	Peru_Cusco_Torontoy_A_450BP_LH	Peru_RioUncallane_1700BP_EIP.SG	0.0813476	0.807034	1
Peru_Lauricocha_8600BP_EA	Peru_Cusco_Torontoy_A_450BP_LH	Quechua.DG	0.000743929	0.147227	1							Peru_Lauricocha_8600BP_EA	Peru_Cusco_Torontoy_A_450BP_LH	Quechua.DG	0.0476287	0.512283	1
Peru_Lauricocha_8600BP_EA	Peru_Cusco_Torontoy_A_450BP_LH	Bolivia_Tiwanaku_1000BP_MH	0.00202717	0.192591	1							Peru_Lauricocha_8600BP_EA	Peru_Cusco_Torontoy_A_450BP_LH	Bolivia_Tiwanaku_1000BP_MH	0.0663742	0.597573	1
Peru_Lauricocha_8600BP_EA	Peru_Cusco_Torontoy_B_450BP_LH	Chile_Pukara_700BP_LIP	0.0106515	0.431898	1							Peru_Lauricocha_8600BP_EA	Peru_Cusco_Torontoy_B_450BP_LH	Chile_Pukara_700BP_LIP	0.0057062	0.259154	1
Peru_Lauricocha_8600BP_EA	Peru_Cusco_Torontoy_B_450BP_LH	Argentina_Aconcagua_500BP_LH.SG	0.00687876	0.139643	1							Peru_Lauricocha_8600BP_EA	Peru_Cusco_Torontoy_B_450BP_LH	Argentina_Aconcagua_500BP_LH.SG	0.0715529	0.816193	1
Peru_Lauricocha_8600BP_EA	Peru_Cusco_Torontoy_B_450BP_LH	Aymara.SG	1.82228e-05	0.0052049	1							Peru_Lauricocha_8600BP_EA	Peru_Cusco_Torontoy_B_450BP_LH	Aymara.SG	0.0414444	0.590959	1
Peru_Lauricocha_8600BP_EA	Peru_Cusco_Torontoy_B_450BP_LH	Bolivia_Aymara.SG	0.000428258	0.0155888	1							Peru_Lauricocha_8600BP_EA	Peru_Cusco_Torontoy_B_450BP_LH	Bolivia_Aymara.SG	0.035688	0.240756	1
Peru_Lauricocha_8600BP_EA	Peru_Cusco_Torontoy_B_450BP_LH	Chile_Conchali_700BP_LIP	0.0223517	0.282112	1							Peru_Lauricocha_8600BP_EA	Peru_Cusco_Torontoy_B_450BP_LH	Chile_Conchali_700BP_LIP	0.0216514	0.156493	1
Peru_Lauricocha_8600BP_EA	Peru_Cusco_Torontoy_B_450BP_LH	Peru_Cuncaicha_4200BP_LA	0.000958372	0.0207607	1							Peru_Lauricocha_8600BP_EA	Peru_Cusco_Torontoy_B_450BP_LH	Peru_Cuncaicha_4200BP_LA	0.00417332	0.0974724	1
Peru_Lauricocha_8600BP_EA	Peru_Cusco_Torontoy_B_450BP_LH	Peru_Cusco_SanSebastian_610-490BP_LH-LIP	0.0170108	0.697046	1							Peru_Lauricocha_8600BP_EA	Peru_Cusco_Torontoy_B_450BP_LH	Peru_Cusco_SanSebastian_610-490BP_LH-LIP	0.0445843	0.849649	1
Peru_Lauricocha_8600BP_EA	Peru_Cusco_Torontoy_B_450BP_LH	Peru_La_Galgada_4100BP_LA	0.00243042	0.0246314	1							Peru_Lauricocha_8600BP_EA	Peru_Cusco_Torontoy_B_450BP_LH	Peru_La_Galgada_4100BP_LA	0.0557989	0.566584	1
Peru_Lauricocha_8600BP_EA	Peru_Cusco_Torontoy_B_450BP_LH	Peru_Lauricocha_3500BP_IP	0.0252726	0.618253	1							Peru_Lauricocha_8600BP_EA	Peru_Cusco_Torontoy_B_450BP_LH	Peru_Lauricocha_3500BP_IP	0.0600076	0.589374	1
Peru_Lauricocha_8600BP_EA	Peru_Cusco_Torontoy_B_450BP_LH	Peru_Lauricocha_5800BP_MA	0.0149943	0.312269	1							Peru_Lauricocha_8600BP_EA	Peru_Cusco_Torontoy_B_450BP_LH	Peru_Lauricocha_5800BP_MA	0.021446	0.426343	1
Peru_Lauricocha_8600BP_EA	Peru_Cusco_Torontoy_B_450BP_LH	Chile_LosRieles_5100BP_MA	0.00307006	0.0725397	1							Peru_Lauricocha_8600BP_EA	Peru_Cusco_Torontoy_B_450BP_LH	Chile_LosRieles_5100BP_MA	0.0259572	0.215288	1
Peru_Lauricocha_8600BP_EA	Peru_Cusco_Torontoy_B_450BP_LH	Chile_CaletaHuelen_1100BP_MH	0.0257925	0.297583	1							Peru_Lauricocha_8600BP_EA	Peru_Cusco_Torontoy_B_450BP_LH	Chile_CaletaHuelen_1100BP_MH	0.0287692	0.290175	1
Peru_Lauricocha_8600BP_EA	Peru_Cusco_Torontoy_B_450BP_LH	Chile_Pica8_700BP_LIP	0.00731873	0.55267	1							Peru_Lauricocha_8600BP_EA	Peru_Cusco_Torontoy_B_450BP_LH	Chile_Pica8_700BP_LIP	0.0167202	0.493596	1
Peru_Lauricocha_8600BP_EA	Peru_Cusco_Torontoy_B_450BP_LH	Peru_Cuncaicha_3300BP_IP	9.90459e-06	0.0226602	1							Peru_Lauricocha_8600BP_EA	Peru_Cusco_Torontoy_B_450BP_LH	Peru_Cuncaicha_3300BP_IP	0.000121589	0.0727022	1
Peru_Lauricocha_8600BP_EA	Peru_Cusco_Torontoy_B_450BP_LH	Peru_Kaillachuro_Unknown.SG	0.000311095	0.0137694	1							Peru_Lauricocha_8600BP_EA	Peru_Cusco_Torontoy_B_450BP_LH	Peru_Kaillachuro_Unknown.SG	0.0223896	0.15745	1
Peru_Lauricocha_8600BP_EA	Peru_Cusco_Torontoy_B_450BP_LH	Peru_RioUncallane_1700BP_EIP.SG	0.010725	0.12276	1							Peru_Lauricocha_8600BP_EA	Peru_Cusco_Torontoy_B_450BP_LH	Peru_RioUncallane_1700BP_EIP.SG	0.0641949	0.511315	1
Peru_Lauricocha_8600BP_EA	Peru_Cusco_Torontoy_B_450BP_LH	Quechua.DG	4.39671e-05	0.00695308	1							Peru_Lauricocha_8600BP_EA	Peru_Cusco_Torontoy_B_450BP_LH	Quechua.DG	0.00559454	0.0930168	1
Peru_Lauricocha_8600BP_EA	Peru_Cusco_Torontoy_B_450BP_LH	Bolivia_Tiwanaku_1000BP_MH	0.00370564	0.308209	1							Peru_Lauricocha_8600BP_EA	Peru_Cusco_Torontoy_B_450BP_LH	Bolivia_Tiwanaku_1000BP_MH	0.110349	0.84059	1
Peru_Lauricocha_8600BP_EA	Chile_Pukara_700BP_LIP	Argentina_Aconcagua_500BP_LH.SG	0.0108762	0.142446	1							Peru_Lauricocha_8600BP_EA	Chile_Pukara_700BP_LIP	Argentina_Aconcagua_500BP_LH.SG	0.0326362	0.297647	1
Peru_Lauricocha_8600BP_EA	Chile_Pukara_700BP_LIP	Aymara.SG	0.000138379	0.0189327	1							Peru_Lauricocha_8600BP_EA	Chile_Pukara_700BP_LIP	Aymara.SG	0.0533361	0.608266	1
Peru_Lauricocha_8600BP_EA	Chile_Pukara_700BP_LIP	Bolivia_Aymara.SG	0.00568041	0.298201	1							Peru_Lauricocha_8600BP_EA	Chile_Pukara_700BP_LIP	Bolivia_Aymara.SG	0.0828693	0.787637	1
Peru_Lauricocha_8600BP_EA	Chile_Pukara_700BP_LIP	Chile_Conchali_700BP_LIP	0.0530597	0.899085	1							Peru_Lauricocha_8600BP_EA	Chile_Pukara_700BP_LIP	Chile_Conchali_700BP_LIP	0.0354849	0.757454	1
Peru_Lauricocha_8600BP_EA	Chile_Pukara_700BP_LIP	Peru_Cuncaicha_4200BP_LA	0.00291904	0.0893142	1							Peru_Lauricocha_8600BP_EA	Chile_Pukara_700BP_LIP	Peru_Cuncaicha_4200BP_LA	0.00286383	0.126582	1
Peru_Lauricocha_8600BP_EA	Chile_Pukara_700BP_LIP	Peru_Cusco_SanSebastian_610-490BP_LH-LIP	0.0138081	0.196377	1							Peru_Lauricocha_8600BP_EA	Chile_Pukara_700BP_LIP	Peru_Cusco_SanSebastian_610-490BP_LH-LIP	0.0145513	0.156249	1
Peru_Lauricocha_8600BP_EA	Chile_Pukara_700BP_LIP	Peru_La_Galgada_4100BP_LA	0.00883838	0.0145525	1							Peru_Lauricocha_8600BP_EA	Chile_Pukara_700BP_LIP	Peru_La_Galgada_4100BP_LA	0.028177	0.261136	1
Peru_Lauricocha_8600BP_EA	Chile_Pukara_700BP_LIP	Peru_Lauricocha_3500BP_IP	0.0384064	0.335015	1							Peru_Lauricocha_8600BP_EA	Chile_Pukara_700BP_LIP	Peru_Lauricocha_3500BP_IP	0.0325761	0.29189	1
Peru_Lauricocha_8600BP_EA	Chile_Pukara_700BP_LIP	Peru_Lauricocha_5800BP_MA	0.0601197	0.325803	1							Peru_Lauricocha_8600BP_EA	Chile_Pukara_700BP_LIP	Peru_Lauricocha_5800BP_MA	0.0422455	0.429578	1
Peru_Lauricocha_8600BP_EA	Chile_Pukara_700BP_LIP	Chile_LosRieles_5100BP_MA	0.00993128	0.180033	1							Peru_Lauricocha_8600BP_EA	Chile_Pukara_700BP_LIP	Chile_LosRieles_5100BP_MA	0.0229432	0.183731	1
Peru_Lauricocha_8600BP_EA	Chile_Pukara_700BP_LIP	Chile_CaletaHuelen_1100BP_MH	0.0570695	0.275613	1							Peru_Lauricocha_8600BP_EA	Chile_Pukara_700BP_LIP	Chile_CaletaHuelen_1100BP_MH	0.0391428	0.292207	1
Peru_Lauricocha_8600BP_EA	Chile_Pukara_700BP_LIP	Chile_Pica8_700BP_LIP	0.00994649	0.587272	1							Peru_Lauricocha_8600BP_EA	Chile_Pukara_700BP_LIP	Chile_Pica8_700BP_LIP	0.00709397	0.339743	1
Peru_Lauricocha_8600BP_EA	Chile_Pukara_700BP_LIP	Peru_Cuncaicha_3300BP_IP	0.000295379	0.0241812	1							Peru_Lauricocha_8600BP_EA	Chile_Pukara_700BP_LIP	Peru_Cuncaicha_3300BP_IP	0.000477114	0.0438159	1
Peru_Lauricocha_8600BP_EA	Chile_Pukara_700BP_LIP	Peru_Kaillachuro_Unknown.SG	0.00277954	0.0461092	1							Peru_Lauricocha_8600BP_EA	Chile_Pukara_700BP_LIP	Peru_Kaillachuro_Unknown.SG	0.0372641	0.316299	1
Peru_Lauricocha_8600BP_EA	Chile_Pukara_700BP_LIP	Peru_RioUncallane_1700BP_EIP.SG	0.0280606	0.581667	1							Peru_Lauricocha_8600BP_EA	Chile_Pukara_700BP_LIP	Peru_RioUncallane_1700BP_EIP.SG	0.0570819	0.696702	1
Peru_Lauricocha_8600BP_EA	Chile_Pukara_700BP_LIP	Quechua.DG	0.0012047	0.0876953	1							Peru_Lauricocha_8600BP_EA	Chile_Pukara_700BP_LIP	Quechua.DG	0.0195053	0.330226	1
Peru_Lauricocha_8600BP_EA	Chile_Pukara_700BP_LIP	Bolivia_Tiwanaku_1000BP_MH	0.00371831	0.147386	1							Peru_Lauricocha_8600BP_EA	Chile_Pukara_700BP_LIP	Bolivia_Tiwanaku_1000BP_MH	0.0643611	0.635587	1
Peru_Lauricocha_8600BP_EA	Argentina_Aconcagua_500BP_LH.SG	Aymara.SG	0.00146058	0.515313	1							Peru_Lauricocha_8600BP_EA	Argentina_Aconcagua_500BP_LH.SG	Aymara.SG	0.521408	0.69099	1
Peru_Lauricocha_8600BP_EA	Argentina_Aconcagua_500BP_LH.SG	Bolivia_Aymara.SG	0.00993249	0.44153	1							Peru_Lauricocha_8600BP_EA	Argentina_Aconcagua_500BP_LH.SG	Bolivia_Aymara.SG	0.172679	0.206763	1
Peru_Lauricocha_8600BP_EA	Argentina_Aconcagua_500BP_LH.SG	Chile_Conchali_700BP_LIP	0.0237825	0.26038	1							Peru_Lauricocha_8600BP_EA	Argentina_Aconcagua_500BP_LH.SG	Chile_Conchali_700BP_LIP	0.155754	0.269557	1
Peru_Lauricocha_8600BP_EA	Argentina_Aconcagua_500BP_LH.SG	Peru_Cuncaicha_4200BP_LA	0.00142281	0.0227578	1							Peru_Lauricocha_8600BP_EA	Argentina_Aconcagua_500BP_LH.SG	Peru_Cuncaicha_4200BP_LA	0.0569321	0.341589	1
Peru_Lauricocha_8600BP_EA	Argentina_Aconcagua_500BP_LH.SG	Peru_Cusco_SanSebastian_610-490BP_LH-LIP	0.0244012	0.624535	1							Peru_Lauricocha_8600BP_EA	Argentina_Aconcagua_500BP_LH.SG	Peru_Cusco_SanSebastian_610-490BP_LH-LIP	0.205749	0.594564	1
Peru_Lauricocha_8600BP_EA	Argentina_Aconcagua_500BP_LH.SG	Peru_La_Galgada_4100BP_LA	0.0292985	0.643051	1							Peru_Lauricocha_8600BP_EA	Argentina_Aconcagua_500BP_LH.SG	Peru_La_Galgada_4100BP_LA	0.489824	0.856556	1
Peru_Lauricocha_8600BP_EA	Argentina_Aconcagua_500BP_LH.SG	Peru_Lauricocha_3500BP_IP	0.0520171	0.671555	1							Peru_Lauricocha_8600BP_EA	Argentina_Aconcagua_500BP_LH.SG	Peru_Lauricocha_3500BP_IP	0.305933	0.597467	1
Peru_Lauricocha_8600BP_EA	Argentina_Aconcagua_500BP_LH.SG	Peru_Lauricocha_5800BP_MA	0.0322488	0.307674	1							Peru_Lauricocha_8600BP_EA	Argentina_Aconcagua_500BP_LH.SG	Peru_Lauricocha_5800BP_MA	0.236222	0.442554	1
Peru_Lauricocha_8600BP_EA	Argentina_Aconcagua_500BP_LH.SG	Chile_LosRieles_5100BP_MA	0.0352976	0.807644	1							Peru_Lauricocha_8600BP_EA	Argentina_Aconcagua_500BP_LH.SG	Chile_LosRieles_5100BP_MA	0.260493	0.537025	1
Peru_Lauricocha_8600BP_EA	Argentina_Aconcagua_500BP_LH.SG	Chile_CaletaHuelen_1100BP_MH	0.0373852	0.350048	1							Peru_Lauricocha_8600BP_EA	Argentina_Aconcagua_500BP_LH.SG	Chile_CaletaHuelen_1100BP_MH	0.353181	0.412814	1
Peru_Lauricocha_8600BP_EA	Argentina_Aconcagua_500BP_LH.SG	Chile_Pica8_700BP_LIP	0.00654714	0.347221	1							Peru_Lauricocha_8600BP_EA	Argentina_Aconcagua_500BP_LH.SG	Chile_Pica8_700BP_LIP	0.0544915	0.341818	1
Peru_Lauricocha_8600BP_EA	Argentina_Aconcagua_500BP_LH.SG	Peru_Cuncaicha_3300BP_IP	0.000536326	0.0323948	1							Peru_Lauricocha_8600BP_EA	Argentina_Aconcagua_500BP_LH.SG	Peru_Cuncaicha_3300BP_IP	0.0143297	0.163171	1
Peru_Lauricocha_8600BP_EA	Argentina_Aconcagua_500BP_LH.SG	Peru_Kaillachuro_Unknown.SG	0.00435752	0.246473	1							Peru_Lauricocha_8600BP_EA	Argentina_Aconcagua_500BP_LH.SG	Peru_Kaillachuro_Unknown.SG	0.204768	0.24208	1
Peru_Lauricocha_8600BP_EA	Argentina_Aconcagua_500BP_LH.SG	Peru_RioUncallane_1700BP_EIP.SG	0.0398679	0.499801	1							Peru_Lauricocha_8600BP_EA	Argentina_Aconcagua_500BP_LH.SG	Peru_RioUncallane_1700BP_EIP.SG	0.309181	0.500903	1
Peru_Lauricocha_8600BP_EA	Argentina_Aconcagua_500BP_LH.SG	Quechua.DG	0.00168579	0.109348	1							Peru_Lauricocha_8600BP_EA	Argentina_Aconcagua_500BP_LH.SG	Quechua.DG	0.0721838	0.169691	1
Peru_Lauricocha_8600BP_EA	Argentina_Aconcagua_500BP_LH.SG	Bolivia_Tiwanaku_1000BP_MH	0.0173568	0.530873	1							Peru_Lauricocha_8600BP_EA	Argentina_Aconcagua_500BP_LH.SG	Bolivia_Tiwanaku_1000BP_MH	0.451395	0.592729	1
Peru_Lauricocha_8600BP_EA	Aymara.SG	Bolivia_Aymara.SG	0.000875017	0.283342	1							Peru_Lauricocha_8600BP_EA	Aymara.SG	Bolivia_Aymara.SG	0.366659	0.662523	1
Peru_Lauricocha_8600BP_EA	Aymara.SG	Chile_Conchali_700BP_LIP	0.000438802	0.0897431	1							Peru_Lauricocha_8600BP_EA	Aymara.SG	Chile_Conchali_700BP_LIP	0.159107	0.583798	1
Peru_Lauricocha_8600BP_EA	Aymara.SG	Peru_Cuncaicha_4200BP_LA	8.60682e-06	0.0106354	1							Peru_Lauricocha_8600BP_EA	Aymara.SG	Peru_Cuncaicha_4200BP_LA	0.101904	0.689038	1
Peru_Lauricocha_8600BP_EA	Aymara.SG	Peru_Cusco_SanSebastian_610-490BP_LH-LIP	0.00139627	0.23164	1							Peru_Lauricocha_8600BP_EA	Aymara.SG	Peru_Cusco_SanSebastian_610-490BP_LH-LIP	0.234702	0.686241	1
Peru_Lauricocha_8600BP_EA	Aymara.SG	Peru_La_Galgada_4100BP_LA	0.000441349	0.113747	1							Peru_Lauricocha_8600BP_EA	Aymara.SG	Peru_La_Galgada_4100BP_LA	0.761468	0.933086	1
Peru_Lauricocha_8600BP_EA	Aymara.SG	Peru_Lauricocha_3500BP_IP	0.00526558	0.743594	1							Peru_Lauricocha_8600BP_EA	Aymara.SG	Peru_Lauricocha_3500BP_IP	0.614938	0.881355	1
Peru_Lauricocha_8600BP_EA	Aymara.SG	Peru_Lauricocha_5800BP_MA	0.00236746	0.31292	1							Peru_Lauricocha_8600BP_EA	Aymara.SG	Peru_Lauricocha_5800BP_MA	0.724472	0.436428	1
Peru_Lauricocha_8600BP_EA	Aymara.SG	Chile_LosRieles_5100BP_MA	0.00150947	0.435151	1							Peru_Lauricocha_8600BP_EA	Aymara.SG	Chile_LosRieles_5100BP_MA	0.491451	0.745862	1
Peru_Lauricocha_8600BP_EA	Aymara.SG	Chile_CaletaHuelen_1100BP_MH	0.0018245	0.358842	1							Peru_Lauricocha_8600BP_EA	Aymara.SG	Chile_CaletaHuelen_1100BP_MH	0.805729	0.994118	1
Peru_Lauricocha_8600BP_EA	Aymara.SG	Chile_Pica8_700BP_LIP	0.000100603	0.0668461	1							Peru_Lauricocha_8600BP_EA	Aymara.SG	Chile_Pica8_700BP_LIP	0.0741531	0.653928	1
Peru_Lauricocha_8600BP_EA	Aymara.SG	Peru_Cuncaicha_3300BP_IP	0.000186122	0.28701	1							Peru_Lauricocha_8600BP_EA	Aymara.SG	Peru_Cuncaicha_3300BP_IP	0.185009	0.880566	1
Peru_Lauricocha_8600BP_EA	Aymara.SG	Peru_Kaillachuro_Unknown.SG	0.000285463	0.134669	1							Peru_Lauricocha_8600BP_EA	Aymara.SG	Peru_Kaillachuro_Unknown.SG	0.539203	0.604484	1
Peru_Lauricocha_8600BP_EA	Aymara.SG	Peru_RioUncallane_1700BP_EIP.SG	0.000311447	0.069797	1							Peru_Lauricocha_8600BP_EA	Aymara.SG	Peru_RioUncallane_1700BP_EIP.SG	0.401818	0.741632	1
Peru_Lauricocha_8600BP_EA	Aymara.SG	Quechua.DG	7.70321e-05	0.0414131	1							Peru_Lauricocha_8600BP_EA	Aymara.SG	Quechua.DG	0.497117	0.866866	1
Peru_Lauricocha_8600BP_EA	Aymara.SG	Bolivia_Tiwanaku_1000BP_MH	0.0011892	0.526777	1							Peru_Lauricocha_8600BP_EA	Aymara.SG	Bolivia_Tiwanaku_1000BP_MH	0.580331	0.596666	1
Peru_Lauricocha_8600BP_EA	Bolivia_Aymara.SG	Chile_Conchali_700BP_LIP	0.00292346	0.129369	1							Peru_Lauricocha_8600BP_EA	Bolivia_Aymara.SG	Chile_Conchali_700BP_LIP	0.0689666	0.113776	1
Peru_Lauricocha_8600BP_EA	Bolivia_Aymara.SG	Peru_Cuncaicha_4200BP_LA	5.83383e-06	0.00905673	1							Peru_Lauricocha_8600BP_EA	Bolivia_Aymara.SG	Peru_Cuncaicha_4200BP_LA	0.00685738	0.104432	1
Peru_Lauricocha_8600BP_EA	Bolivia_Aymara.SG	Peru_Cusco_SanSebastian_610-490BP_LH-LIP	0.00748798	0.322185	1							Peru_Lauricocha_8600BP_EA	Bolivia_Aymara.SG	Peru_Cusco_SanSebastian_610-490BP_LH-LIP	0.118973	0.22625	1
Peru_Lauricocha_8600BP_EA	Bolivia_Aymara.SG	Peru_La_Galgada_4100BP_LA	0.00219462	0.124255	1							Peru_Lauricocha_8600BP_EA	Bolivia_Aymara.SG	Peru_La_Galgada_4100BP_LA	0.241443	0.324227	1
Peru_Lauricocha_8600BP_EA	Bolivia_Aymara.SG	Peru_Lauricocha_3500BP_IP	0.0239482	0.717816	1							Peru_Lauricocha_8600BP_EA	Bolivia_Aymara.SG	Peru_Lauricocha_3500BP_IP	0.368034	0.616325	1
Peru_Lauricocha_8600BP_EA	Bolivia_Aymara.SG	Peru_Lauricocha_5800BP_MA	0.00348781	0.339777	1							Peru_Lauricocha_8600BP_EA	Bolivia_Aymara.SG	Peru_Lauricocha_5800BP_MA	0.162911	0.423212	1
Peru_Lauricocha_8600BP_EA	Bolivia_Aymara.SG	Chile_LosRieles_5100BP_MA	0.0049258	0.375482	1							Peru_Lauricocha_8600BP_EA	Bolivia_Aymara.SG	Chile_LosRieles_5100BP_MA	0.145983	0.193694	1
Peru_Lauricocha_8600BP_EA	Bolivia_Aymara.SG	Chile_CaletaHuelen_1100BP_MH	0.00436165	0.360504	1							Peru_Lauricocha_8600BP_EA	Bolivia_Aymara.SG	Chile_CaletaHuelen_1100BP_MH	0.284884	0.422027	1
Peru_Lauricocha_8600BP_EA	Bolivia_Aymara.SG	Chile_Pica8_700BP_LIP	0.00146912	0.218369	1							Peru_Lauricocha_8600BP_EA	Bolivia_Aymara.SG	Chile_Pica8_700BP_LIP	0.0337729	0.260929	1
Peru_Lauricocha_8600BP_EA	Bolivia_Aymara.SG	Peru_Cuncaicha_3300BP_IP	7.8596e-06	0.00150274	1							Peru_Lauricocha_8600BP_EA	Bolivia_Aymara.SG	Peru_Cuncaicha_3300BP_IP	0.00129368	0.119839	1
Peru_Lauricocha_8600BP_EA	Bolivia_Aymara.SG	Peru_Kaillachuro_Unknown.SG	0.000912467	0.0582298	1							Peru_Lauricocha_8600BP_EA	Bolivia_Aymara.SG	Peru_Kaillachuro_Unknown.SG	0.216997	0.263184	1
Peru_Lauricocha_8600BP_EA	Bolivia_Aymara.SG	Peru_RioUncallane_1700BP_EIP.SG	0.00481993	0.340342	1							Peru_Lauricocha_8600BP_EA	Bolivia_Aymara.SG	Peru_RioUncallane_1700BP_EIP.SG	0.458221	0.914518	1
Peru_Lauricocha_8600BP_EA	Bolivia_Aymara.SG	Quechua.DG	0.00165853	0.175762	1							Peru_Lauricocha_8600BP_EA	Bolivia_Aymara.SG	Quechua.DG	0.174723	0.391868	1
Peru_Lauricocha_8600BP_EA	Bolivia_Aymara.SG	Bolivia_Tiwanaku_1000BP_MH	0.00255055	0.177857	1							Peru_Lauricocha_8600BP_EA	Bolivia_Aymara.SG	Bolivia_Tiwanaku_1000BP_MH	0.19038	0.43124	1
Peru_Lauricocha_8600BP_EA	Chile_Conchali_700BP_LIP	Peru_Cuncaicha_4200BP_LA	0.00548595	0.0976621	1							Peru_Lauricocha_8600BP_EA	Chile_Conchali_700BP_LIP	Peru_Cuncaicha_4200BP_LA	0.0385914	0.46199	1
Peru_Lauricocha_8600BP_EA	Chile_Conchali_700BP_LIP	Peru_Cusco_SanSebastian_610-490BP_LH-LIP	0.017746	0.151959	1							Peru_Lauricocha_8600BP_EA	Chile_Conchali_700BP_LIP	Peru_Cusco_SanSebastian_610-490BP_LH-LIP	0.0307464	0.047504	1
Peru_Lauricocha_8600BP_EA	Chile_Conchali_700BP_LIP	Peru_La_Galgada_4100BP_LA	0.00422558	0.0262268	1							Peru_Lauricocha_8600BP_EA	Chile_Conchali_700BP_LIP	Peru_La_Galgada_4100BP_LA	0.0654076	0.233739	1
Peru_Lauricocha_8600BP_EA	Chile_Conchali_700BP_LIP	Peru_Lauricocha_3500BP_IP	0.0640858	0.28811	1							Peru_Lauricocha_8600BP_EA	Chile_Conchali_700BP_LIP	Peru_Lauricocha_3500BP_IP	0.0944714	0.167329	1
Peru_Lauricocha_8600BP_EA	Chile_Conchali_700BP_LIP	Peru_Lauricocha_5800BP_MA	0.0403351	0.299704	1							Peru_Lauricocha_8600BP_EA	Chile_Conchali_700BP_LIP	Peru_Lauricocha_5800BP_MA	0.0902599	0.435734	1
Peru_Lauricocha_8600BP_EA	Chile_Conchali_700BP_LIP	Chile_LosRieles_5100BP_MA	0.0339124	0.613258	1							Peru_Lauricocha_8600BP_EA	Chile_Conchali_700BP_LIP	Chile_LosRieles_5100BP_MA	0.126953	0.498544	1
Peru_Lauricocha_8600BP_EA	Chile_Conchali_700BP_LIP	Chile_CaletaHuelen_1100BP_MH	0.0456689	0.209573	1							Peru_Lauricocha_8600BP_EA	Chile_Conchali_700BP_LIP	Chile_CaletaHuelen_1100BP_MH	0.0716104	0.288431	1
Peru_Lauricocha_8600BP_EA	Chile_Conchali_700BP_LIP	Chile_Pica8_700BP_LIP	0.0220928	0.619995	1							Peru_Lauricocha_8600BP_EA	Chile_Conchali_700BP_LIP	Chile_Pica8_700BP_LIP	0.0403749	0.308679	1
Peru_Lauricocha_8600BP_EA	Chile_Conchali_700BP_LIP	Peru_Cuncaicha_3300BP_IP	0.000103431	0.0447978	1							Peru_Lauricocha_8600BP_EA	Chile_Conchali_700BP_LIP	Peru_Cuncaicha_3300BP_IP	0.000659701	0.197302	1
Peru_Lauricocha_8600BP_EA	Chile_Conchali_700BP_LIP	Peru_Kaillachuro_Unknown.SG	0.00311521	0.0663481	1							Peru_Lauricocha_8600BP_EA	Chile_Conchali_700BP_LIP	Peru_Kaillachuro_Unknown.SG	0.0946964	0.337232	1
Peru_Lauricocha_8600BP_EA	Chile_Conchali_700BP_LIP	Peru_RioUncallane_1700BP_EIP.SG	0.0235403	0.158985	1							Peru_Lauricocha_8600BP_EA	Chile_Conchali_700BP_LIP	Peru_RioUncallane_1700BP_EIP.SG	0.0995415	0.21155	1
Peru_Lauricocha_8600BP_EA	Chile_Conchali_700BP_LIP	Quechua.DG	0.000563378	0.0303149	1							Peru_Lauricocha_8600BP_EA	Chile_Conchali_700BP_LIP	Quechua.DG	0.0307247	0.0996311	1
Peru_Lauricocha_8600BP_EA	Chile_Conchali_700BP_LIP	Bolivia_Tiwanaku_1000BP_MH	0.0214195	0.558599	1							Peru_Lauricocha_8600BP_EA	Chile_Conchali_700BP_LIP	Bolivia_Tiwanaku_1000BP_MH	0.27935	0.69652	1
Peru_Lauricocha_8600BP_EA	Peru_Cuncaicha_4200BP_LA	Peru_Cusco_SanSebastian_610-490BP_LH-LIP	0.000670589	0.00882407	1							Peru_Lauricocha_8600BP_EA	Peru_Cuncaicha_4200BP_LA	Peru_Cusco_SanSebastian_610-490BP_LH-LIP	0.0149461	0.102148	1
Peru_Lauricocha_8600BP_EA	Peru_Cuncaicha_4200BP_LA	Peru_La_Galgada_4100BP_LA	0.0051343	0.115781	1							Peru_Lauricocha_8600BP_EA	Peru_Cuncaicha_4200BP_LA	Peru_La_Galgada_4100BP_LA	0.0490261	0.383334	1
Peru_Lauricocha_8600BP_EA	Peru_Cuncaicha_4200BP_LA	Peru_Lauricocha_3500BP_IP	0.00382693	0.0497325	1							Peru_Lauricocha_8600BP_EA	Peru_Cuncaicha_4200BP_LA	Peru_Lauricocha_3500BP_IP	0.0337272	0.225154	1
Peru_Lauricocha_8600BP_EA	Peru_Cuncaicha_4200BP_LA	Peru_Lauricocha_5800BP_MA	0.0818353	0.51719	1							Peru_Lauricocha_8600BP_EA	Peru_Cuncaicha_4200BP_LA	Peru_Lauricocha_5800BP_MA	0.117124	0.557587	1
Peru_Lauricocha_8600BP_EA	Peru_Cuncaicha_4200BP_LA	Chile_LosRieles_5100BP_MA	0.00402917	0.101585	1							Peru_Lauricocha_8600BP_EA	Peru_Cuncaicha_4200BP_LA	Chile_LosRieles_5100BP_MA	0.0565103	0.288876	1
Peru_Lauricocha_8600BP_EA	Peru_Cuncaicha_4200BP_LA	Chile_CaletaHuelen_1100BP_MH	0.0351558	0.321203	1							Peru_Lauricocha_8600BP_EA	Peru_Cuncaicha_4200BP_LA	Chile_CaletaHuelen_1100BP_MH	0.0508107	0.33982	1
Peru_Lauricocha_8600BP_EA	Peru_Cuncaicha_4200BP_LA	Chile_Pica8_700BP_LIP	0.00144741	0.176394	1							Peru_Lauricocha_8600BP_EA	Peru_Cuncaicha_4200BP_LA	Chile_Pica8_700BP_LIP	0.011215	0.394627	1
Peru_Lauricocha_8600BP_EA	Peru_Cuncaicha_4200BP_LA	Peru_Cuncaicha_3300BP_IP	0.000116789	0.0127375	1							Peru_Lauricocha_8600BP_EA	Peru_Cuncaicha_4200BP_LA	Peru_Cuncaicha_3300BP_IP	0.00302217	0.0150397	1
Peru_Lauricocha_8600BP_EA	Peru_Cuncaicha_4200BP_LA	Peru_Kaillachuro_Unknown.SG	0.000129075	0.0322312	1							Peru_Lauricocha_8600BP_EA	Peru_Cuncaicha_4200BP_LA	Peru_Kaillachuro_Unknown.SG	0.0119655	0.14614	1
Peru_Lauricocha_8600BP_EA	Peru_Cuncaicha_4200BP_LA	Peru_RioUncallane_1700BP_EIP.SG	0.00661236	0.122433	1							Peru_Lauricocha_8600BP_EA	Peru_Cuncaicha_4200BP_LA	Peru_RioUncallane_1700BP_EIP.SG	0.0293869	0.238439	1
Peru_Lauricocha_8600BP_EA	Peru_Cuncaicha_4200BP_LA	Quechua.DG	0.000408037	0.0150077	1							Peru_Lauricocha_8600BP_EA	Peru_Cuncaicha_4200BP_LA	Quechua.DG	0.0150696	0.11218	1
Peru_Lauricocha_8600BP_EA	Peru_Cuncaicha_4200BP_LA	Bolivia_Tiwanaku_1000BP_MH	0.000549431	0.0119849	1							Peru_Lauricocha_8600BP_EA	Peru_Cuncaicha_4200BP_LA	Bolivia_Tiwanaku_1000BP_MH	0.0952844	0.623285	1
Peru_Lauricocha_8600BP_EA	Peru_Cusco_SanSebastian_610-490BP_LH-LIP	Peru_La_Galgada_4100BP_LA	0.00736643	0.235421	1							Peru_Lauricocha_8600BP_EA	Peru_Cusco_SanSebastian_610-490BP_LH-LIP	Peru_La_Galgada_4100BP_LA	0.262915	0.833903	1
Peru_Lauricocha_8600BP_EA	Peru_Cusco_SanSebastian_610-490BP_LH-LIP	Peru_Lauricocha_3500BP_IP	0.0708681	0.998212	1							Peru_Lauricocha_8600BP_EA	Peru_Cusco_SanSebastian_610-490BP_LH-LIP	Peru_Lauricocha_3500BP_IP	0.252015	0.965849	1
Peru_Lauricocha_8600BP_EA	Peru_Cusco_SanSebastian_610-490BP_LH-LIP	Peru_Lauricocha_5800BP_MA	0.0293258	0.38461	1							Peru_Lauricocha_8600BP_EA	Peru_Cusco_SanSebastian_610-490BP_LH-LIP	Peru_Lauricocha_5800BP_MA	0.152029	0.47088	1
Peru_Lauricocha_8600BP_EA	Peru_Cusco_SanSebastian_610-490BP_LH-LIP	Chile_LosRieles_5100BP_MA	0.0125552	0.296259	1							Peru_Lauricocha_8600BP_EA	Peru_Cusco_SanSebastian_610-490BP_LH-LIP	Chile_LosRieles_5100BP_MA	0.0926931	0.191984	1
Peru_Lauricocha_8600BP_EA	Peru_Cusco_SanSebastian_610-490BP_LH-LIP	Chile_CaletaHuelen_1100BP_MH	0.0491535	0.458054	1							Peru_Lauricocha_8600BP_EA	Peru_Cusco_SanSebastian_610-490BP_LH-LIP	Chile_CaletaHuelen_1100BP_MH	0.183692	0.481304	1
Peru_Lauricocha_8600BP_EA	Peru_Cusco_SanSebastian_610-490BP_LH-LIP	Chile_Pica8_700BP_LIP	0.0165458	0.915553	1							Peru_Lauricocha_8600BP_EA	Peru_Cusco_SanSebastian_610-490BP_LH-LIP	Chile_Pica8_700BP_LIP	0.0492315	0.699982	1
Peru_Lauricocha_8600BP_EA	Peru_Cusco_SanSebastian_610-490BP_LH-LIP	Peru_Cuncaicha_3300BP_IP	0.000205298	0.0130008	1							Peru_Lauricocha_8600BP_EA	Peru_Cusco_SanSebastian_610-490BP_LH-LIP	Peru_Cuncaicha_3300BP_IP	0.00176776	0.0568698	1
Peru_Lauricocha_8600BP_EA	Peru_Cusco_SanSebastian_610-490BP_LH-LIP	Peru_Kaillachuro_Unknown.SG	0.00139225	0.0115796	1							Peru_Lauricocha_8600BP_EA	Peru_Cusco_SanSebastian_610-490BP_LH-LIP	Peru_Kaillachuro_Unknown.SG	0.0543118	0.162427	1
Peru_Lauricocha_8600BP_EA	Peru_Cusco_SanSebastian_610-490BP_LH-LIP	Peru_RioUncallane_1700BP_EIP.SG	0.0342282	0.519283	1							Peru_Lauricocha_8600BP_EA	Peru_Cusco_SanSebastian_610-490BP_LH-LIP	Peru_RioUncallane_1700BP_EIP.SG	0.224073	0.682395	1
Peru_Lauricocha_8600BP_EA	Peru_Cusco_SanSebastian_610-490BP_LH-LIP	Quechua.DG	0.000736901	0.0536939	1							Peru_Lauricocha_8600BP_EA	Peru_Cusco_SanSebastian_610-490BP_LH-LIP	Quechua.DG	0.0669019	0.167969	1
Peru_Lauricocha_8600BP_EA	Peru_Cusco_SanSebastian_610-490BP_LH-LIP	Bolivia_Tiwanaku_1000BP_MH	0.0192142	0.677299	1							Peru_Lauricocha_8600BP_EA	Peru_Cusco_SanSebastian_610-490BP_LH-LIP	Bolivia_Tiwanaku_1000BP_MH	0.275983	0.657916	1
Peru_Lauricocha_8600BP_EA	Peru_La_Galgada_4100BP_LA	Peru_Lauricocha_3500BP_IP	0.0420818	0.355905	1							Peru_Lauricocha_8600BP_EA	Peru_La_Galgada_4100BP_LA	Peru_Lauricocha_3500BP_IP	0.448547	0.897754	1
Peru_Lauricocha_8600BP_EA	Peru_La_Galgada_4100BP_LA	Peru_Lauricocha_5800BP_MA	0.109106	0.448996	1							Peru_Lauricocha_8600BP_EA	Peru_La_Galgada_4100BP_LA	Peru_Lauricocha_5800BP_MA	0.426248	0.440012	1
Peru_Lauricocha_8600BP_EA	Peru_La_Galgada_4100BP_LA	Chile_LosRieles_5100BP_MA	0.0199361	0.393533	1							Peru_Lauricocha_8600BP_EA	Peru_La_Galgada_4100BP_LA	Chile_LosRieles_5100BP_MA	0.255703	0.411629	1
Peru_Lauricocha_8600BP_EA	Peru_La_Galgada_4100BP_LA	Chile_CaletaHuelen_1100BP_MH	0.125718	0.64897	1							Peru_Lauricocha_8600BP_EA	Peru_La_Galgada_4100BP_LA	Chile_CaletaHuelen_1100BP_MH	0.596473	0.892576	1
Peru_Lauricocha_8600BP_EA	Peru_La_Galgada_4100BP_LA	Chile_Pica8_700BP_LIP	0.00209863	0.120551	1							Peru_Lauricocha_8600BP_EA	Peru_La_Galgada_4100BP_LA	Chile_Pica8_700BP_LIP	0.0582273	0.425495	1
Peru_Lauricocha_8600BP_EA	Peru_La_Galgada_4100BP_LA	Peru_Cuncaicha_3300BP_IP	0.00112558	0.0347851	1							Peru_Lauricocha_8600BP_EA	Peru_La_Galgada_4100BP_LA	Peru_Cuncaicha_3300BP_IP	0.065986	0.364336	1
Peru_Lauricocha_8600BP_EA	Peru_La_Galgada_4100BP_LA	Peru_Kaillachuro_Unknown.SG	0.00523053	0.0784979	1							Peru_Lauricocha_8600BP_EA	Peru_La_Galgada_4100BP_LA	Peru_Kaillachuro_Unknown.SG	0.271818	0.167092	1
Peru_Lauricocha_8600BP_EA	Peru_La_Galgada_4100BP_LA	Peru_RioUncallane_1700BP_EIP.SG	0.0724035	0.695605	1							Peru_Lauricocha_8600BP_EA	Peru_La_Galgada_4100BP_LA	Peru_RioUncallane_1700BP_EIP.SG	0.398379	0.631381	1
Peru_Lauricocha_8600BP_EA	Peru_La_Galgada_4100BP_LA	Quechua.DG	0.00936967	0.617272	1							Peru_Lauricocha_8600BP_EA	Peru_La_Galgada_4100BP_LA	Quechua.DG	0.24516	0.372786	1
Peru_Lauricocha_8600BP_EA	Peru_La_Galgada_4100BP_LA	Bolivia_Tiwanaku_1000BP_MH	0.00296475	0.0501694	1							Peru_Lauricocha_8600BP_EA	Peru_La_Galgada_4100BP_LA	Bolivia_Tiwanaku_1000BP_MH	0.477921	0.402335	1
Peru_Lauricocha_8600BP_EA	Peru_Lauricocha_3500BP_IP	Peru_Lauricocha_5800BP_MA	0.153127	0.387642	1							Peru_Lauricocha_8600BP_EA	Peru_Lauricocha_3500BP_IP	Peru_Lauricocha_5800BP_MA	0.386969	0.430087	1
Peru_Lauricocha_8600BP_EA	Peru_Lauricocha_3500BP_IP	Chile_LosRieles_5100BP_MA	0.056682	0.544089	1							Peru_Lauricocha_8600BP_EA	Peru_Lauricocha_3500BP_IP	Chile_LosRieles_5100BP_MA	0.242077	0.410651	1
Peru_Lauricocha_8600BP_EA	Peru_Lauricocha_3500BP_IP	Chile_CaletaHuelen_1100BP_MH	0.163069	0.761175	1							Peru_Lauricocha_8600BP_EA	Peru_Lauricocha_3500BP_IP	Chile_CaletaHuelen_1100BP_MH	0.454861	0.866669	1
Peru_Lauricocha_8600BP_EA	Peru_Lauricocha_3500BP_IP	Chile_Pica8_700BP_LIP	0.021885	0.844001	1							Peru_Lauricocha_8600BP_EA	Peru_Lauricocha_3500BP_IP	Chile_Pica8_700BP_LIP	0.067954	0.609462	1
Peru_Lauricocha_8600BP_EA	Peru_Lauricocha_3500BP_IP	Peru_Cuncaicha_3300BP_IP	0.00288569	0.202579	1							Peru_Lauricocha_8600BP_EA	Peru_Lauricocha_3500BP_IP	Peru_Cuncaicha_3300BP_IP	0.0272175	0.194474	1
Peru_Lauricocha_8600BP_EA	Peru_Lauricocha_3500BP_IP	Peru_Kaillachuro_Unknown.SG	0.0142945	0.149683	1							Peru_Lauricocha_8600BP_EA	Peru_Lauricocha_3500BP_IP	Peru_Kaillachuro_Unknown.SG	0.254289	0.241607	1
Peru_Lauricocha_8600BP_EA	Peru_Lauricocha_3500BP_IP	Peru_RioUncallane_1700BP_EIP.SG	0.107753	0.705548	1							Peru_Lauricocha_8600BP_EA	Peru_Lauricocha_3500BP_IP	Peru_RioUncallane_1700BP_EIP.SG	0.398781	0.871761	1
Peru_Lauricocha_8600BP_EA	Peru_Lauricocha_3500BP_IP	Quechua.DG	0.0115287	0.377268	1							Peru_Lauricocha_8600BP_EA	Peru_Lauricocha_3500BP_IP	Quechua.DG	0.281862	0.579231	1
Peru_Lauricocha_8600BP_EA	Peru_Lauricocha_3500BP_IP	Bolivia_Tiwanaku_1000BP_MH	0.0197987	0.682849	1							Peru_Lauricocha_8600BP_EA	Peru_Lauricocha_3500BP_IP	Bolivia_Tiwanaku_1000BP_MH	0.43532	0.571228	1
Peru_Lauricocha_8600BP_EA	Peru_Lauricocha_5800BP_MA	Chile_LosRieles_5100BP_MA	0.0232192	0.317038	1							Peru_Lauricocha_8600BP_EA	Peru_Lauricocha_5800BP_MA	Chile_LosRieles_5100BP_MA	0.152518	0.536478	1
Peru_Lauricocha_8600BP_EA	Peru_Lauricocha_5800BP_MA	Chile_CaletaHuelen_1100BP_MH	0.438835	0.7885	1							Peru_Lauricocha_8600BP_EA	Peru_Lauricocha_5800BP_MA	Chile_CaletaHuelen_1100BP_MH	0.514401	0.510364	1
Peru_Lauricocha_8600BP_EA	Peru_Lauricocha_5800BP_MA	Chile_Pica8_700BP_LIP	0.0230617	0.532578	1							Peru_Lauricocha_8600BP_EA	Peru_Lauricocha_5800BP_MA	Chile_Pica8_700BP_LIP	0.0691252	0.610615	1
Peru_Lauricocha_8600BP_EA	Peru_Lauricocha_5800BP_MA	Peru_Cuncaicha_3300BP_IP	0.0127223	0.352775	1							Peru_Lauricocha_8600BP_EA	Peru_Lauricocha_5800BP_MA	Peru_Cuncaicha_3300BP_IP	0.115412	0.693504	1
Peru_Lauricocha_8600BP_EA	Peru_Lauricocha_5800BP_MA	Peru_Kaillachuro_Unknown.SG	0.00975183	0.470287	1							Peru_Lauricocha_8600BP_EA	Peru_Lauricocha_5800BP_MA	Peru_Kaillachuro_Unknown.SG	0.23117	0.805117	1
Peru_Lauricocha_8600BP_EA	Peru_Lauricocha_5800BP_MA	Peru_RioUncallane_1700BP_EIP.SG	0.116329	0.489657	1							Peru_Lauricocha_8600BP_EA	Peru_Lauricocha_5800BP_MA	Peru_RioUncallane_1700BP_EIP.SG	0.248396	0.445575	1
Peru_Lauricocha_8600BP_EA	Peru_Lauricocha_5800BP_MA	Quechua.DG	0.0184909	0.527498	1							Peru_Lauricocha_8600BP_EA	Peru_Lauricocha_5800BP_MA	Quechua.DG	0.367186	0.52803	1
Peru_Lauricocha_8600BP_EA	Peru_Lauricocha_5800BP_MA	Bolivia_Tiwanaku_1000BP_MH	0.0237572	0.327263	1							Peru_Lauricocha_8600BP_EA	Peru_Lauricocha_5800BP_MA	Bolivia_Tiwanaku_1000BP_MH	0.572209	0.442835	1
Peru_Lauricocha_8600BP_EA	Chile_LosRieles_5100BP_MA	Chile_CaletaHuelen_1100BP_MH	0.0334414	0.232572	1							Peru_Lauricocha_8600BP_EA	Chile_LosRieles_5100BP_MA	Chile_CaletaHuelen_1100BP_MH	0.234936	0.297971	1
Peru_Lauricocha_8600BP_EA	Chile_LosRieles_5100BP_MA	Chile_Pica8_700BP_LIP	0.00304509	0.211218	1							Peru_Lauricocha_8600BP_EA	Chile_LosRieles_5100BP_MA	Chile_Pica8_700BP_LIP	0.0265575	0.173675	1
Peru_Lauricocha_8600BP_EA	Chile_LosRieles_5100BP_MA	Peru_Cuncaicha_3300BP_IP	0.00196577	0.0357769	1							Peru_Lauricocha_8600BP_EA	Chile_LosRieles_5100BP_MA	Peru_Cuncaicha_3300BP_IP	0.0137845	0.146245	1
Peru_Lauricocha_8600BP_EA	Chile_LosRieles_5100BP_MA	Peru_Kaillachuro_Unknown.SG	0.0130036	0.752686	1							Peru_Lauricocha_8600BP_EA	Chile_LosRieles_5100BP_MA	Peru_Kaillachuro_Unknown.SG	0.234536	0.634797	1
Peru_Lauricocha_8600BP_EA	Chile_LosRieles_5100BP_MA	Peru_RioUncallane_1700BP_EIP.SG	0.0143251	0.306715	1							Peru_Lauricocha_8600BP_EA	Chile_LosRieles_5100BP_MA	Peru_RioUncallane_1700BP_EIP.SG	0.15342	0.282411	1
Peru_Lauricocha_8600BP_EA	Chile_LosRieles_5100BP_MA	Quechua.DG	0.000825703	0.15881	1							Peru_Lauricocha_8600BP_EA	Chile_LosRieles_5100BP_MA	Quechua.DG	0.057332	0.0664487	1
Peru_Lauricocha_8600BP_EA	Chile_LosRieles_5100BP_MA	Bolivia_Tiwanaku_1000BP_MH	0.0115871	0.329304	1							Peru_Lauricocha_8600BP_EA	Chile_LosRieles_5100BP_MA	Bolivia_Tiwanaku_1000BP_MH	0.31802	0.533294	1
Peru_Lauricocha_8600BP_EA	Chile_CaletaHuelen_1100BP_MH	Chile_Pica8_700BP_LIP	0.0164394	0.413815	1							Peru_Lauricocha_8600BP_EA	Chile_CaletaHuelen_1100BP_MH	Chile_Pica8_700BP_LIP	0.0374239	0.342196	1
Peru_Lauricocha_8600BP_EA	Chile_CaletaHuelen_1100BP_MH	Peru_Cuncaicha_3300BP_IP	0.00812648	0.302453	1							Peru_Lauricocha_8600BP_EA	Chile_CaletaHuelen_1100BP_MH	Peru_Cuncaicha_3300BP_IP	0.108078	0.775218	1
Peru_Lauricocha_8600BP_EA	Chile_CaletaHuelen_1100BP_MH	Peru_Kaillachuro_Unknown.SG	0.00901996	0.224503	1							Peru_Lauricocha_8600BP_EA	Chile_CaletaHuelen_1100BP_MH	Peru_Kaillachuro_Unknown.SG	0.319237	0.215494	1
Peru_Lauricocha_8600BP_EA	Chile_CaletaHuelen_1100BP_MH	Peru_RioUncallane_1700BP_EIP.SG	0.174426	0.70269	1							Peru_Lauricocha_8600BP_EA	Chile_CaletaHuelen_1100BP_MH	Peru_RioUncallane_1700BP_EIP.SG	0.377221	0.581626	1
Peru_Lauricocha_8600BP_EA	Chile_CaletaHuelen_1100BP_MH	Quechua.DG	0.019501	0.657467	1							Peru_Lauricocha_8600BP_EA	Chile_CaletaHuelen_1100BP_MH	Quechua.DG	0.419647	0.859899	1
Peru_Lauricocha_8600BP_EA	Chile_CaletaHuelen_1100BP_MH	Bolivia_Tiwanaku_1000BP_MH	0.00400644	0.221841	1							Peru_Lauricocha_8600BP_EA	Chile_CaletaHuelen_1100BP_MH	Bolivia_Tiwanaku_1000BP_MH	0.394003	0.446476	1
Peru_Lauricocha_8600BP_EA	Chile_Pica8_700BP_LIP	Peru_Cuncaicha_3300BP_IP	1.13494e-05	0.0051406	1							Peru_Lauricocha_8600BP_EA	Chile_Pica8_700BP_LIP	Peru_Cuncaicha_3300BP_IP	0.000309424	0.0153838	1
Peru_Lauricocha_8600BP_EA	Chile_Pica8_700BP_LIP	Peru_Kaillachuro_Unknown.SG	0.000141489	0.00458126	1							Peru_Lauricocha_8600BP_EA	Chile_Pica8_700BP_LIP	Peru_Kaillachuro_Unknown.SG	0.0117264	0.143877	1
Peru_Lauricocha_8600BP_EA	Chile_Pica8_700BP_LIP	Peru_RioUncallane_1700BP_EIP.SG	0.0158949	0.670892	1							Peru_Lauricocha_8600BP_EA	Chile_Pica8_700BP_LIP	Peru_RioUncallane_1700BP_EIP.SG	0.070123	0.660453	1
Peru_Lauricocha_8600BP_EA	Chile_Pica8_700BP_LIP	Quechua.DG	0.000673985	0.0664584	1							Peru_Lauricocha_8600BP_EA	Chile_Pica8_700BP_LIP	Quechua.DG	0.0214295	0.236165	1
Peru_Lauricocha_8600BP_EA	Chile_Pica8_700BP_LIP	Bolivia_Tiwanaku_1000BP_MH	0.00360311	0.735898	1							Peru_Lauricocha_8600BP_EA	Chile_Pica8_700BP_LIP	Bolivia_Tiwanaku_1000BP_MH	0.147381	0.927228	1
Peru_Lauricocha_8600BP_EA	Peru_Cuncaicha_3300BP_IP	Peru_Kaillachuro_Unknown.SG	0.000379361	0.0193703	1							Peru_Lauricocha_8600BP_EA	Peru_Cuncaicha_3300BP_IP	Peru_Kaillachuro_Unknown.SG	0.0188417	0.198981	1
Peru_Lauricocha_8600BP_EA	Peru_Cuncaicha_3300BP_IP	Peru_RioUncallane_1700BP_EIP.SG	0.000274863	0.019285	1							Peru_Lauricocha_8600BP_EA	Peru_Cuncaicha_3300BP_IP	Peru_RioUncallane_1700BP_EIP.SG	0.00920757	0.101956	1
Peru_Lauricocha_8600BP_EA	Peru_Cuncaicha_3300BP_IP	Quechua.DG	5.65944e-05	0.016895	1							Peru_Lauricocha_8600BP_EA	Peru_Cuncaicha_3300BP_IP	Quechua.DG	0.0330948	0.19494	1
Peru_Lauricocha_8600BP_EA	Peru_Cuncaicha_3300BP_IP	Bolivia_Tiwanaku_1000BP_MH	0.000133717	0.00485759	1							Peru_Lauricocha_8600BP_EA	Peru_Cuncaicha_3300BP_IP	Bolivia_Tiwanaku_1000BP_MH	0.0154118	0.491717	1
Peru_Lauricocha_8600BP_EA	Peru_Kaillachuro_Unknown.SG	Peru_RioUncallane_1700BP_EIP.SG	0.00240102	0.0163053	1							Peru_Lauricocha_8600BP_EA	Peru_Kaillachuro_Unknown.SG	Peru_RioUncallane_1700BP_EIP.SG	0.151047	0.217604	1
Peru_Lauricocha_8600BP_EA	Peru_Kaillachuro_Unknown.SG	Quechua.DG	0.000423921	0.0534855	1							Peru_Lauricocha_8600BP_EA	Peru_Kaillachuro_Unknown.SG	Quechua.DG	0.166526	0.203244	1
Peru_Lauricocha_8600BP_EA	Peru_Kaillachuro_Unknown.SG	Bolivia_Tiwanaku_1000BP_MH	0.000636021	0.0187582	1							Peru_Lauricocha_8600BP_EA	Peru_Kaillachuro_Unknown.SG	Bolivia_Tiwanaku_1000BP_MH	0.263357	0.390121	1
Peru_Lauricocha_8600BP_EA	Peru_RioUncallane_1700BP_EIP.SG	Quechua.DG	0.0178734	0.517505	1							Peru_Lauricocha_8600BP_EA	Peru_RioUncallane_1700BP_EIP.SG	Quechua.DG	0.208502	0.510621	1
Peru_Lauricocha_8600BP_EA	Peru_RioUncallane_1700BP_EIP.SG	Bolivia_Tiwanaku_1000BP_MH	0.00338786	0.109576	1							Peru_Lauricocha_8600BP_EA	Peru_RioUncallane_1700BP_EIP.SG	Bolivia_Tiwanaku_1000BP_MH	0.319661	0.532985	1
Peru_Lauricocha_8600BP_EA	Quechua.DG	Bolivia_Tiwanaku_1000BP_MH	0.000182347	0.0117765	1							Peru_Lauricocha_8600BP_EA	Quechua.DG	Bolivia_Tiwanaku_1000BP_MH	0.117282	0.369978	1
Peru_Cuncaicha_9000BP_EA	CentralPeruCoast	NorthPeruCoast	0.172082	0.968343	1							Peru_Cuncaicha_9000BP_EA	CentralPeruCoast	NorthPeruCoast	0.175926	0.881741	1
Peru_Cuncaicha_9000BP_EA	CentralPeruCoast	NorthPeruHighlands	0.105626	0.826234	1							Peru_Cuncaicha_9000BP_EA	CentralPeruCoast	NorthPeruHighlands	0.0901309	0.660961	1
Peru_Cuncaicha_9000BP_EA	CentralPeruCoast	SouthPeruCoast	0.0121176	0.12642	1							Peru_Cuncaicha_9000BP_EA	CentralPeruCoast	SouthPeruCoast	0.00714598	0.0482701	1
Peru_Cuncaicha_9000BP_EA	CentralPeruCoast	SouthPeruHighlands	0.0918112	0.713718	1							Peru_Cuncaicha_9000BP_EA	CentralPeruCoast	SouthPeruHighlands	0.100535	0.555704	1
Peru_Cuncaicha_9000BP_EA	CentralPeruCoast	Bolivia_Iroco_1050BP_MH	0.0722832	0.627223	1							Peru_Cuncaicha_9000BP_EA	CentralPeruCoast	Bolivia_Iroco_1050BP_MH	0.0683238	0.504143	1
Peru_Cuncaicha_9000BP_EA	CentralPeruCoast	Bolivia_Miraflores_1100BP_MH	0.00118861	0.0216114	1							Peru_Cuncaicha_9000BP_EA	CentralPeruCoast	Bolivia_Miraflores_1100BP_MH	0.00265756	0.066598	1
Peru_Cuncaicha_9000BP_EA	CentralPeruCoast	Peru_Cusco_Torontoy_A_450BP_LH	0.140914	0.911382	1							Peru_Cuncaicha_9000BP_EA	CentralPeruCoast	Peru_Cusco_Torontoy_A_450BP_LH	0.138048	0.744619	1
Peru_Cuncaicha_9000BP_EA	CentralPeruCoast	Peru_Cusco_Torontoy_B_450BP_LH	0.00391294	0.0857308	1							Peru_Cuncaicha_9000BP_EA	CentralPeruCoast	Peru_Cusco_Torontoy_B_450BP_LH	0.00824152	0.258173	1
Peru_Cuncaicha_9000BP_EA	CentralPeruCoast	Chile_Pukara_700BP_LIP	0.0672141	0.537222	1							Peru_Cuncaicha_9000BP_EA	CentralPeruCoast	Chile_Pukara_700BP_LIP	0.0573755	0.3015	1
Peru_Cuncaicha_9000BP_EA	CentralPeruCoast	Argentina_Aconcagua_500BP_LH.SG	0.103748	0.661324	1							Peru_Cuncaicha_9000BP_EA	CentralPeruCoast	Argentina_Aconcagua_500BP_LH.SG	0.0757429	0.34765	1
Peru_Cuncaicha_9000BP_EA	CentralPeruCoast	Aymara.SG	0.00486324	0.0720799	1							Peru_Cuncaicha_9000BP_EA	CentralPeruCoast	Aymara.SG	0.0315881	0.15229	1
Peru_Cuncaicha_9000BP_EA	CentralPeruCoast	Bolivia_Aymara.SG	0.0184581	0.190901	1							Peru_Cuncaicha_9000BP_EA	CentralPeruCoast	Bolivia_Aymara.SG	0.0122589	0.161331	1
Peru_Cuncaicha_9000BP_EA	CentralPeruCoast	Chile_Conchali_700BP_LIP	0.0362364	0.42861	1							Peru_Cuncaicha_9000BP_EA	CentralPeruCoast	Chile_Conchali_700BP_LIP	0.0299412	0.270781	1
Peru_Cuncaicha_9000BP_EA	CentralPeruCoast	Peru_Cuncaicha_4200BP_LA	0.00640128	0.14939	1							Peru_Cuncaicha_9000BP_EA	CentralPeruCoast	Peru_Cuncaicha_4200BP_LA	0.0227661	0.575877	1
Peru_Cuncaicha_9000BP_EA	CentralPeruCoast	Peru_Cusco_SanSebastian_610-490BP_LH-LIP	0.0296718	0.509955	1							Peru_Cuncaicha_9000BP_EA	CentralPeruCoast	Peru_Cusco_SanSebastian_610-490BP_LH-LIP	0.0185699	0.319571	1
Peru_Cuncaicha_9000BP_EA	CentralPeruCoast	Peru_La_Galgada_4100BP_LA	0.0109793	0.209903	1							Peru_Cuncaicha_9000BP_EA	CentralPeruCoast	Peru_La_Galgada_4100BP_LA	0.0225281	0.168077	1
Peru_Cuncaicha_9000BP_EA	CentralPeruCoast	Peru_Lauricocha_3500BP_IP	0.124645	0.747914	1							Peru_Cuncaicha_9000BP_EA	CentralPeruCoast	Peru_Lauricocha_3500BP_IP	0.116144	0.723424	1
Peru_Cuncaicha_9000BP_EA	CentralPeruCoast	Peru_Lauricocha_5800BP_MA	0.0301223	0.273277	1							Peru_Cuncaicha_9000BP_EA	CentralPeruCoast	Peru_Lauricocha_5800BP_MA	0.0349599	0.182887	1
Peru_Cuncaicha_9000BP_EA	CentralPeruCoast	Chile_LosRieles_5100BP_MA	0.0681447	0.694272	1							Peru_Cuncaicha_9000BP_EA	CentralPeruCoast	Chile_LosRieles_5100BP_MA	0.069807	0.553978	1
Peru_Cuncaicha_9000BP_EA	CentralPeruCoast	Chile_CaletaHuelen_1100BP_MH	0.00552681	0.143693	1							Peru_Cuncaicha_9000BP_EA	CentralPeruCoast	Chile_CaletaHuelen_1100BP_MH	0.00599266	0.0437195	1
Peru_Cuncaicha_9000BP_EA	CentralPeruCoast	Chile_Pica8_700BP_LIP	0.0382691	0.952494	1							Peru_Cuncaicha_9000BP_EA	CentralPeruCoast	Chile_Pica8_700BP_LIP	0.0483524	0.916109	1
Peru_Cuncaicha_9000BP_EA	CentralPeruCoast	Peru_Cuncaicha_3300BP_IP	0.000495753	0.00428574	1							Peru_Cuncaicha_9000BP_EA	CentralPeruCoast	Peru_Cuncaicha_3300BP_IP	0.0010101	0.0231481	1
Peru_Cuncaicha_9000BP_EA	CentralPeruCoast	Peru_Kaillachuro_Unknown.SG	0.00736429	0.0804823	1							Peru_Cuncaicha_9000BP_EA	CentralPeruCoast	Peru_Kaillachuro_Unknown.SG	0.0570943	0.702413	1
Peru_Cuncaicha_9000BP_EA	CentralPeruCoast	Peru_RioUncallane_1700BP_EIP.SG	0.0577157	0.508785	1							Peru_Cuncaicha_9000BP_EA	CentralPeruCoast	Peru_RioUncallane_1700BP_EIP.SG	0.053417	0.366474	1
Peru_Cuncaicha_9000BP_EA	CentralPeruCoast	Quechua.DG	0.0436952	0.249864	1							Peru_Cuncaicha_9000BP_EA	CentralPeruCoast	Quechua.DG	0.0384568	0.400078	1
Peru_Cuncaicha_9000BP_EA	CentralPeruCoast	Bolivia_Tiwanaku_1000BP_MH	0.00646811	0.296853	1							Peru_Cuncaicha_9000BP_EA	CentralPeruCoast	Bolivia_Tiwanaku_1000BP_MH	0.0199391	0.203797	1
Peru_Cuncaicha_9000BP_EA	NorthPeruCoast	NorthPeruHighlands	0.315976	0.962832	1							Peru_Cuncaicha_9000BP_EA	NorthPeruCoast	NorthPeruHighlands	0.388419	0.928945	1
Peru_Cuncaicha_9000BP_EA	NorthPeruCoast	SouthPeruCoast	0.110839	0.722733	1							Peru_Cuncaicha_9000BP_EA	NorthPeruCoast	SouthPeruCoast	0.105641	0.405434	1
Peru_Cuncaicha_9000BP_EA	NorthPeruCoast	SouthPeruHighlands	0.220744	0.850686	1							Peru_Cuncaicha_9000BP_EA	NorthPeruCoast	SouthPeruHighlands	0.28207	0.779362	1
Peru_Cuncaicha_9000BP_EA	NorthPeruCoast	Bolivia_Iroco_1050BP_MH	0.137983	0.607899	1							Peru_Cuncaicha_9000BP_EA	NorthPeruCoast	Bolivia_Iroco_1050BP_MH	0.241118	0.614997	1
Peru_Cuncaicha_9000BP_EA	NorthPeruCoast	Bolivia_Miraflores_1100BP_MH	0.00545043	0.0886082	1							Peru_Cuncaicha_9000BP_EA	NorthPeruCoast	Bolivia_Miraflores_1100BP_MH	0.015416	0.452528	1
Peru_Cuncaicha_9000BP_EA	NorthPeruCoast	Peru_Cusco_Torontoy_A_450BP_LH	0.178024	0.785559	1							Peru_Cuncaicha_9000BP_EA	NorthPeruCoast	Peru_Cusco_Torontoy_A_450BP_LH	0.263966	0.642495	1
Peru_Cuncaicha_9000BP_EA	NorthPeruCoast	Peru_Cusco_Torontoy_B_450BP_LH	0.00843891	0.132134	1							Peru_Cuncaicha_9000BP_EA	NorthPeruCoast	Peru_Cusco_Torontoy_B_450BP_LH	0.028799	0.566032	1
Peru_Cuncaicha_9000BP_EA	NorthPeruCoast	Chile_Pukara_700BP_LIP	0.142681	0.517036	1							Peru_Cuncaicha_9000BP_EA	NorthPeruCoast	Chile_Pukara_700BP_LIP	0.194423	0.3651	1
Peru_Cuncaicha_9000BP_EA	NorthPeruCoast	Argentina_Aconcagua_500BP_LH.SG	0.192041	0.803932	1							Peru_Cuncaicha_9000BP_EA	NorthPeruCoast	Argentina_Aconcagua_500BP_LH.SG	0.194655	0.552793	1
Peru_Cuncaicha_9000BP_EA	NorthPeruCoast	Aymara.SG	0.0169003	0.327256	1							Peru_Cuncaicha_9000BP_EA	NorthPeruCoast	Aymara.SG	0.132776	0.36047	1
Peru_Cuncaicha_9000BP_EA	NorthPeruCoast	Bolivia_Aymara.SG	0.204167	0.681104	1							Peru_Cuncaicha_9000BP_EA	NorthPeruCoast	Bolivia_Aymara.SG	0.239268	0.493654	1
Peru_Cuncaicha_9000BP_EA	NorthPeruCoast	Chile_Conchali_700BP_LIP	0.0859884	0.508165	1							Peru_Cuncaicha_9000BP_EA	NorthPeruCoast	Chile_Conchali_700BP_LIP	0.108682	0.458716	1
Peru_Cuncaicha_9000BP_EA	NorthPeruCoast	Peru_Cuncaicha_4200BP_LA	0.00446417	0.0720439	1							Peru_Cuncaicha_9000BP_EA	NorthPeruCoast	Peru_Cuncaicha_4200BP_LA	0.0350143	0.700446	1
Peru_Cuncaicha_9000BP_EA	NorthPeruCoast	Peru_Cusco_SanSebastian_610-490BP_LH-LIP	0.0961062	0.823982	1							Peru_Cuncaicha_9000BP_EA	NorthPeruCoast	Peru_Cusco_SanSebastian_610-490BP_LH-LIP	0.0852496	0.864109	1
Peru_Cuncaicha_9000BP_EA	NorthPeruCoast	Peru_La_Galgada_4100BP_LA	0.0221867	0.310602	1							Peru_Cuncaicha_9000BP_EA	NorthPeruCoast	Peru_La_Galgada_4100BP_LA	0.0680299	0.403067	1
Peru_Cuncaicha_9000BP_EA	NorthPeruCoast	Peru_Lauricocha_3500BP_IP	0.270777	0.939393	1							Peru_Cuncaicha_9000BP_EA	NorthPeruCoast	Peru_Lauricocha_3500BP_IP	0.314748	0.979986	1
Peru_Cuncaicha_9000BP_EA	NorthPeruCoast	Peru_Lauricocha_5800BP_MA	0.0715065	0.295887	1							Peru_Cuncaicha_9000BP_EA	NorthPeruCoast	Peru_Lauricocha_5800BP_MA	0.171635	0.418269	1
Peru_Cuncaicha_9000BP_EA	NorthPeruCoast	Chile_LosRieles_5100BP_MA	0.113806	0.733125	1							Peru_Cuncaicha_9000BP_EA	NorthPeruCoast	Chile_LosRieles_5100BP_MA	0.172368	0.6645	1
Peru_Cuncaicha_9000BP_EA	NorthPeruCoast	Chile_CaletaHuelen_1100BP_MH	0.0140557	0.144174	1							Peru_Cuncaicha_9000BP_EA	NorthPeruCoast	Chile_CaletaHuelen_1100BP_MH	0.0323552	0.0592796	1
Peru_Cuncaicha_9000BP_EA	NorthPeruCoast	Chile_Pica8_700BP_LIP	0.0822543	0.979456	1							Peru_Cuncaicha_9000BP_EA	NorthPeruCoast	Chile_Pica8_700BP_LIP	0.114632	0.99242	1
Peru_Cuncaicha_9000BP_EA	NorthPeruCoast	Peru_Cuncaicha_3300BP_IP	0.0011948	0.0244614	1							Peru_Cuncaicha_9000BP_EA	NorthPeruCoast	Peru_Cuncaicha_3300BP_IP	0.00613209	0.0542816	1
Peru_Cuncaicha_9000BP_EA	NorthPeruCoast	Peru_Kaillachuro_Unknown.SG	0.0155214	0.106018	1							Peru_Cuncaicha_9000BP_EA	NorthPeruCoast	Peru_Kaillachuro_Unknown.SG	0.196983	0.700753	1
Peru_Cuncaicha_9000BP_EA	NorthPeruCoast	Peru_RioUncallane_1700BP_EIP.SG	0.144113	0.709895	1							Peru_Cuncaicha_9000BP_EA	NorthPeruCoast	Peru_RioUncallane_1700BP_EIP.SG	0.227255	0.931651	1
Peru_Cuncaicha_9000BP_EA	NorthPeruCoast	Quechua.DG	0.135136	0.489508	1							Peru_Cuncaicha_9000BP_EA	NorthPeruCoast	Quechua.DG	0.228732	0.523839	1
Peru_Cuncaicha_9000BP_EA	NorthPeruCoast	Bolivia_Tiwanaku_1000BP_MH	0.0194034	0.64128	1							Peru_Cuncaicha_9000BP_EA	NorthPeruCoast	Bolivia_Tiwanaku_1000BP_MH	0.0733966	0.6156	1
Peru_Cuncaicha_9000BP_EA	NorthPeruHighlands	SouthPeruCoast	0.218374	0.864799	1							Peru_Cuncaicha_9000BP_EA	NorthPeruHighlands	SouthPeruCoast	0.285816	0.859048	1
Peru_Cuncaicha_9000BP_EA	NorthPeruHighlands	SouthPeruHighlands	0.327006	0.974292	1							Peru_Cuncaicha_9000BP_EA	NorthPeruHighlands	SouthPeruHighlands	0.270986	0.861105	1
Peru_Cuncaicha_9000BP_EA	NorthPeruHighlands	Bolivia_Iroco_1050BP_MH	0.450624	0.766758	1							Peru_Cuncaicha_9000BP_EA	NorthPeruHighlands	Bolivia_Iroco_1050BP_MH	0.448076	0.818605	1
Peru_Cuncaicha_9000BP_EA	NorthPeruHighlands	Bolivia_Miraflores_1100BP_MH	0.0531553	0.7529	1							Peru_Cuncaicha_9000BP_EA	NorthPeruHighlands	Bolivia_Miraflores_1100BP_MH	0.0411562	0.938532	1
Peru_Cuncaicha_9000BP_EA	NorthPeruHighlands	Peru_Cusco_Torontoy_A_450BP_LH	0.380947	0.781022	1							Peru_Cuncaicha_9000BP_EA	NorthPeruHighlands	Peru_Cusco_Torontoy_A_450BP_LH	0.283418	0.511585	1
Peru_Cuncaicha_9000BP_EA	NorthPeruHighlands	Peru_Cusco_Torontoy_B_450BP_LH	0.0438837	0.423706	1							Peru_Cuncaicha_9000BP_EA	NorthPeruHighlands	Peru_Cusco_Torontoy_B_450BP_LH	0.0818073	0.954201	1
Peru_Cuncaicha_9000BP_EA	NorthPeruHighlands	Chile_Pukara_700BP_LIP	0.337558	0.557144	1							Peru_Cuncaicha_9000BP_EA	NorthPeruHighlands	Chile_Pukara_700BP_LIP	0.258374	0.394338	1
Peru_Cuncaicha_9000BP_EA	NorthPeruHighlands	Argentina_Aconcagua_500BP_LH.SG	0.353288	0.981526	1							Peru_Cuncaicha_9000BP_EA	NorthPeruHighlands	Argentina_Aconcagua_500BP_LH.SG	0.30331	0.873205	1
Peru_Cuncaicha_9000BP_EA	NorthPeruHighlands	Aymara.SG	0.038018	0.45935	1							Peru_Cuncaicha_9000BP_EA	NorthPeruHighlands	Aymara.SG	0.153875	0.266798	1
Peru_Cuncaicha_9000BP_EA	NorthPeruHighlands	Bolivia_Aymara.SG	0.464885	0.985726	1							Peru_Cuncaicha_9000BP_EA	NorthPeruHighlands	Bolivia_Aymara.SG	0.463348	0.915306	1
Peru_Cuncaicha_9000BP_EA	NorthPeruHighlands	Chile_Conchali_700BP_LIP	0.191699	0.617364	1							Peru_Cuncaicha_9000BP_EA	NorthPeruHighlands	Chile_Conchali_700BP_LIP	0.143785	0.568914	1
Peru_Cuncaicha_9000BP_EA	NorthPeruHighlands	Peru_Cuncaicha_4200BP_LA	0.00233886	0.110983	1							Peru_Cuncaicha_9000BP_EA	NorthPeruHighlands	Peru_Cuncaicha_4200BP_LA	0.0191992	0.423578	1
Peru_Cuncaicha_9000BP_EA	NorthPeruHighlands	Peru_Cusco_SanSebastian_610-490BP_LH-LIP	0.192679	0.977605	1							Peru_Cuncaicha_9000BP_EA	NorthPeruHighlands	Peru_Cusco_SanSebastian_610-490BP_LH-LIP	0.128125	0.966354	1
Peru_Cuncaicha_9000BP_EA	NorthPeruHighlands	Peru_La_Galgada_4100BP_LA	0.0351381	0.473653	1							Peru_Cuncaicha_9000BP_EA	NorthPeruHighlands	Peru_La_Galgada_4100BP_LA	0.104493	0.618742	1
Peru_Cuncaicha_9000BP_EA	NorthPeruHighlands	Peru_Lauricocha_3500BP_IP	0.447051	0.945017	1							Peru_Cuncaicha_9000BP_EA	NorthPeruHighlands	Peru_Lauricocha_3500BP_IP	0.409939	0.987457	1
Peru_Cuncaicha_9000BP_EA	NorthPeruHighlands	Peru_Lauricocha_5800BP_MA	0.0903072	0.238543	1							Peru_Cuncaicha_9000BP_EA	NorthPeruHighlands	Peru_Lauricocha_5800BP_MA	0.166929	0.220509	1
Peru_Cuncaicha_9000BP_EA	NorthPeruHighlands	Chile_LosRieles_5100BP_MA	0.208042	0.879113	1							Peru_Cuncaicha_9000BP_EA	NorthPeruHighlands	Chile_LosRieles_5100BP_MA	0.267584	0.731108	1
Peru_Cuncaicha_9000BP_EA	NorthPeruHighlands	Chile_CaletaHuelen_1100BP_MH	0.0419272	0.151093	1							Peru_Cuncaicha_9000BP_EA	NorthPeruHighlands	Chile_CaletaHuelen_1100BP_MH	0.046913	0.113456	1
Peru_Cuncaicha_9000BP_EA	NorthPeruHighlands	Chile_Pica8_700BP_LIP	0.10319	0.947462	1							Peru_Cuncaicha_9000BP_EA	NorthPeruHighlands	Chile_Pica8_700BP_LIP	0.110926	0.942209	1
Peru_Cuncaicha_9000BP_EA	NorthPeruHighlands	Peru_Cuncaicha_3300BP_IP	0.00338565	0.0983294	1							Peru_Cuncaicha_9000BP_EA	NorthPeruHighlands	Peru_Cuncaicha_3300BP_IP	0.00403047	0.118057	1
Peru_Cuncaicha_9000BP_EA	NorthPeruHighlands	Peru_Kaillachuro_Unknown.SG	0.104913	0.365028	1							Peru_Cuncaicha_9000BP_EA	NorthPeruHighlands	Peru_Kaillachuro_Unknown.SG	0.361511	0.726185	1
Peru_Cuncaicha_9000BP_EA	NorthPeruHighlands	Peru_RioUncallane_1700BP_EIP.SG	0.230503	0.66694	1							Peru_Cuncaicha_9000BP_EA	NorthPeruHighlands	Peru_RioUncallane_1700BP_EIP.SG	0.256643	0.967624	1
Peru_Cuncaicha_9000BP_EA	NorthPeruHighlands	Quechua.DG	0.200175	0.353791	1							Peru_Cuncaicha_9000BP_EA	NorthPeruHighlands	Quechua.DG	0.330174	0.443903	1
Peru_Cuncaicha_9000BP_EA	NorthPeruHighlands	Bolivia_Tiwanaku_1000BP_MH	0.0222765	0.469645	1							Peru_Cuncaicha_9000BP_EA	NorthPeruHighlands	Bolivia_Tiwanaku_1000BP_MH	0.050959	0.316132	1
Peru_Cuncaicha_9000BP_EA	SouthPeruCoast	SouthPeruHighlands	0.0304216	0.192742	1							Peru_Cuncaicha_9000BP_EA	SouthPeruCoast	SouthPeruHighlands	0.0465219	0.151721	1
Peru_Cuncaicha_9000BP_EA	SouthPeruCoast	Bolivia_Iroco_1050BP_MH	0.184572	0.696405	1							Peru_Cuncaicha_9000BP_EA	SouthPeruCoast	Bolivia_Iroco_1050BP_MH	0.255691	0.777257	1
Peru_Cuncaicha_9000BP_EA	SouthPeruCoast	Bolivia_Miraflores_1100BP_MH	0.0140373	0.255515	1							Peru_Cuncaicha_9000BP_EA	SouthPeruCoast	Bolivia_Miraflores_1100BP_MH	0.0372974	0.849818	1
Peru_Cuncaicha_9000BP_EA	SouthPeruCoast	Peru_Cusco_Torontoy_A_450BP_LH	0.0508817	0.325719	1							Peru_Cuncaicha_9000BP_EA	SouthPeruCoast	Peru_Cusco_Torontoy_A_450BP_LH	0.0441954	0.124448	1
Peru_Cuncaicha_9000BP_EA	SouthPeruCoast	Peru_Cusco_Torontoy_B_450BP_LH	0.010015	0.139878	1							Peru_Cuncaicha_9000BP_EA	SouthPeruCoast	Peru_Cusco_Torontoy_B_450BP_LH	0.0342671	0.70414	1
Peru_Cuncaicha_9000BP_EA	SouthPeruCoast	Chile_Pukara_700BP_LIP	0.075874	0.428522	1							Peru_Cuncaicha_9000BP_EA	SouthPeruCoast	Chile_Pukara_700BP_LIP	0.067683	0.175604	1
Peru_Cuncaicha_9000BP_EA	SouthPeruCoast	Argentina_Aconcagua_500BP_LH.SG	0.143216	0.869994	1							Peru_Cuncaicha_9000BP_EA	SouthPeruCoast	Argentina_Aconcagua_500BP_LH.SG	0.166701	0.709015	1
Peru_Cuncaicha_9000BP_EA	SouthPeruCoast	Aymara.SG	0.0111273	0.200004	1							Peru_Cuncaicha_9000BP_EA	SouthPeruCoast	Aymara.SG	0.108522	0.376897	1
Peru_Cuncaicha_9000BP_EA	SouthPeruCoast	Bolivia_Aymara.SG	0.26172	0.837357	1							Peru_Cuncaicha_9000BP_EA	SouthPeruCoast	Bolivia_Aymara.SG	0.343453	0.951448	1
Peru_Cuncaicha_9000BP_EA	SouthPeruCoast	Chile_Conchali_700BP_LIP	0.0263435	0.200543	1							Peru_Cuncaicha_9000BP_EA	SouthPeruCoast	Chile_Conchali_700BP_LIP	0.0256483	0.106788	1
Peru_Cuncaicha_9000BP_EA	SouthPeruCoast	Peru_Cuncaicha_4200BP_LA	0.00164019	0.0279396	1							Peru_Cuncaicha_9000BP_EA	SouthPeruCoast	Peru_Cuncaicha_4200BP_LA	0.00580355	0.112008	1
Peru_Cuncaicha_9000BP_EA	SouthPeruCoast	Peru_Cusco_SanSebastian_610-490BP_LH-LIP	0.083954	0.764179	1							Peru_Cuncaicha_9000BP_EA	SouthPeruCoast	Peru_Cusco_SanSebastian_610-490BP_LH-LIP	0.0781509	0.762284	1
Peru_Cuncaicha_9000BP_EA	SouthPeruCoast	Peru_La_Galgada_4100BP_LA	0.0317914	0.438254	1							Peru_Cuncaicha_9000BP_EA	SouthPeruCoast	Peru_La_Galgada_4100BP_LA	0.05579	0.397726	1
Peru_Cuncaicha_9000BP_EA	SouthPeruCoast	Peru_Lauricocha_3500BP_IP	0.294133	0.917142	1							Peru_Cuncaicha_9000BP_EA	SouthPeruCoast	Peru_Lauricocha_3500BP_IP	0.260707	0.964759	1
Peru_Cuncaicha_9000BP_EA	SouthPeruCoast	Peru_Lauricocha_5800BP_MA	0.082297	0.306484	1							Peru_Cuncaicha_9000BP_EA	SouthPeruCoast	Peru_Lauricocha_5800BP_MA	0.116273	0.247125	1
Peru_Cuncaicha_9000BP_EA	SouthPeruCoast	Chile_LosRieles_5100BP_MA	0.0832342	0.601534	1							Peru_Cuncaicha_9000BP_EA	SouthPeruCoast	Chile_LosRieles_5100BP_MA	0.113879	0.499078	1
Peru_Cuncaicha_9000BP_EA	SouthPeruCoast	Chile_CaletaHuelen_1100BP_MH	0.022867	0.171051	1							Peru_Cuncaicha_9000BP_EA	SouthPeruCoast	Chile_CaletaHuelen_1100BP_MH	0.0313003	0.0628091	1
Peru_Cuncaicha_9000BP_EA	SouthPeruCoast	Chile_Pica8_700BP_LIP	0.0474385	0.693298	1							Peru_Cuncaicha_9000BP_EA	SouthPeruCoast	Chile_Pica8_700BP_LIP	0.0539551	0.575016	1
Peru_Cuncaicha_9000BP_EA	SouthPeruCoast	Peru_Cuncaicha_3300BP_IP	0.000553901	0.0248092	1							Peru_Cuncaicha_9000BP_EA	SouthPeruCoast	Peru_Cuncaicha_3300BP_IP	0.00162755	0.0380521	1
Peru_Cuncaicha_9000BP_EA	SouthPeruCoast	Peru_Kaillachuro_Unknown.SG	0.0119507	0.0544852	1							Peru_Cuncaicha_9000BP_EA	SouthPeruCoast	Peru_Kaillachuro_Unknown.SG	0.114356	0.716225	1
Peru_Cuncaicha_9000BP_EA	SouthPeruCoast	Peru_RioUncallane_1700BP_EIP.SG	0.150323	0.721263	1							Peru_Cuncaicha_9000BP_EA	SouthPeruCoast	Peru_RioUncallane_1700BP_EIP.SG	0.156178	0.797255	1
Peru_Cuncaicha_9000BP_EA	SouthPeruCoast	Quechua.DG	0.0781125	0.277719	1							Peru_Cuncaicha_9000BP_EA	SouthPeruCoast	Quechua.DG	0.114525	0.414359	1
Peru_Cuncaicha_9000BP_EA	SouthPeruCoast	Bolivia_Tiwanaku_1000BP_MH	0.00877234	0.194513	1							Peru_Cuncaicha_9000BP_EA	SouthPeruCoast	Bolivia_Tiwanaku_1000BP_MH	0.0281664	0.168737	1
Peru_Cuncaicha_9000BP_EA	SouthPeruHighlands	Bolivia_Iroco_1050BP_MH	0.262286	0.798665	1							Peru_Cuncaicha_9000BP_EA	SouthPeruHighlands	Bolivia_Iroco_1050BP_MH	0.237646	0.753776	1
Peru_Cuncaicha_9000BP_EA	SouthPeruHighlands	Bolivia_Miraflores_1100BP_MH	0.025813	0.411413	1							Peru_Cuncaicha_9000BP_EA	SouthPeruHighlands	Bolivia_Miraflores_1100BP_MH	0.0201556	0.564003	1
Peru_Cuncaicha_9000BP_EA	SouthPeruHighlands	Peru_Cusco_Torontoy_A_450BP_LH	0.328591	0.92343	1							Peru_Cuncaicha_9000BP_EA	SouthPeruHighlands	Peru_Cusco_Torontoy_A_450BP_LH	0.245745	0.729009	1
Peru_Cuncaicha_9000BP_EA	SouthPeruHighlands	Peru_Cusco_Torontoy_B_450BP_LH	0.0183229	0.245287	1							Peru_Cuncaicha_9000BP_EA	SouthPeruHighlands	Peru_Cusco_Torontoy_B_450BP_LH	0.0361549	0.682213	1
Peru_Cuncaicha_9000BP_EA	SouthPeruHighlands	Chile_Pukara_700BP_LIP	0.181771	0.624056	1							Peru_Cuncaicha_9000BP_EA	SouthPeruHighlands	Chile_Pukara_700BP_LIP	0.130556	0.358896	1
Peru_Cuncaicha_9000BP_EA	SouthPeruHighlands	Argentina_Aconcagua_500BP_LH.SG	0.203252	0.774892	1							Peru_Cuncaicha_9000BP_EA	SouthPeruHighlands	Argentina_Aconcagua_500BP_LH.SG	0.150234	0.470507	1
Peru_Cuncaicha_9000BP_EA	SouthPeruHighlands	Aymara.SG	0.0164355	0.161312	1							Peru_Cuncaicha_9000BP_EA	SouthPeruHighlands	Aymara.SG	0.0573015	0.148475	1
Peru_Cuncaicha_9000BP_EA	SouthPeruHighlands	Bolivia_Aymara.SG	0.0725459	0.208911	1							Peru_Cuncaicha_9000BP_EA	SouthPeruHighlands	Bolivia_Aymara.SG	0.0500893	0.183105	1
Peru_Cuncaicha_9000BP_EA	SouthPeruHighlands	Chile_Conchali_700BP_LIP	0.0391275	0.20589	1							Peru_Cuncaicha_9000BP_EA	SouthPeruHighlands	Chile_Conchali_700BP_LIP	0.0233774	0.0753141	1
Peru_Cuncaicha_9000BP_EA	SouthPeruHighlands	Peru_Cuncaicha_4200BP_LA	0.00137899	0.0367351	1							Peru_Cuncaicha_9000BP_EA	SouthPeruHighlands	Peru_Cuncaicha_4200BP_LA	0.0134517	0.265728	1
Peru_Cuncaicha_9000BP_EA	SouthPeruHighlands	Peru_Cusco_SanSebastian_610-490BP_LH-LIP	0.176702	0.989841	1							Peru_Cuncaicha_9000BP_EA	SouthPeruHighlands	Peru_Cusco_SanSebastian_610-490BP_LH-LIP	0.1158	0.974347	1
Peru_Cuncaicha_9000BP_EA	SouthPeruHighlands	Peru_La_Galgada_4100BP_LA	0.0143502	0.139096	1							Peru_Cuncaicha_9000BP_EA	SouthPeruHighlands	Peru_La_Galgada_4100BP_LA	0.0627299	0.309496	1
Peru_Cuncaicha_9000BP_EA	SouthPeruHighlands	Peru_Lauricocha_3500BP_IP	0.334886	0.968787	1							Peru_Cuncaicha_9000BP_EA	SouthPeruHighlands	Peru_Lauricocha_3500BP_IP	0.292368	0.980304	1
Peru_Cuncaicha_9000BP_EA	SouthPeruHighlands	Peru_Lauricocha_5800BP_MA	0.0386829	0.246598	1							Peru_Cuncaicha_9000BP_EA	SouthPeruHighlands	Peru_Lauricocha_5800BP_MA	0.0849905	0.191857	1
Peru_Cuncaicha_9000BP_EA	SouthPeruHighlands	Chile_LosRieles_5100BP_MA	0.0619073	0.387269	1							Peru_Cuncaicha_9000BP_EA	SouthPeruHighlands	Chile_LosRieles_5100BP_MA	0.0837553	0.27755	1
Peru_Cuncaicha_9000BP_EA	SouthPeruHighlands	Chile_CaletaHuelen_1100BP_MH	0.00642337	0.13838	1							Peru_Cuncaicha_9000BP_EA	SouthPeruHighlands	Chile_CaletaHuelen_1100BP_MH	0.00873325	0.0500514	1
Peru_Cuncaicha_9000BP_EA	SouthPeruHighlands	Chile_Pica8_700BP_LIP	0.0958762	0.983977	1							Peru_Cuncaicha_9000BP_EA	SouthPeruHighlands	Chile_Pica8_700BP_LIP	0.105252	0.964141	1
Peru_Cuncaicha_9000BP_EA	SouthPeruHighlands	Peru_Cuncaicha_3300BP_IP	0.000849153	0.0288541	1							Peru_Cuncaicha_9000BP_EA	SouthPeruHighlands	Peru_Cuncaicha_3300BP_IP	0.00113108	0.0410221	1
Peru_Cuncaicha_9000BP_EA	SouthPeruHighlands	Peru_Kaillachuro_Unknown.SG	0.0189793	0.0686454	1							Peru_Cuncaicha_9000BP_EA	SouthPeruHighlands	Peru_Kaillachuro_Unknown.SG	0.0712985	0.682319	1
Peru_Cuncaicha_9000BP_EA	SouthPeruHighlands	Peru_RioUncallane_1700BP_EIP.SG	0.0947142	0.360926	1							Peru_Cuncaicha_9000BP_EA	SouthPeruHighlands	Peru_RioUncallane_1700BP_EIP.SG	0.182116	0.762734	1
Peru_Cuncaicha_9000BP_EA	SouthPeruHighlands	Quechua.DG	0.0199639	0.101233	1							Peru_Cuncaicha_9000BP_EA	SouthPeruHighlands	Quechua.DG	0.0609128	0.377464	1
Peru_Cuncaicha_9000BP_EA	SouthPeruHighlands	Bolivia_Tiwanaku_1000BP_MH	0.0130055	0.400666	1							Peru_Cuncaicha_9000BP_EA	SouthPeruHighlands	Bolivia_Tiwanaku_1000BP_MH	0.0275798	0.215407	1
Peru_Cuncaicha_9000BP_EA	Bolivia_Iroco_1050BP_MH	Bolivia_Miraflores_1100BP_MH	0.0754744	0.972935	1							Peru_Cuncaicha_9000BP_EA	Bolivia_Iroco_1050BP_MH	Bolivia_Miraflores_1100BP_MH	0.0443137	0.917464	1
Peru_Cuncaicha_9000BP_EA	Bolivia_Iroco_1050BP_MH	Peru_Cusco_Torontoy_A_450BP_LH	0.527378	0.594382	1							Peru_Cuncaicha_9000BP_EA	Bolivia_Iroco_1050BP_MH	Peru_Cusco_Torontoy_A_450BP_LH	0.25637	0.336394	1
Peru_Cuncaicha_9000BP_EA	Bolivia_Iroco_1050BP_MH	Peru_Cusco_Torontoy_B_450BP_LH	0.123875	0.955342	1							Peru_Cuncaicha_9000BP_EA	Bolivia_Iroco_1050BP_MH	Peru_Cusco_Torontoy_B_450BP_LH	0.0562887	0.814221	1
Peru_Cuncaicha_9000BP_EA	Bolivia_Iroco_1050BP_MH	Chile_Pukara_700BP_LIP	0.55972	0.418139	1							Peru_Cuncaicha_9000BP_EA	Bolivia_Iroco_1050BP_MH	Chile_Pukara_700BP_LIP	0.232015	0.194775	1
Peru_Cuncaicha_9000BP_EA	Bolivia_Iroco_1050BP_MH	Argentina_Aconcagua_500BP_LH.SG	0.326511	0.888228	1							Peru_Cuncaicha_9000BP_EA	Bolivia_Iroco_1050BP_MH	Argentina_Aconcagua_500BP_LH.SG	0.289874	0.94731	1
Peru_Cuncaicha_9000BP_EA	Bolivia_Iroco_1050BP_MH	Aymara.SG	0.0388315	0.642801	1							Peru_Cuncaicha_9000BP_EA	Bolivia_Iroco_1050BP_MH	Aymara.SG	0.248323	0.622372	1
Peru_Cuncaicha_9000BP_EA	Bolivia_Iroco_1050BP_MH	Bolivia_Aymara.SG	0.246323	0.635946	1							Peru_Cuncaicha_9000BP_EA	Bolivia_Iroco_1050BP_MH	Bolivia_Aymara.SG	0.340047	0.659963	1
Peru_Cuncaicha_9000BP_EA	Bolivia_Iroco_1050BP_MH	Chile_Conchali_700BP_LIP	0.18836	0.490616	1							Peru_Cuncaicha_9000BP_EA	Bolivia_Iroco_1050BP_MH	Chile_Conchali_700BP_LIP	0.0623187	0.214563	1
Peru_Cuncaicha_9000BP_EA	Bolivia_Iroco_1050BP_MH	Peru_Cuncaicha_4200BP_LA	0.0214216	0.422593	1							Peru_Cuncaicha_9000BP_EA	Bolivia_Iroco_1050BP_MH	Peru_Cuncaicha_4200BP_LA	0.0125787	0.33593	1
Peru_Cuncaicha_9000BP_EA	Bolivia_Iroco_1050BP_MH	Peru_Cusco_SanSebastian_610-490BP_LH-LIP	0.137559	0.892089	1							Peru_Cuncaicha_9000BP_EA	Bolivia_Iroco_1050BP_MH	Peru_Cusco_SanSebastian_610-490BP_LH-LIP	0.0908249	0.773154	1
Peru_Cuncaicha_9000BP_EA	Bolivia_Iroco_1050BP_MH	Peru_La_Galgada_4100BP_LA	0.0637852	0.678614	1							Peru_Cuncaicha_9000BP_EA	Bolivia_Iroco_1050BP_MH	Peru_La_Galgada_4100BP_LA	0.137872	0.978811	1
Peru_Cuncaicha_9000BP_EA	Bolivia_Iroco_1050BP_MH	Peru_Lauricocha_3500BP_IP	0.583691	0.967252	1							Peru_Cuncaicha_9000BP_EA	Bolivia_Iroco_1050BP_MH	Peru_Lauricocha_3500BP_IP	0.330362	0.870301	1
Peru_Cuncaicha_9000BP_EA	Bolivia_Iroco_1050BP_MH	Peru_Lauricocha_5800BP_MA	0.365784	0.379081	1							Peru_Cuncaicha_9000BP_EA	Bolivia_Iroco_1050BP_MH	Peru_Lauricocha_5800BP_MA	0.231001	0.216082	1
Peru_Cuncaicha_9000BP_EA	Bolivia_Iroco_1050BP_MH	Chile_LosRieles_5100BP_MA	0.12226	0.524108	1							Peru_Cuncaicha_9000BP_EA	Bolivia_Iroco_1050BP_MH	Chile_LosRieles_5100BP_MA	0.227862	0.61874	1
Peru_Cuncaicha_9000BP_EA	Bolivia_Iroco_1050BP_MH	Chile_CaletaHuelen_1100BP_MH	0.345069	0.574407	1							Peru_Cuncaicha_9000BP_EA	Bolivia_Iroco_1050BP_MH	Chile_CaletaHuelen_1100BP_MH	0.141558	0.477829	1
Peru_Cuncaicha_9000BP_EA	Bolivia_Iroco_1050BP_MH	Chile_Pica8_700BP_LIP	0.0652148	0.800335	1							Peru_Cuncaicha_9000BP_EA	Bolivia_Iroco_1050BP_MH	Chile_Pica8_700BP_LIP	0.0659224	0.583943	1
Peru_Cuncaicha_9000BP_EA	Bolivia_Iroco_1050BP_MH	Peru_Cuncaicha_3300BP_IP	0.0200319	0.464951	1							Peru_Cuncaicha_9000BP_EA	Bolivia_Iroco_1050BP_MH	Peru_Cuncaicha_3300BP_IP	0.0397312	0.248987	1
Peru_Cuncaicha_9000BP_EA	Bolivia_Iroco_1050BP_MH	Peru_Kaillachuro_Unknown.SG	0.129137	0.381847	1							Peru_Cuncaicha_9000BP_EA	Bolivia_Iroco_1050BP_MH	Peru_Kaillachuro_Unknown.SG	0.454296	0.682595	1
Peru_Cuncaicha_9000BP_EA	Bolivia_Iroco_1050BP_MH	Peru_RioUncallane_1700BP_EIP.SG	0.277331	0.738472	1							Peru_Cuncaicha_9000BP_EA	Bolivia_Iroco_1050BP_MH	Peru_RioUncallane_1700BP_EIP.SG	0.15182	0.757481	1
Peru_Cuncaicha_9000BP_EA	Bolivia_Iroco_1050BP_MH	Quechua.DG	0.157314	0.387645	1							Peru_Cuncaicha_9000BP_EA	Bolivia_Iroco_1050BP_MH	Quechua.DG	0.441918	0.540177	1
Peru_Cuncaicha_9000BP_EA	Bolivia_Iroco_1050BP_MH	Bolivia_Tiwanaku_1000BP_MH	0.0122125	0.537055	1							Peru_Cuncaicha_9000BP_EA	Bolivia_Iroco_1050BP_MH	Bolivia_Tiwanaku_1000BP_MH	0.0256687	0.240562	1
Peru_Cuncaicha_9000BP_EA	Bolivia_Miraflores_1100BP_MH	Peru_Cusco_Torontoy_A_450BP_LH	0.0214544	0.534203	1							Peru_Cuncaicha_9000BP_EA	Bolivia_Miraflores_1100BP_MH	Peru_Cusco_Torontoy_A_450BP_LH	0.0076684	0.290261	1
Peru_Cuncaicha_9000BP_EA	Bolivia_Miraflores_1100BP_MH	Peru_Cusco_Torontoy_B_450BP_LH	0.0181323	0.752595	1							Peru_Cuncaicha_9000BP_EA	Bolivia_Miraflores_1100BP_MH	Peru_Cusco_Torontoy_B_450BP_LH	0.0185499	0.978611	1
Peru_Cuncaicha_9000BP_EA	Bolivia_Miraflores_1100BP_MH	Chile_Pukara_700BP_LIP	0.029619	0.605541	1							Peru_Cuncaicha_9000BP_EA	Bolivia_Miraflores_1100BP_MH	Chile_Pukara_700BP_LIP	0.00963442	0.276024	1
Peru_Cuncaicha_9000BP_EA	Bolivia_Miraflores_1100BP_MH	Argentina_Aconcagua_500BP_LH.SG	0.0554645	0.8092	1							Peru_Cuncaicha_9000BP_EA	Bolivia_Miraflores_1100BP_MH	Argentina_Aconcagua_500BP_LH.SG	0.03901	0.896548	1
Peru_Cuncaicha_9000BP_EA	Bolivia_Miraflores_1100BP_MH	Aymara.SG	0.00106911	0.0126273	1							Peru_Cuncaicha_9000BP_EA	Bolivia_Miraflores_1100BP_MH	Aymara.SG	0.00499646	0.173413	1
Peru_Cuncaicha_9000BP_EA	Bolivia_Miraflores_1100BP_MH	Bolivia_Aymara.SG	0.00882002	0.210079	1							Peru_Cuncaicha_9000BP_EA	Bolivia_Miraflores_1100BP_MH	Bolivia_Aymara.SG	0.0157521	0.773841	1
Peru_Cuncaicha_9000BP_EA	Bolivia_Miraflores_1100BP_MH	Chile_Conchali_700BP_LIP	0.00937527	0.230458	1							Peru_Cuncaicha_9000BP_EA	Bolivia_Miraflores_1100BP_MH	Chile_Conchali_700BP_LIP	0.00332011	0.108837	1
Peru_Cuncaicha_9000BP_EA	Bolivia_Miraflores_1100BP_MH	Peru_Cuncaicha_4200BP_LA	7.93903e-05	0.00428785	1							Peru_Cuncaicha_9000BP_EA	Bolivia_Miraflores_1100BP_MH	Peru_Cuncaicha_4200BP_LA	0.000762556	0.00775479	1
Peru_Cuncaicha_9000BP_EA	Bolivia_Miraflores_1100BP_MH	Peru_Cusco_SanSebastian_610-490BP_LH-LIP	0.0375669	0.796867	1							Peru_Cuncaicha_9000BP_EA	Bolivia_Miraflores_1100BP_MH	Peru_Cusco_SanSebastian_610-490BP_LH-LIP	0.0263577	0.738792	1
Peru_Cuncaicha_9000BP_EA	Bolivia_Miraflores_1100BP_MH	Peru_La_Galgada_4100BP_LA	0.00348017	0.080736	1							Peru_Cuncaicha_9000BP_EA	Bolivia_Miraflores_1100BP_MH	Peru_La_Galgada_4100BP_LA	0.0105848	0.381298	1
Peru_Cuncaicha_9000BP_EA	Bolivia_Miraflores_1100BP_MH	Peru_Lauricocha_3500BP_IP	0.0763578	0.930397	1							Peru_Cuncaicha_9000BP_EA	Bolivia_Miraflores_1100BP_MH	Peru_Lauricocha_3500BP_IP	0.0449758	0.88982	1
Peru_Cuncaicha_9000BP_EA	Bolivia_Miraflores_1100BP_MH	Peru_Lauricocha_5800BP_MA	0.00206229	0.244015	1							Peru_Cuncaicha_9000BP_EA	Bolivia_Miraflores_1100BP_MH	Peru_Lauricocha_5800BP_MA	0.00377242	0.17098	1
Peru_Cuncaicha_9000BP_EA	Bolivia_Miraflores_1100BP_MH	Chile_LosRieles_5100BP_MA	0.00783185	0.192945	1							Peru_Cuncaicha_9000BP_EA	Bolivia_Miraflores_1100BP_MH	Chile_LosRieles_5100BP_MA	0.0093686	0.382511	1
Peru_Cuncaicha_9000BP_EA	Bolivia_Miraflores_1100BP_MH	Chile_CaletaHuelen_1100BP_MH	0.00103115	0.148358	1							Peru_Cuncaicha_9000BP_EA	Bolivia_Miraflores_1100BP_MH	Chile_CaletaHuelen_1100BP_MH	0.0013737	0.0532447	1
Peru_Cuncaicha_9000BP_EA	Bolivia_Miraflores_1100BP_MH	Chile_Pica8_700BP_LIP	0.0107065	0.457868	1							Peru_Cuncaicha_9000BP_EA	Bolivia_Miraflores_1100BP_MH	Chile_Pica8_700BP_LIP	0.0156374	0.404806	1
Peru_Cuncaicha_9000BP_EA	Bolivia_Miraflores_1100BP_MH	Peru_Cuncaicha_3300BP_IP	0.000193277	0.00713457	1							Peru_Cuncaicha_9000BP_EA	Bolivia_Miraflores_1100BP_MH	Peru_Cuncaicha_3300BP_IP	7.66173e-05	0.0155742	1
Peru_Cuncaicha_9000BP_EA	Bolivia_Miraflores_1100BP_MH	Peru_Kaillachuro_Unknown.SG	0.0024698	0.056448	1							Peru_Cuncaicha_9000BP_EA	Bolivia_Miraflores_1100BP_MH	Peru_Kaillachuro_Unknown.SG	0.00543643	0.70151	1
Peru_Cuncaicha_9000BP_EA	Bolivia_Miraflores_1100BP_MH	Peru_RioUncallane_1700BP_EIP.SG	0.00601046	0.150867	1							Peru_Cuncaicha_9000BP_EA	Bolivia_Miraflores_1100BP_MH	Peru_RioUncallane_1700BP_EIP.SG	0.0194045	0.508405	1
Peru_Cuncaicha_9000BP_EA	Bolivia_Miraflores_1100BP_MH	Quechua.DG	0.000373776	0.0922381	1							Peru_Cuncaicha_9000BP_EA	Bolivia_Miraflores_1100BP_MH	Quechua.DG	0.00327259	0.384521	1
Peru_Cuncaicha_9000BP_EA	Bolivia_Miraflores_1100BP_MH	Bolivia_Tiwanaku_1000BP_MH	0.000658061	0.0175321	1							Peru_Cuncaicha_9000BP_EA	Bolivia_Miraflores_1100BP_MH	Bolivia_Tiwanaku_1000BP_MH	0.00119487	0.00421847	1
Peru_Cuncaicha_9000BP_EA	Peru_Cusco_Torontoy_A_450BP_LH	Peru_Cusco_Torontoy_B_450BP_LH	0.0631328	0.541336	1							Peru_Cuncaicha_9000BP_EA	Peru_Cusco_Torontoy_A_450BP_LH	Peru_Cusco_Torontoy_B_450BP_LH	0.0336048	0.458798	1
Peru_Cuncaicha_9000BP_EA	Peru_Cusco_Torontoy_A_450BP_LH	Chile_Pukara_700BP_LIP	0.722172	0.970348	1							Peru_Cuncaicha_9000BP_EA	Peru_Cusco_Torontoy_A_450BP_LH	Chile_Pukara_700BP_LIP	0.391966	0.842454	1
Peru_Cuncaicha_9000BP_EA	Peru_Cusco_Torontoy_A_450BP_LH	Argentina_Aconcagua_500BP_LH.SG	0.164636	0.466357	1							Peru_Cuncaicha_9000BP_EA	Peru_Cusco_Torontoy_A_450BP_LH	Argentina_Aconcagua_500BP_LH.SG	0.0927961	0.185295	1
Peru_Cuncaicha_9000BP_EA	Peru_Cusco_Torontoy_A_450BP_LH	Aymara.SG	0.00960762	0.298273	1							Peru_Cuncaicha_9000BP_EA	Peru_Cusco_Torontoy_A_450BP_LH	Aymara.SG	0.0610813	0.0734965	1
Peru_Cuncaicha_9000BP_EA	Peru_Cusco_Torontoy_A_450BP_LH	Bolivia_Aymara.SG	0.159662	0.44987	1							Peru_Cuncaicha_9000BP_EA	Peru_Cusco_Torontoy_A_450BP_LH	Bolivia_Aymara.SG	0.147086	0.201357	1
Peru_Cuncaicha_9000BP_EA	Peru_Cusco_Torontoy_A_450BP_LH	Chile_Conchali_700BP_LIP	0.185176	0.557408	1							Peru_Cuncaicha_9000BP_EA	Peru_Cusco_Torontoy_A_450BP_LH	Chile_Conchali_700BP_LIP	0.0681597	0.271963	1
Peru_Cuncaicha_9000BP_EA	Peru_Cusco_Torontoy_A_450BP_LH	Peru_Cuncaicha_4200BP_LA	0.0256083	0.403171	1							Peru_Cuncaicha_9000BP_EA	Peru_Cusco_Torontoy_A_450BP_LH	Peru_Cuncaicha_4200BP_LA	0.0172432	0.410386	1
Peru_Cuncaicha_9000BP_EA	Peru_Cusco_Torontoy_A_450BP_LH	Peru_Cusco_SanSebastian_610-490BP_LH-LIP	0.172921	0.945464	1							Peru_Cuncaicha_9000BP_EA	Peru_Cusco_Torontoy_A_450BP_LH	Peru_Cusco_SanSebastian_610-490BP_LH-LIP	0.0886965	0.728719	1
Peru_Cuncaicha_9000BP_EA	Peru_Cusco_Torontoy_A_450BP_LH	Peru_La_Galgada_4100BP_LA	0.0174007	0.309266	1							Peru_Cuncaicha_9000BP_EA	Peru_Cusco_Torontoy_A_450BP_LH	Peru_La_Galgada_4100BP_LA	0.0311167	0.158584	1
Peru_Cuncaicha_9000BP_EA	Peru_Cusco_Torontoy_A_450BP_LH	Peru_Lauricocha_3500BP_IP	0.485911	0.882481	1							Peru_Cuncaicha_9000BP_EA	Peru_Cusco_Torontoy_A_450BP_LH	Peru_Lauricocha_3500BP_IP	0.268076	0.707889	1
Peru_Cuncaicha_9000BP_EA	Peru_Cusco_Torontoy_A_450BP_LH	Peru_Lauricocha_5800BP_MA	0.27193	0.238203	1							Peru_Cuncaicha_9000BP_EA	Peru_Cusco_Torontoy_A_450BP_LH	Peru_Lauricocha_5800BP_MA	0.176482	0.192043	1
Peru_Cuncaicha_9000BP_EA	Peru_Cusco_Torontoy_A_450BP_LH	Chile_LosRieles_5100BP_MA	0.101963	0.370527	1							Peru_Cuncaicha_9000BP_EA	Peru_Cusco_Torontoy_A_450BP_LH	Chile_LosRieles_5100BP_MA	0.108488	0.197787	1
Peru_Cuncaicha_9000BP_EA	Peru_Cusco_Torontoy_A_450BP_LH	Chile_CaletaHuelen_1100BP_MH	0.0578598	0.294445	1							Peru_Cuncaicha_9000BP_EA	Peru_Cusco_Torontoy_A_450BP_LH	Chile_CaletaHuelen_1100BP_MH	0.0153713	0.129206	1
Peru_Cuncaicha_9000BP_EA	Peru_Cusco_Torontoy_A_450BP_LH	Chile_Pica8_700BP_LIP	0.128145	0.993325	1							Peru_Cuncaicha_9000BP_EA	Peru_Cusco_Torontoy_A_450BP_LH	Chile_Pica8_700BP_LIP	0.10099	0.951733	1
Peru_Cuncaicha_9000BP_EA	Peru_Cusco_Torontoy_A_450BP_LH	Peru_Cuncaicha_3300BP_IP	0.00488841	0.208648	1							Peru_Cuncaicha_9000BP_EA	Peru_Cusco_Torontoy_A_450BP_LH	Peru_Cuncaicha_3300BP_IP	0.00482969	0.106299	1
Peru_Cuncaicha_9000BP_EA	Peru_Cusco_Torontoy_A_450BP_LH	Peru_Kaillachuro_Unknown.SG	0.0794985	0.193367	1							Peru_Cuncaicha_9000BP_EA	Peru_Cusco_Torontoy_A_450BP_LH	Peru_Kaillachuro_Unknown.SG	0.219792	0.684713	1
Peru_Cuncaicha_9000BP_EA	Peru_Cusco_Torontoy_A_450BP_LH	Peru_RioUncallane_1700BP_EIP.SG	0.256184	0.655799	1							Peru_Cuncaicha_9000BP_EA	Peru_Cusco_Torontoy_A_450BP_LH	Peru_RioUncallane_1700BP_EIP.SG	0.124416	0.507412	1
Peru_Cuncaicha_9000BP_EA	Peru_Cusco_Torontoy_A_450BP_LH	Quechua.DG	0.187805	0.239149	1							Peru_Cuncaicha_9000BP_EA	Peru_Cusco_Torontoy_A_450BP_LH	Quechua.DG	0.272527	0.38278	1
Peru_Cuncaicha_9000BP_EA	Peru_Cusco_Torontoy_A_450BP_LH	Bolivia_Tiwanaku_1000BP_MH	0.0242595	0.692391	1							Peru_Cuncaicha_9000BP_EA	Peru_Cusco_Torontoy_A_450BP_LH	Bolivia_Tiwanaku_1000BP_MH	0.04735	0.379085	1
Peru_Cuncaicha_9000BP_EA	Peru_Cusco_Torontoy_B_450BP_LH	Chile_Pukara_700BP_LIP	0.135964	0.654926	1							Peru_Cuncaicha_9000BP_EA	Peru_Cusco_Torontoy_B_450BP_LH	Chile_Pukara_700BP_LIP	0.0713116	0.462515	1
Peru_Cuncaicha_9000BP_EA	Peru_Cusco_Torontoy_B_450BP_LH	Argentina_Aconcagua_500BP_LH.SG	0.0343665	0.393374	1							Peru_Cuncaicha_9000BP_EA	Peru_Cusco_Torontoy_B_450BP_LH	Argentina_Aconcagua_500BP_LH.SG	0.0394264	0.873159	1
Peru_Cuncaicha_9000BP_EA	Peru_Cusco_Torontoy_B_450BP_LH	Aymara.SG	8.69698e-05	0.00885137	1							Peru_Cuncaicha_9000BP_EA	Peru_Cusco_Torontoy_B_450BP_LH	Aymara.SG	0.0035619	0.122605	1
Peru_Cuncaicha_9000BP_EA	Peru_Cusco_Torontoy_B_450BP_LH	Bolivia_Aymara.SG	0.0113407	0.108286	1							Peru_Cuncaicha_9000BP_EA	Peru_Cusco_Torontoy_B_450BP_LH	Bolivia_Aymara.SG	0.0372335	0.707856	1
Peru_Cuncaicha_9000BP_EA	Peru_Cusco_Torontoy_B_450BP_LH	Chile_Conchali_700BP_LIP	0.0352124	0.503432	1							Peru_Cuncaicha_9000BP_EA	Peru_Cusco_Torontoy_B_450BP_LH	Chile_Conchali_700BP_LIP	0.0180663	0.3383	1
Peru_Cuncaicha_9000BP_EA	Peru_Cusco_Torontoy_B_450BP_LH	Peru_Cuncaicha_4200BP_LA	0.000876051	0.00927467	1							Peru_Cuncaicha_9000BP_EA	Peru_Cusco_Torontoy_B_450BP_LH	Peru_Cuncaicha_4200BP_LA	0.00156391	0.0789221	1
Peru_Cuncaicha_9000BP_EA	Peru_Cusco_Torontoy_B_450BP_LH	Peru_Cusco_SanSebastian_610-490BP_LH-LIP	0.0163577	0.499052	1							Peru_Cuncaicha_9000BP_EA	Peru_Cusco_Torontoy_B_450BP_LH	Peru_Cusco_SanSebastian_610-490BP_LH-LIP	0.027169	0.77514	1
Peru_Cuncaicha_9000BP_EA	Peru_Cusco_Torontoy_B_450BP_LH	Peru_La_Galgada_4100BP_LA	0.00154832	0.0262876	1							Peru_Cuncaicha_9000BP_EA	Peru_Cusco_Torontoy_B_450BP_LH	Peru_La_Galgada_4100BP_LA	0.00840646	0.303754	1
Peru_Cuncaicha_9000BP_EA	Peru_Cusco_Torontoy_B_450BP_LH	Peru_Lauricocha_3500BP_IP	0.0785239	0.902481	1							Peru_Cuncaicha_9000BP_EA	Peru_Cusco_Torontoy_B_450BP_LH	Peru_Lauricocha_3500BP_IP	0.0444635	0.786299	1
Peru_Cuncaicha_9000BP_EA	Peru_Cusco_Torontoy_B_450BP_LH	Peru_Lauricocha_5800BP_MA	0.00917027	0.267289	1							Peru_Cuncaicha_9000BP_EA	Peru_Cusco_Torontoy_B_450BP_LH	Peru_Lauricocha_5800BP_MA	0.00661905	0.152861	1
Peru_Cuncaicha_9000BP_EA	Peru_Cusco_Torontoy_B_450BP_LH	Chile_LosRieles_5100BP_MA	0.00304939	0.0498491	1							Peru_Cuncaicha_9000BP_EA	Peru_Cusco_Torontoy_B_450BP_LH	Chile_LosRieles_5100BP_MA	0.0178262	0.463222	1
Peru_Cuncaicha_9000BP_EA	Peru_Cusco_Torontoy_B_450BP_LH	Chile_CaletaHuelen_1100BP_MH	0.00229218	0.143194	1							Peru_Cuncaicha_9000BP_EA	Peru_Cusco_Torontoy_B_450BP_LH	Chile_CaletaHuelen_1100BP_MH	0.000933984	0.0449416	1
Peru_Cuncaicha_9000BP_EA	Peru_Cusco_Torontoy_B_450BP_LH	Chile_Pica8_700BP_LIP	0.0109643	0.533571	1							Peru_Cuncaicha_9000BP_EA	Peru_Cusco_Torontoy_B_450BP_LH	Chile_Pica8_700BP_LIP	0.0222156	0.554573	1
Peru_Cuncaicha_9000BP_EA	Peru_Cusco_Torontoy_B_450BP_LH	Peru_Cuncaicha_3300BP_IP	1.59923e-05	0.0249891	1							Peru_Cuncaicha_9000BP_EA	Peru_Cusco_Torontoy_B_450BP_LH	Peru_Cuncaicha_3300BP_IP	7.92005e-05	0.0230241	1
Peru_Cuncaicha_9000BP_EA	Peru_Cusco_Torontoy_B_450BP_LH	Peru_Kaillachuro_Unknown.SG	0.00284824	0.0845779	1							Peru_Cuncaicha_9000BP_EA	Peru_Cusco_Torontoy_B_450BP_LH	Peru_Kaillachuro_Unknown.SG	0.0315719	0.702727	1
Peru_Cuncaicha_9000BP_EA	Peru_Cusco_Torontoy_B_450BP_LH	Peru_RioUncallane_1700BP_EIP.SG	0.0232564	0.203929	1							Peru_Cuncaicha_9000BP_EA	Peru_Cusco_Torontoy_B_450BP_LH	Peru_RioUncallane_1700BP_EIP.SG	0.0216466	0.502768	1
Peru_Cuncaicha_9000BP_EA	Peru_Cusco_Torontoy_B_450BP_LH	Quechua.DG	0.00265944	0.104721	1							Peru_Cuncaicha_9000BP_EA	Peru_Cusco_Torontoy_B_450BP_LH	Quechua.DG	0.0145421	0.334787	1
Peru_Cuncaicha_9000BP_EA	Peru_Cusco_Torontoy_B_450BP_LH	Bolivia_Tiwanaku_1000BP_MH	0.000858162	0.0451078	1							Peru_Cuncaicha_9000BP_EA	Peru_Cusco_Torontoy_B_450BP_LH	Bolivia_Tiwanaku_1000BP_MH	0.00256404	0.0173092	1
Peru_Cuncaicha_9000BP_EA	Chile_Pukara_700BP_LIP	Argentina_Aconcagua_500BP_LH.SG	0.225418	0.480654	1							Peru_Cuncaicha_9000BP_EA	Chile_Pukara_700BP_LIP	Argentina_Aconcagua_500BP_LH.SG	0.125729	0.195151	1
Peru_Cuncaicha_9000BP_EA	Chile_Pukara_700BP_LIP	Aymara.SG	0.00722837	0.388067	1							Peru_Cuncaicha_9000BP_EA	Chile_Pukara_700BP_LIP	Aymara.SG	0.0442671	0.197782	1
Peru_Cuncaicha_9000BP_EA	Chile_Pukara_700BP_LIP	Bolivia_Aymara.SG	0.150973	0.458711	1							Peru_Cuncaicha_9000BP_EA	Chile_Pukara_700BP_LIP	Bolivia_Aymara.SG	0.147387	0.12895	1
Peru_Cuncaicha_9000BP_EA	Chile_Pukara_700BP_LIP	Chile_Conchali_700BP_LIP	0.342215	0.832726	1							Peru_Cuncaicha_9000BP_EA	Chile_Pukara_700BP_LIP	Chile_Conchali_700BP_LIP	0.146776	0.609881	1
Peru_Cuncaicha_9000BP_EA	Chile_Pukara_700BP_LIP	Peru_Cuncaicha_4200BP_LA	0.0260249	0.432793	1							Peru_Cuncaicha_9000BP_EA	Chile_Pukara_700BP_LIP	Peru_Cuncaicha_4200BP_LA	0.00952446	0.28736	1
Peru_Cuncaicha_9000BP_EA	Chile_Pukara_700BP_LIP	Peru_Cusco_SanSebastian_610-490BP_LH-LIP	0.0884399	0.711179	1							Peru_Cuncaicha_9000BP_EA	Chile_Pukara_700BP_LIP	Peru_Cusco_SanSebastian_610-490BP_LH-LIP	0.0470437	0.399173	1
Peru_Cuncaicha_9000BP_EA	Chile_Pukara_700BP_LIP	Peru_La_Galgada_4100BP_LA	0.0263856	0.385533	1							Peru_Cuncaicha_9000BP_EA	Chile_Pukara_700BP_LIP	Peru_La_Galgada_4100BP_LA	0.023054	0.164137	1
Peru_Cuncaicha_9000BP_EA	Chile_Pukara_700BP_LIP	Peru_Lauricocha_3500BP_IP	0.417165	0.656755	1							Peru_Cuncaicha_9000BP_EA	Chile_Pukara_700BP_LIP	Peru_Lauricocha_3500BP_IP	0.182176	0.389744	1
Peru_Cuncaicha_9000BP_EA	Chile_Pukara_700BP_LIP	Peru_Lauricocha_5800BP_MA	0.355362	0.242082	1							Peru_Cuncaicha_9000BP_EA	Chile_Pukara_700BP_LIP	Peru_Lauricocha_5800BP_MA	0.187839	0.216521	1
Peru_Cuncaicha_9000BP_EA	Chile_Pukara_700BP_LIP	Chile_LosRieles_5100BP_MA	0.106529	0.388883	1							Peru_Cuncaicha_9000BP_EA	Chile_Pukara_700BP_LIP	Chile_LosRieles_5100BP_MA	0.0929074	0.112533	1
Peru_Cuncaicha_9000BP_EA	Chile_Pukara_700BP_LIP	Chile_CaletaHuelen_1100BP_MH	0.0880128	0.573399	1							Peru_Cuncaicha_9000BP_EA	Chile_Pukara_700BP_LIP	Chile_CaletaHuelen_1100BP_MH	0.0225863	0.291556	1
Peru_Cuncaicha_9000BP_EA	Chile_Pukara_700BP_LIP	Chile_Pica8_700BP_LIP	0.0829623	0.837766	1							Peru_Cuncaicha_9000BP_EA	Chile_Pukara_700BP_LIP	Chile_Pica8_700BP_LIP	0.0664122	0.675431	1
Peru_Cuncaicha_9000BP_EA	Chile_Pukara_700BP_LIP	Peru_Cuncaicha_3300BP_IP	0.00756137	0.411716	1							Peru_Cuncaicha_9000BP_EA	Chile_Pukara_700BP_LIP	Peru_Cuncaicha_3300BP_IP	0.00519391	0.262705	1
Peru_Cuncaicha_9000BP_EA	Chile_Pukara_700BP_LIP	Peru_Kaillachuro_Unknown.SG	0.156019	0.407638	1							Peru_Cuncaicha_9000BP_EA	Chile_Pukara_700BP_LIP	Peru_Kaillachuro_Unknown.SG	0.370442	0.702484	1
Peru_Cuncaicha_9000BP_EA	Chile_Pukara_700BP_LIP	Peru_RioUncallane_1700BP_EIP.SG	0.217721	0.463967	1							Peru_Cuncaicha_9000BP_EA	Chile_Pukara_700BP_LIP	Peru_RioUncallane_1700BP_EIP.SG	0.0827388	0.230188	1
Peru_Cuncaicha_9000BP_EA	Chile_Pukara_700BP_LIP	Quechua.DG	0.166336	0.39374	1							Peru_Cuncaicha_9000BP_EA	Chile_Pukara_700BP_LIP	Quechua.DG	0.210344	0.286191	1
Peru_Cuncaicha_9000BP_EA	Chile_Pukara_700BP_LIP	Bolivia_Tiwanaku_1000BP_MH	0.0159734	0.573393	1							Peru_Cuncaicha_9000BP_EA	Chile_Pukara_700BP_LIP	Bolivia_Tiwanaku_1000BP_MH	0.0343175	0.287457	1
Peru_Cuncaicha_9000BP_EA	Argentina_Aconcagua_500BP_LH.SG	Aymara.SG	0.0200758	0.397535	1							Peru_Cuncaicha_9000BP_EA	Argentina_Aconcagua_500BP_LH.SG	Aymara.SG	0.114298	0.379301	1
Peru_Cuncaicha_9000BP_EA	Argentina_Aconcagua_500BP_LH.SG	Bolivia_Aymara.SG	0.233885	0.804262	1							Peru_Cuncaicha_9000BP_EA	Argentina_Aconcagua_500BP_LH.SG	Bolivia_Aymara.SG	0.212155	0.562474	1
Peru_Cuncaicha_9000BP_EA	Argentina_Aconcagua_500BP_LH.SG	Chile_Conchali_700BP_LIP	0.0956176	0.462183	1							Peru_Cuncaicha_9000BP_EA	Argentina_Aconcagua_500BP_LH.SG	Chile_Conchali_700BP_LIP	0.0863553	0.312146	1
Peru_Cuncaicha_9000BP_EA	Argentina_Aconcagua_500BP_LH.SG	Peru_Cuncaicha_4200BP_LA	0.0097339	0.0956217	1							Peru_Cuncaicha_9000BP_EA	Argentina_Aconcagua_500BP_LH.SG	Peru_Cuncaicha_4200BP_LA	0.019981	0.340332	1
Peru_Cuncaicha_9000BP_EA	Argentina_Aconcagua_500BP_LH.SG	Peru_Cusco_SanSebastian_610-490BP_LH-LIP	0.0929363	0.783237	1							Peru_Cuncaicha_9000BP_EA	Argentina_Aconcagua_500BP_LH.SG	Peru_Cusco_SanSebastian_610-490BP_LH-LIP	0.0529794	0.54084	1
Peru_Cuncaicha_9000BP_EA	Argentina_Aconcagua_500BP_LH.SG	Peru_La_Galgada_4100BP_LA	0.0357154	0.608594	1							Peru_Cuncaicha_9000BP_EA	Argentina_Aconcagua_500BP_LH.SG	Peru_La_Galgada_4100BP_LA	0.0608774	0.656409	1
Peru_Cuncaicha_9000BP_EA	Argentina_Aconcagua_500BP_LH.SG	Peru_Lauricocha_3500BP_IP	0.268407	0.88141	1							Peru_Cuncaicha_9000BP_EA	Argentina_Aconcagua_500BP_LH.SG	Peru_Lauricocha_3500BP_IP	0.202569	0.83535	1
Peru_Cuncaicha_9000BP_EA	Argentina_Aconcagua_500BP_LH.SG	Peru_Lauricocha_5800BP_MA	0.080887	0.242268	1							Peru_Cuncaicha_9000BP_EA	Argentina_Aconcagua_500BP_LH.SG	Peru_Lauricocha_5800BP_MA	0.0926419	0.183316	1
Peru_Cuncaicha_9000BP_EA	Argentina_Aconcagua_500BP_LH.SG	Chile_LosRieles_5100BP_MA	0.127041	0.902775	1							Peru_Cuncaicha_9000BP_EA	Argentina_Aconcagua_500BP_LH.SG	Chile_LosRieles_5100BP_MA	0.155604	0.751383	1
Peru_Cuncaicha_9000BP_EA	Argentina_Aconcagua_500BP_LH.SG	Chile_CaletaHuelen_1100BP_MH	0.0927903	0.30569	1							Peru_Cuncaicha_9000BP_EA	Argentina_Aconcagua_500BP_LH.SG	Chile_CaletaHuelen_1100BP_MH	0.0751577	0.28829	1
Peru_Cuncaicha_9000BP_EA	Argentina_Aconcagua_500BP_LH.SG	Chile_Pica8_700BP_LIP	0.0475379	0.779476	1							Peru_Cuncaicha_9000BP_EA	Argentina_Aconcagua_500BP_LH.SG	Chile_Pica8_700BP_LIP	0.0632857	0.590683	1
Peru_Cuncaicha_9000BP_EA	Argentina_Aconcagua_500BP_LH.SG	Peru_Cuncaicha_3300BP_IP	0.00750428	0.15738	1							Peru_Cuncaicha_9000BP_EA	Argentina_Aconcagua_500BP_LH.SG	Peru_Cuncaicha_3300BP_IP	0.013505	0.0539889	1
Peru_Cuncaicha_9000BP_EA	Argentina_Aconcagua_500BP_LH.SG	Peru_Kaillachuro_Unknown.SG	0.052573	0.276431	1							Peru_Cuncaicha_9000BP_EA	Argentina_Aconcagua_500BP_LH.SG	Peru_Kaillachuro_Unknown.SG	0.191402	0.708199	1
Peru_Cuncaicha_9000BP_EA	Argentina_Aconcagua_500BP_LH.SG	Peru_RioUncallane_1700BP_EIP.SG	0.146444	0.584178	1							Peru_Cuncaicha_9000BP_EA	Argentina_Aconcagua_500BP_LH.SG	Peru_RioUncallane_1700BP_EIP.SG	0.108263	0.557436	1
Peru_Cuncaicha_9000BP_EA	Argentina_Aconcagua_500BP_LH.SG	Quechua.DG	0.0775877	0.207634	1							Peru_Cuncaicha_9000BP_EA	Argentina_Aconcagua_500BP_LH.SG	Quechua.DG	0.12649	0.300927	1
Peru_Cuncaicha_9000BP_EA	Argentina_Aconcagua_500BP_LH.SG	Bolivia_Tiwanaku_1000BP_MH	0.00840808	0.313911	1							Peru_Cuncaicha_9000BP_EA	Argentina_Aconcagua_500BP_LH.SG	Bolivia_Tiwanaku_1000BP_MH	0.023671	0.160758	1
Peru_Cuncaicha_9000BP_EA	Aymara.SG	Bolivia_Aymara.SG	0.0315947	0.357944	1							Peru_Cuncaicha_9000BP_EA	Aymara.SG	Bolivia_Aymara.SG	0.134096	0.217008	1
Peru_Cuncaicha_9000BP_EA	Aymara.SG	Chile_Conchali_700BP_LIP	0.00228201	0.0900738	1							Peru_Cuncaicha_9000BP_EA	Aymara.SG	Chile_Conchali_700BP_LIP	0.0144411	0.0543052	1
Peru_Cuncaicha_9000BP_EA	Aymara.SG	Peru_Cuncaicha_4200BP_LA	3.11933e-05	0.00591604	1							Peru_Cuncaicha_9000BP_EA	Aymara.SG	Peru_Cuncaicha_4200BP_LA	0.0113391	0.271903	1
Peru_Cuncaicha_9000BP_EA	Aymara.SG	Peru_Cusco_SanSebastian_610-490BP_LH-LIP	0.00643771	0.088046	1							Peru_Cuncaicha_9000BP_EA	Aymara.SG	Peru_Cusco_SanSebastian_610-490BP_LH-LIP	0.0248502	0.310922	1
Peru_Cuncaicha_9000BP_EA	Aymara.SG	Peru_La_Galgada_4100BP_LA	0.000879367	0.0343142	1							Peru_Cuncaicha_9000BP_EA	Aymara.SG	Peru_La_Galgada_4100BP_LA	0.0740836	0.728889	1
Peru_Cuncaicha_9000BP_EA	Aymara.SG	Peru_Lauricocha_3500BP_IP	0.0522738	0.569545	1							Peru_Cuncaicha_9000BP_EA	Aymara.SG	Peru_Lauricocha_3500BP_IP	0.192356	0.683588	1
Peru_Cuncaicha_9000BP_EA	Aymara.SG	Peru_Lauricocha_5800BP_MA	0.00795721	0.267763	1							Peru_Cuncaicha_9000BP_EA	Aymara.SG	Peru_Lauricocha_5800BP_MA	0.20828	0.641582	1
Peru_Cuncaicha_9000BP_EA	Aymara.SG	Chile_LosRieles_5100BP_MA	0.00950636	0.352042	1							Peru_Cuncaicha_9000BP_EA	Aymara.SG	Chile_LosRieles_5100BP_MA	0.115522	0.52028	1
Peru_Cuncaicha_9000BP_EA	Aymara.SG	Chile_CaletaHuelen_1100BP_MH	0.00816948	0.272296	1							Peru_Cuncaicha_9000BP_EA	Aymara.SG	Chile_CaletaHuelen_1100BP_MH	0.169897	0.946419	1
Peru_Cuncaicha_9000BP_EA	Aymara.SG	Chile_Pica8_700BP_LIP	0.00356421	0.109872	1							Peru_Cuncaicha_9000BP_EA	Aymara.SG	Chile_Pica8_700BP_LIP	0.0221958	0.34544	1
Peru_Cuncaicha_9000BP_EA	Aymara.SG	Peru_Cuncaicha_3300BP_IP	0.00480888	0.637035	1							Peru_Cuncaicha_9000BP_EA	Aymara.SG	Peru_Cuncaicha_3300BP_IP	0.0571186	0.799961	1
Peru_Cuncaicha_9000BP_EA	Aymara.SG	Peru_Kaillachuro_Unknown.SG	0.0123025	0.361726	1							Peru_Cuncaicha_9000BP_EA	Aymara.SG	Peru_Kaillachuro_Unknown.SG	0.221914	0.683798	1
Peru_Cuncaicha_9000BP_EA	Aymara.SG	Peru_RioUncallane_1700BP_EIP.SG	0.00284865	0.0620623	1							Peru_Cuncaicha_9000BP_EA	Aymara.SG	Peru_RioUncallane_1700BP_EIP.SG	0.0660194	0.363579	1
Peru_Cuncaicha_9000BP_EA	Aymara.SG	Quechua.DG	0.0127285	0.247601	1							Peru_Cuncaicha_9000BP_EA	Aymara.SG	Quechua.DG	0.336728	0.79918	1
Peru_Cuncaicha_9000BP_EA	Aymara.SG	Bolivia_Tiwanaku_1000BP_MH	0.00567747	0.359953	1							Peru_Cuncaicha_9000BP_EA	Aymara.SG	Bolivia_Tiwanaku_1000BP_MH	0.0419783	0.423186	1
Peru_Cuncaicha_9000BP_EA	Bolivia_Aymara.SG	Chile_Conchali_700BP_LIP	0.0373483	0.056541	1							Peru_Cuncaicha_9000BP_EA	Bolivia_Aymara.SG	Chile_Conchali_700BP_LIP	0.0292898	0.133727	1
Peru_Cuncaicha_9000BP_EA	Bolivia_Aymara.SG	Peru_Cuncaicha_4200BP_LA	0.000331992	0.0461551	1							Peru_Cuncaicha_9000BP_EA	Bolivia_Aymara.SG	Peru_Cuncaicha_4200BP_LA	0.00679903	0.19967	1
Peru_Cuncaicha_9000BP_EA	Bolivia_Aymara.SG	Peru_Cusco_SanSebastian_610-490BP_LH-LIP	0.179564	0.896061	1							Peru_Cuncaicha_9000BP_EA	Bolivia_Aymara.SG	Peru_Cusco_SanSebastian_610-490BP_LH-LIP	0.131017	0.966093	1
Peru_Cuncaicha_9000BP_EA	Bolivia_Aymara.SG	Peru_La_Galgada_4100BP_LA	0.0191561	0.172955	1							Peru_Cuncaicha_9000BP_EA	Bolivia_Aymara.SG	Peru_La_Galgada_4100BP_LA	0.0807721	0.414878	1
Peru_Cuncaicha_9000BP_EA	Bolivia_Aymara.SG	Peru_Lauricocha_3500BP_IP	0.417019	0.937128	1							Peru_Cuncaicha_9000BP_EA	Bolivia_Aymara.SG	Peru_Lauricocha_3500BP_IP	0.40759	0.996089	1
Peru_Cuncaicha_9000BP_EA	Bolivia_Aymara.SG	Peru_Lauricocha_5800BP_MA	0.0578796	0.244199	1							Peru_Cuncaicha_9000BP_EA	Bolivia_Aymara.SG	Peru_Lauricocha_5800BP_MA	0.159508	0.21625	1
Peru_Cuncaicha_9000BP_EA	Bolivia_Aymara.SG	Chile_LosRieles_5100BP_MA	0.105085	0.54184	1							Peru_Cuncaicha_9000BP_EA	Bolivia_Aymara.SG	Chile_LosRieles_5100BP_MA	0.156096	0.401026	1
Peru_Cuncaicha_9000BP_EA	Bolivia_Aymara.SG	Chile_CaletaHuelen_1100BP_MH	0.0102182	0.139696	1							Peru_Cuncaicha_9000BP_EA	Bolivia_Aymara.SG	Chile_CaletaHuelen_1100BP_MH	0.0222463	0.0701974	1
Peru_Cuncaicha_9000BP_EA	Bolivia_Aymara.SG	Chile_Pica8_700BP_LIP	0.0894458	0.807596	1							Peru_Cuncaicha_9000BP_EA	Bolivia_Aymara.SG	Chile_Pica8_700BP_LIP	0.0983465	0.829727	1
Peru_Cuncaicha_9000BP_EA	Bolivia_Aymara.SG	Peru_Cuncaicha_3300BP_IP	0.000740213	0.0455718	1							Peru_Cuncaicha_9000BP_EA	Bolivia_Aymara.SG	Peru_Cuncaicha_3300BP_IP	0.0012142	0.0755281	1
Peru_Cuncaicha_9000BP_EA	Bolivia_Aymara.SG	Peru_Kaillachuro_Unknown.SG	0.0406532	0.150331	1							Peru_Cuncaicha_9000BP_EA	Bolivia_Aymara.SG	Peru_Kaillachuro_Unknown.SG	0.176499	0.695589	1
Peru_Cuncaicha_9000BP_EA	Bolivia_Aymara.SG	Peru_RioUncallane_1700BP_EIP.SG	0.0522648	0.0965301	1							Peru_Cuncaicha_9000BP_EA	Bolivia_Aymara.SG	Peru_RioUncallane_1700BP_EIP.SG	0.250962	0.952334	1
Peru_Cuncaicha_9000BP_EA	Bolivia_Aymara.SG	Quechua.DG	0.0378728	0.105839	1							Peru_Cuncaicha_9000BP_EA	Bolivia_Aymara.SG	Quechua.DG	0.156447	0.400645	1
Peru_Cuncaicha_9000BP_EA	Bolivia_Aymara.SG	Bolivia_Tiwanaku_1000BP_MH	0.0202567	0.354753	1							Peru_Cuncaicha_9000BP_EA	Bolivia_Aymara.SG	Bolivia_Tiwanaku_1000BP_MH	0.0376153	0.277107	1
Peru_Cuncaicha_9000BP_EA	Chile_Conchali_700BP_LIP	Peru_Cuncaicha_4200BP_LA	0.0134634	0.216938	1							Peru_Cuncaicha_9000BP_EA	Chile_Conchali_700BP_LIP	Peru_Cuncaicha_4200BP_LA	0.017193	0.615118	1
Peru_Cuncaicha_9000BP_EA	Chile_Conchali_700BP_LIP	Peru_Cusco_SanSebastian_610-490BP_LH-LIP	0.0299314	0.402233	1							Peru_Cuncaicha_9000BP_EA	Chile_Conchali_700BP_LIP	Peru_Cusco_SanSebastian_610-490BP_LH-LIP	0.0118899	0.161863	1
Peru_Cuncaicha_9000BP_EA	Chile_Conchali_700BP_LIP	Peru_La_Galgada_4100BP_LA	0.00163057	0.0533213	1							Peru_Cuncaicha_9000BP_EA	Chile_Conchali_700BP_LIP	Peru_La_Galgada_4100BP_LA	0.00435738	0.00900762	1
Peru_Cuncaicha_9000BP_EA	Chile_Conchali_700BP_LIP	Peru_Lauricocha_3500BP_IP	0.194238	0.734893	1							Peru_Cuncaicha_9000BP_EA	Chile_Conchali_700BP_LIP	Peru_Lauricocha_3500BP_IP	0.0758021	0.403358	1
Peru_Cuncaicha_9000BP_EA	Chile_Conchali_700BP_LIP	Peru_Lauricocha_5800BP_MA	0.111035	0.279478	1							Peru_Cuncaicha_9000BP_EA	Chile_Conchali_700BP_LIP	Peru_Lauricocha_5800BP_MA	0.0602374	0.253238	1
Peru_Cuncaicha_9000BP_EA	Chile_Conchali_700BP_LIP	Chile_LosRieles_5100BP_MA	0.0688227	0.364511	1							Peru_Cuncaicha_9000BP_EA	Chile_Conchali_700BP_LIP	Chile_LosRieles_5100BP_MA	0.0814792	0.504119	1
Peru_Cuncaicha_9000BP_EA	Chile_Conchali_700BP_LIP	Chile_CaletaHuelen_1100BP_MH	0.0157554	0.172486	1							Peru_Cuncaicha_9000BP_EA	Chile_Conchali_700BP_LIP	Chile_CaletaHuelen_1100BP_MH	0.00453505	0.0660572	1
Peru_Cuncaicha_9000BP_EA	Chile_Conchali_700BP_LIP	Chile_Pica8_700BP_LIP	0.0446546	0.910512	1							Peru_Cuncaicha_9000BP_EA	Chile_Conchali_700BP_LIP	Chile_Pica8_700BP_LIP	0.03779	0.681464	1
Peru_Cuncaicha_9000BP_EA	Chile_Conchali_700BP_LIP	Peru_Cuncaicha_3300BP_IP	0.000294401	0.0806016	1							Peru_Cuncaicha_9000BP_EA	Chile_Conchali_700BP_LIP	Peru_Cuncaicha_3300BP_IP	0.000391873	0.0750195	1
Peru_Cuncaicha_9000BP_EA	Chile_Conchali_700BP_LIP	Peru_Kaillachuro_Unknown.SG	0.0259388	0.114158	1							Peru_Cuncaicha_9000BP_EA	Chile_Conchali_700BP_LIP	Peru_Kaillachuro_Unknown.SG	0.129373	0.759987	1
Peru_Cuncaicha_9000BP_EA	Chile_Conchali_700BP_LIP	Peru_RioUncallane_1700BP_EIP.SG	0.0730703	0.162528	1							Peru_Cuncaicha_9000BP_EA	Chile_Conchali_700BP_LIP	Peru_RioUncallane_1700BP_EIP.SG	0.0283836	0.102296	1
Peru_Cuncaicha_9000BP_EA	Chile_Conchali_700BP_LIP	Quechua.DG	0.0205566	0.124294	1							Peru_Cuncaicha_9000BP_EA	Chile_Conchali_700BP_LIP	Quechua.DG	0.0259601	0.242221	1
Peru_Cuncaicha_9000BP_EA	Chile_Conchali_700BP_LIP	Bolivia_Tiwanaku_1000BP_MH	0.0188047	0.713797	1							Peru_Cuncaicha_9000BP_EA	Chile_Conchali_700BP_LIP	Bolivia_Tiwanaku_1000BP_MH	0.030137	0.392288	1
Peru_Cuncaicha_9000BP_EA	Peru_Cuncaicha_4200BP_LA	Peru_Cusco_SanSebastian_610-490BP_LH-LIP	0.00128893	0.0121759	1							Peru_Cuncaicha_9000BP_EA	Peru_Cuncaicha_4200BP_LA	Peru_Cusco_SanSebastian_610-490BP_LH-LIP	0.0034754	0.055229	1
Peru_Cuncaicha_9000BP_EA	Peru_Cuncaicha_4200BP_LA	Peru_La_Galgada_4100BP_LA	0.00303929	0.0556672	1							Peru_Cuncaicha_9000BP_EA	Peru_Cuncaicha_4200BP_LA	Peru_La_Galgada_4100BP_LA	0.00239062	0.0483785	1
Peru_Cuncaicha_9000BP_EA	Peru_Cuncaicha_4200BP_LA	Peru_Lauricocha_3500BP_IP	0.0321709	0.2439	1							Peru_Cuncaicha_9000BP_EA	Peru_Cuncaicha_4200BP_LA	Peru_Lauricocha_3500BP_IP	0.0226141	0.44856	1
Peru_Cuncaicha_9000BP_EA	Peru_Cuncaicha_4200BP_LA	Peru_Lauricocha_5800BP_MA	0.0682988	0.765454	1							Peru_Cuncaicha_9000BP_EA	Peru_Cuncaicha_4200BP_LA	Peru_Lauricocha_5800BP_MA	0.0240841	0.664835	1
Peru_Cuncaicha_9000BP_EA	Peru_Cuncaicha_4200BP_LA	Chile_LosRieles_5100BP_MA	0.0114837	0.140443	1							Peru_Cuncaicha_9000BP_EA	Peru_Cuncaicha_4200BP_LA	Chile_LosRieles_5100BP_MA	0.0187579	0.512	1
Peru_Cuncaicha_9000BP_EA	Peru_Cuncaicha_4200BP_LA	Chile_CaletaHuelen_1100BP_MH	0.016159	0.328522	1							Peru_Cuncaicha_9000BP_EA	Peru_Cuncaicha_4200BP_LA	Chile_CaletaHuelen_1100BP_MH	0.00419443	0.157909	1
Peru_Cuncaicha_9000BP_EA	Peru_Cuncaicha_4200BP_LA	Chile_Pica8_700BP_LIP	0.0029482	0.187244	1							Peru_Cuncaicha_9000BP_EA	Peru_Cuncaicha_4200BP_LA	Chile_Pica8_700BP_LIP	0.00783233	0.57101	1
Peru_Cuncaicha_9000BP_EA	Peru_Cuncaicha_4200BP_LA	Peru_Cuncaicha_3300BP_IP	9.22642e-05	0.00802874	1							Peru_Cuncaicha_9000BP_EA	Peru_Cuncaicha_4200BP_LA	Peru_Cuncaicha_3300BP_IP	0.00115587	0.0469619	1
Peru_Cuncaicha_9000BP_EA	Peru_Cuncaicha_4200BP_LA	Peru_Kaillachuro_Unknown.SG	0.00044924	0.185595	1							Peru_Cuncaicha_9000BP_EA	Peru_Cuncaicha_4200BP_LA	Peru_Kaillachuro_Unknown.SG	0.0116715	0.686995	1
Peru_Cuncaicha_9000BP_EA	Peru_Cuncaicha_4200BP_LA	Peru_RioUncallane_1700BP_EIP.SG	0.014688	0.230579	1							Peru_Cuncaicha_9000BP_EA	Peru_Cuncaicha_4200BP_LA	Peru_RioUncallane_1700BP_EIP.SG	0.0066018	0.15518	1
Peru_Cuncaicha_9000BP_EA	Peru_Cuncaicha_4200BP_LA	Quechua.DG	0.00367548	0.0933777	1							Peru_Cuncaicha_9000BP_EA	Peru_Cuncaicha_4200BP_LA	Quechua.DG	0.00536376	0.34704	1
Peru_Cuncaicha_9000BP_EA	Peru_Cuncaicha_4200BP_LA	Bolivia_Tiwanaku_1000BP_MH	0.000203816	0.0424241	1							Peru_Cuncaicha_9000BP_EA	Peru_Cuncaicha_4200BP_LA	Bolivia_Tiwanaku_1000BP_MH	0.00928316	0.703809	1
Peru_Cuncaicha_9000BP_EA	Peru_Cusco_SanSebastian_610-490BP_LH-LIP	Peru_La_Galgada_4100BP_LA	0.0110178	0.262814	1							Peru_Cuncaicha_9000BP_EA	Peru_Cusco_SanSebastian_610-490BP_LH-LIP	Peru_La_Galgada_4100BP_LA	0.021829	0.378005	1
Peru_Cuncaicha_9000BP_EA	Peru_Cusco_SanSebastian_610-490BP_LH-LIP	Peru_Lauricocha_3500BP_IP	0.192383	0.997648	1							Peru_Cuncaicha_9000BP_EA	Peru_Cusco_SanSebastian_610-490BP_LH-LIP	Peru_Lauricocha_3500BP_IP	0.120432	0.996868	1
Peru_Cuncaicha_9000BP_EA	Peru_Cusco_SanSebastian_610-490BP_LH-LIP	Peru_Lauricocha_5800BP_MA	0.0195369	0.325653	1							Peru_Cuncaicha_9000BP_EA	Peru_Cusco_SanSebastian_610-490BP_LH-LIP	Peru_Lauricocha_5800BP_MA	0.0241633	0.283931	1
Peru_Cuncaicha_9000BP_EA	Peru_Cusco_SanSebastian_610-490BP_LH-LIP	Chile_LosRieles_5100BP_MA	0.0305134	0.335375	1							Peru_Cuncaicha_9000BP_EA	Peru_Cusco_SanSebastian_610-490BP_LH-LIP	Chile_LosRieles_5100BP_MA	0.0260631	0.326937	1
Peru_Cuncaicha_9000BP_EA	Peru_Cusco_SanSebastian_610-490BP_LH-LIP	Chile_CaletaHuelen_1100BP_MH	0.00761219	0.15608	1							Peru_Cuncaicha_9000BP_EA	Peru_Cusco_SanSebastian_610-490BP_LH-LIP	Chile_CaletaHuelen_1100BP_MH	0.00581287	0.0521769	1
Peru_Cuncaicha_9000BP_EA	Peru_Cusco_SanSebastian_610-490BP_LH-LIP	Chile_Pica8_700BP_LIP	0.0507704	0.9659	1							Peru_Cuncaicha_9000BP_EA	Peru_Cusco_SanSebastian_610-490BP_LH-LIP	Chile_Pica8_700BP_LIP	0.0406425	0.866271	1
Peru_Cuncaicha_9000BP_EA	Peru_Cusco_SanSebastian_610-490BP_LH-LIP	Peru_Cuncaicha_3300BP_IP	0.000586126	0.0097951	1							Peru_Cuncaicha_9000BP_EA	Peru_Cusco_SanSebastian_610-490BP_LH-LIP	Peru_Cuncaicha_3300BP_IP	0.000370741	0.0158905	1
Peru_Cuncaicha_9000BP_EA	Peru_Cusco_SanSebastian_610-490BP_LH-LIP	Peru_Kaillachuro_Unknown.SG	0.00839795	0.0550316	1							Peru_Cuncaicha_9000BP_EA	Peru_Cusco_SanSebastian_610-490BP_LH-LIP	Peru_Kaillachuro_Unknown.SG	0.0228099	0.692609	1
Peru_Cuncaicha_9000BP_EA	Peru_Cusco_SanSebastian_610-490BP_LH-LIP	Peru_RioUncallane_1700BP_EIP.SG	0.150831	0.946561	1							Peru_Cuncaicha_9000BP_EA	Peru_Cusco_SanSebastian_610-490BP_LH-LIP	Peru_RioUncallane_1700BP_EIP.SG	0.106525	0.987809	1
Peru_Cuncaicha_9000BP_EA	Peru_Cusco_SanSebastian_610-490BP_LH-LIP	Quechua.DG	0.0365915	0.295298	1							Peru_Cuncaicha_9000BP_EA	Peru_Cusco_SanSebastian_610-490BP_LH-LIP	Quechua.DG	0.0573244	0.695558	1
Peru_Cuncaicha_9000BP_EA	Peru_Cusco_SanSebastian_610-490BP_LH-LIP	Bolivia_Tiwanaku_1000BP_MH	0.00765748	0.192427	1							Peru_Cuncaicha_9000BP_EA	Peru_Cusco_SanSebastian_610-490BP_LH-LIP	Bolivia_Tiwanaku_1000BP_MH	0.0105305	0.0703236	1
Peru_Cuncaicha_9000BP_EA	Peru_La_Galgada_4100BP_LA	Peru_Lauricocha_3500BP_IP	0.056427	0.463103	1							Peru_Cuncaicha_9000BP_EA	Peru_La_Galgada_4100BP_LA	Peru_Lauricocha_3500BP_IP	0.0869546	0.705132	1
Peru_Cuncaicha_9000BP_EA	Peru_La_Galgada_4100BP_LA	Peru_Lauricocha_5800BP_MA	0.0296527	0.262673	1							Peru_Cuncaicha_9000BP_EA	Peru_La_Galgada_4100BP_LA	Peru_Lauricocha_5800BP_MA	0.0247678	0.14478	1
Peru_Cuncaicha_9000BP_EA	Peru_La_Galgada_4100BP_LA	Chile_LosRieles_5100BP_MA	0.0297591	0.684727	1							Peru_Cuncaicha_9000BP_EA	Peru_La_Galgada_4100BP_LA	Chile_LosRieles_5100BP_MA	0.0588948	0.629332	1
Peru_Cuncaicha_9000BP_EA	Peru_La_Galgada_4100BP_LA	Chile_CaletaHuelen_1100BP_MH	0.0417278	0.545601	1							Peru_Cuncaicha_9000BP_EA	Peru_La_Galgada_4100BP_LA	Chile_CaletaHuelen_1100BP_MH	0.0439331	0.476045	1
Peru_Cuncaicha_9000BP_EA	Peru_La_Galgada_4100BP_LA	Chile_Pica8_700BP_LIP	0.00382184	0.166607	1							Peru_Cuncaicha_9000BP_EA	Peru_La_Galgada_4100BP_LA	Chile_Pica8_700BP_LIP	0.0139781	0.239124	1
Peru_Cuncaicha_9000BP_EA	Peru_La_Galgada_4100BP_LA	Peru_Cuncaicha_3300BP_IP	0.00131747	0.0331933	1							Peru_Cuncaicha_9000BP_EA	Peru_La_Galgada_4100BP_LA	Peru_Cuncaicha_3300BP_IP	0.00835776	0.107004	1
Peru_Cuncaicha_9000BP_EA	Peru_La_Galgada_4100BP_LA	Peru_Kaillachuro_Unknown.SG	0.00508017	0.055503	1							Peru_Cuncaicha_9000BP_EA	Peru_La_Galgada_4100BP_LA	Peru_Kaillachuro_Unknown.SG	0.0879235	0.717326	1
Peru_Cuncaicha_9000BP_EA	Peru_La_Galgada_4100BP_LA	Peru_RioUncallane_1700BP_EIP.SG	0.0613254	0.661523	1							Peru_Cuncaicha_9000BP_EA	Peru_La_Galgada_4100BP_LA	Peru_RioUncallane_1700BP_EIP.SG	0.0470951	0.513296	1
Peru_Cuncaicha_9000BP_EA	Peru_La_Galgada_4100BP_LA	Quechua.DG	0.0574301	0.707455	1							Peru_Cuncaicha_9000BP_EA	Peru_La_Galgada_4100BP_LA	Quechua.DG	0.103766	0.711149	1
Peru_Cuncaicha_9000BP_EA	Peru_La_Galgada_4100BP_LA	Bolivia_Tiwanaku_1000BP_MH	0.000290419	0.012364	1							Peru_Cuncaicha_9000BP_EA	Peru_La_Galgada_4100BP_LA	Bolivia_Tiwanaku_1000BP_MH	0.00766587	0.0375077	1
Peru_Cuncaicha_9000BP_EA	Peru_Lauricocha_3500BP_IP	Peru_Lauricocha_5800BP_MA	0.343726	0.508957	1							Peru_Cuncaicha_9000BP_EA	Peru_Lauricocha_3500BP_IP	Peru_Lauricocha_5800BP_MA	0.208672	0.51567	1
Peru_Cuncaicha_9000BP_EA	Peru_Lauricocha_3500BP_IP	Chile_LosRieles_5100BP_MA	0.153654	0.525001	1							Peru_Cuncaicha_9000BP_EA	Peru_Lauricocha_3500BP_IP	Chile_LosRieles_5100BP_MA	0.164437	0.623921	1
Peru_Cuncaicha_9000BP_EA	Peru_Lauricocha_3500BP_IP	Chile_CaletaHuelen_1100BP_MH	0.2376	0.402353	1							Peru_Cuncaicha_9000BP_EA	Peru_Lauricocha_3500BP_IP	Chile_CaletaHuelen_1100BP_MH	0.0783294	0.287555	1
Peru_Cuncaicha_9000BP_EA	Peru_Lauricocha_3500BP_IP	Chile_Pica8_700BP_LIP	0.100537	0.99567	1							Peru_Cuncaicha_9000BP_EA	Peru_Lauricocha_3500BP_IP	Chile_Pica8_700BP_LIP	0.0841265	0.956244	1
Peru_Cuncaicha_9000BP_EA	Peru_Lauricocha_3500BP_IP	Peru_Cuncaicha_3300BP_IP	0.0188653	0.205257	1							Peru_Cuncaicha_9000BP_EA	Peru_Lauricocha_3500BP_IP	Peru_Cuncaicha_3300BP_IP	0.0281062	0.139352	1
Peru_Cuncaicha_9000BP_EA	Peru_Lauricocha_3500BP_IP	Peru_Kaillachuro_Unknown.SG	0.0940735	0.135191	1							Peru_Cuncaicha_9000BP_EA	Peru_Lauricocha_3500BP_IP	Peru_Kaillachuro_Unknown.SG	0.288838	0.703031	1
Peru_Cuncaicha_9000BP_EA	Peru_Lauricocha_3500BP_IP	Peru_RioUncallane_1700BP_EIP.SG	0.414883	0.959983	1							Peru_Cuncaicha_9000BP_EA	Peru_Lauricocha_3500BP_IP	Peru_RioUncallane_1700BP_EIP.SG	0.229697	0.99991	1
Peru_Cuncaicha_9000BP_EA	Peru_Lauricocha_3500BP_IP	Quechua.DG	0.234497	0.374402	1							Peru_Cuncaicha_9000BP_EA	Peru_Lauricocha_3500BP_IP	Quechua.DG	0.358044	0.803023	1
Peru_Cuncaicha_9000BP_EA	Peru_Lauricocha_3500BP_IP	Bolivia_Tiwanaku_1000BP_MH	0.0367454	0.805206	1							Peru_Cuncaicha_9000BP_EA	Peru_Lauricocha_3500BP_IP	Bolivia_Tiwanaku_1000BP_MH	0.0580422	0.502072	1
Peru_Cuncaicha_9000BP_EA	Peru_Lauricocha_5800BP_MA	Chile_LosRieles_5100BP_MA	0.0663635	0.238267	1							Peru_Cuncaicha_9000BP_EA	Peru_Lauricocha_5800BP_MA	Chile_LosRieles_5100BP_MA	0.107149	0.222499	1
Peru_Cuncaicha_9000BP_EA	Peru_Lauricocha_5800BP_MA	Chile_CaletaHuelen_1100BP_MH	0.364242	0.647435	1							Peru_Cuncaicha_9000BP_EA	Peru_Lauricocha_5800BP_MA	Chile_CaletaHuelen_1100BP_MH	0.13597	0.389424	1
Peru_Cuncaicha_9000BP_EA	Peru_Lauricocha_5800BP_MA	Chile_Pica8_700BP_LIP	0.0344192	0.570157	1							Peru_Cuncaicha_9000BP_EA	Peru_Lauricocha_5800BP_MA	Chile_Pica8_700BP_LIP	0.0365481	0.529304	1
Peru_Cuncaicha_9000BP_EA	Peru_Lauricocha_5800BP_MA	Peru_Cuncaicha_3300BP_IP	0.0248944	0.247817	1							Peru_Cuncaicha_9000BP_EA	Peru_Lauricocha_5800BP_MA	Peru_Cuncaicha_3300BP_IP	0.0934842	0.491667	1
Peru_Cuncaicha_9000BP_EA	Peru_Lauricocha_5800BP_MA	Peru_Kaillachuro_Unknown.SG	0.0345558	0.481008	1							Peru_Cuncaicha_9000BP_EA	Peru_Lauricocha_5800BP_MA	Peru_Kaillachuro_Unknown.SG	0.322896	0.698533	1
Peru_Cuncaicha_9000BP_EA	Peru_Lauricocha_5800BP_MA	Peru_RioUncallane_1700BP_EIP.SG	0.183879	0.472716	1							Peru_Cuncaicha_9000BP_EA	Peru_Lauricocha_5800BP_MA	Peru_RioUncallane_1700BP_EIP.SG	0.0775036	0.32048	1
Peru_Cuncaicha_9000BP_EA	Peru_Lauricocha_5800BP_MA	Quechua.DG	0.211671	0.317724	1							Peru_Cuncaicha_9000BP_EA	Peru_Lauricocha_5800BP_MA	Quechua.DG	0.373889	0.47806	1
Peru_Cuncaicha_9000BP_EA	Peru_Lauricocha_5800BP_MA	Bolivia_Tiwanaku_1000BP_MH	0.0231494	0.664646	1							Peru_Cuncaicha_9000BP_EA	Peru_Lauricocha_5800BP_MA	Bolivia_Tiwanaku_1000BP_MH	0.131518	0.988192	1
Peru_Cuncaicha_9000BP_EA	Chile_LosRieles_5100BP_MA	Chile_CaletaHuelen_1100BP_MH	0.052177	0.235465	1							Peru_Cuncaicha_9000BP_EA	Chile_LosRieles_5100BP_MA	Chile_CaletaHuelen_1100BP_MH	0.0808434	0.366528	1
Peru_Cuncaicha_9000BP_EA	Chile_LosRieles_5100BP_MA	Chile_Pica8_700BP_LIP	0.0119763	0.359737	1							Peru_Cuncaicha_9000BP_EA	Chile_LosRieles_5100BP_MA	Chile_Pica8_700BP_LIP	0.0261294	0.450852	1
Peru_Cuncaicha_9000BP_EA	Chile_LosRieles_5100BP_MA	Peru_Cuncaicha_3300BP_IP	0.00490705	0.114018	1							Peru_Cuncaicha_9000BP_EA	Chile_LosRieles_5100BP_MA	Peru_Cuncaicha_3300BP_IP	0.0143082	0.0697247	1
Peru_Cuncaicha_9000BP_EA	Chile_LosRieles_5100BP_MA	Peru_Kaillachuro_Unknown.SG	0.0659775	0.649019	1							Peru_Cuncaicha_9000BP_EA	Chile_LosRieles_5100BP_MA	Peru_Kaillachuro_Unknown.SG	0.381447	0.90464	1
Peru_Cuncaicha_9000BP_EA	Chile_LosRieles_5100BP_MA	Peru_RioUncallane_1700BP_EIP.SG	0.0706596	0.312616	1							Peru_Cuncaicha_9000BP_EA	Chile_LosRieles_5100BP_MA	Peru_RioUncallane_1700BP_EIP.SG	0.0721253	0.42232	1
Peru_Cuncaicha_9000BP_EA	Chile_LosRieles_5100BP_MA	Quechua.DG	0.131971	0.486065	1							Peru_Cuncaicha_9000BP_EA	Chile_LosRieles_5100BP_MA	Quechua.DG	0.196252	0.369797	1
Peru_Cuncaicha_9000BP_EA	Chile_LosRieles_5100BP_MA	Bolivia_Tiwanaku_1000BP_MH	0.00499925	0.229904	1							Peru_Cuncaicha_9000BP_EA	Chile_LosRieles_5100BP_MA	Bolivia_Tiwanaku_1000BP_MH	0.0259267	0.277551	1
Peru_Cuncaicha_9000BP_EA	Chile_CaletaHuelen_1100BP_MH	Chile_Pica8_700BP_LIP	0.00256745	0.185539	1							Peru_Cuncaicha_9000BP_EA	Chile_CaletaHuelen_1100BP_MH	Chile_Pica8_700BP_LIP	0.00382059	0.0591116	1
Peru_Cuncaicha_9000BP_EA	Chile_CaletaHuelen_1100BP_MH	Peru_Cuncaicha_3300BP_IP	0.0347828	0.34179	1							Peru_Cuncaicha_9000BP_EA	Chile_CaletaHuelen_1100BP_MH	Peru_Cuncaicha_3300BP_IP	0.0953748	0.86172	1
Peru_Cuncaicha_9000BP_EA	Chile_CaletaHuelen_1100BP_MH	Peru_Kaillachuro_Unknown.SG	0.0132023	0.264859	1							Peru_Cuncaicha_9000BP_EA	Chile_CaletaHuelen_1100BP_MH	Peru_Kaillachuro_Unknown.SG	0.169713	0.682218	1
Peru_Cuncaicha_9000BP_EA	Chile_CaletaHuelen_1100BP_MH	Peru_RioUncallane_1700BP_EIP.SG	0.0581734	0.202877	1							Peru_Cuncaicha_9000BP_EA	Chile_CaletaHuelen_1100BP_MH	Peru_RioUncallane_1700BP_EIP.SG	0.0117318	0.0634026	1
Peru_Cuncaicha_9000BP_EA	Chile_CaletaHuelen_1100BP_MH	Quechua.DG	0.0965602	0.160515	1							Peru_Cuncaicha_9000BP_EA	Chile_CaletaHuelen_1100BP_MH	Quechua.DG	0.122038	0.400675	1
Peru_Cuncaicha_9000BP_EA	Chile_CaletaHuelen_1100BP_MH	Bolivia_Tiwanaku_1000BP_MH	0.00109114	0.222451	1							Peru_Cuncaicha_9000BP_EA	Chile_CaletaHuelen_1100BP_MH	Bolivia_Tiwanaku_1000BP_MH	0.0153318	0.151355	1
Peru_Cuncaicha_9000BP_EA	Chile_Pica8_700BP_LIP	Peru_Cuncaicha_3300BP_IP	0.000114664	0.018571	1							Peru_Cuncaicha_9000BP_EA	Chile_Pica8_700BP_LIP	Peru_Cuncaicha_3300BP_IP	0.00117055	0.0314961	1
Peru_Cuncaicha_9000BP_EA	Chile_Pica8_700BP_LIP	Peru_Kaillachuro_Unknown.SG	0.00372397	0.0567295	1							Peru_Cuncaicha_9000BP_EA	Chile_Pica8_700BP_LIP	Peru_Kaillachuro_Unknown.SG	0.0302153	0.701899	1
Peru_Cuncaicha_9000BP_EA	Chile_Pica8_700BP_LIP	Peru_RioUncallane_1700BP_EIP.SG	0.075116	0.915616	1							Peru_Cuncaicha_9000BP_EA	Chile_Pica8_700BP_LIP	Peru_RioUncallane_1700BP_EIP.SG	0.0769496	0.889547	1
Peru_Cuncaicha_9000BP_EA	Chile_Pica8_700BP_LIP	Quechua.DG	0.0224609	0.328722	1							Peru_Cuncaicha_9000BP_EA	Chile_Pica8_700BP_LIP	Quechua.DG	0.0501921	0.599345	1
Peru_Cuncaicha_9000BP_EA	Chile_Pica8_700BP_LIP	Bolivia_Tiwanaku_1000BP_MH	0.00879334	0.707487	1							Peru_Cuncaicha_9000BP_EA	Chile_Pica8_700BP_LIP	Bolivia_Tiwanaku_1000BP_MH	0.0150921	0.45112	1
Peru_Cuncaicha_9000BP_EA	Peru_Cuncaicha_3300BP_IP	Peru_Kaillachuro_Unknown.SG	0.00447469	0.100642	1							Peru_Cuncaicha_9000BP_EA	Peru_Cuncaicha_3300BP_IP	Peru_Kaillachuro_Unknown.SG	0.043617	0.721007	1
Peru_Cuncaicha_9000BP_EA	Peru_Cuncaicha_3300BP_IP	Peru_RioUncallane_1700BP_EIP.SG	0.00123087	0.0456235	1							Peru_Cuncaicha_9000BP_EA	Peru_Cuncaicha_3300BP_IP	Peru_RioUncallane_1700BP_EIP.SG	0.00145578	0.0229786	1
Peru_Cuncaicha_9000BP_EA	Peru_Cuncaicha_3300BP_IP	Quechua.DG	0.00563369	0.164445	1							Peru_Cuncaicha_9000BP_EA	Peru_Cuncaicha_3300BP_IP	Quechua.DG	0.0540737	0.448573	1
Peru_Cuncaicha_9000BP_EA	Peru_Cuncaicha_3300BP_IP	Bolivia_Tiwanaku_1000BP_MH	0.00112381	0.133464	1							Peru_Cuncaicha_9000BP_EA	Peru_Cuncaicha_3300BP_IP	Bolivia_Tiwanaku_1000BP_MH	0.00972123	0.129576	1
Peru_Cuncaicha_9000BP_EA	Peru_Kaillachuro_Unknown.SG	Peru_RioUncallane_1700BP_EIP.SG	0.0075836	0.138317	1							Peru_Cuncaicha_9000BP_EA	Peru_Kaillachuro_Unknown.SG	Peru_RioUncallane_1700BP_EIP.SG	0.0703992	0.700462	1
Peru_Cuncaicha_9000BP_EA	Peru_Kaillachuro_Unknown.SG	Quechua.DG	0.0657044	0.102606	1							Peru_Cuncaicha_9000BP_EA	Peru_Kaillachuro_Unknown.SG	Quechua.DG	0.565258	0.682664	1
Peru_Cuncaicha_9000BP_EA	Peru_Kaillachuro_Unknown.SG	Bolivia_Tiwanaku_1000BP_MH	0.00174591	0.0590951	1							Peru_Cuncaicha_9000BP_EA	Peru_Kaillachuro_Unknown.SG	Bolivia_Tiwanaku_1000BP_MH	0.0404512	0.682461	1
Peru_Cuncaicha_9000BP_EA	Peru_RioUncallane_1700BP_EIP.SG	Quechua.DG	0.0734272	0.20279	1							Peru_Cuncaicha_9000BP_EA	Peru_RioUncallane_1700BP_EIP.SG	Quechua.DG	0.0899555	0.701256	1
Peru_Cuncaicha_9000BP_EA	Peru_RioUncallane_1700BP_EIP.SG	Bolivia_Tiwanaku_1000BP_MH	0.00501373	0.232605	1							Peru_Cuncaicha_9000BP_EA	Peru_RioUncallane_1700BP_EIP.SG	Bolivia_Tiwanaku_1000BP_MH	0.0234611	0.236302	1
Peru_Cuncaicha_9000BP_EA	Quechua.DG	Bolivia_Tiwanaku_1000BP_MH	0.00522975	0.212619	1							Peru_Cuncaicha_9000BP_EA	Quechua.DG	Bolivia_Tiwanaku_1000BP_MH	0.0531105	0.539351	1

## Sheet: DATES
DATES:
Source1	Source2	Target	Number of Generations	Standard Error of Generations	Years Prior to Individual (assuming 28.5 years for generation time)	Standard error of years ago	Total Years Ago (Accounting for Age of Admixed Group)
Peru_Cuncaicha_9000BP_EA	USA-CA_MainlandChumash_1400BP	SouthPeruHIghlands	153.377	61.075	4371.24	1740.64	5169.54
Peru_Cuncaicha_9000BP_EA	USA-CA_MainlandChumash_1400BP	SouthPeruCoast	136.97	58.508	3903.64	1667.48	4851.98
Peru_Lauricocha_8600BP_EA	USA-CA_MainlandChumash_1400BP	NorthPeruHighlands	139.696	33.776	3981.34	962.616	4811.34
Peru_Cuncaicha_9000BP_EA	USA-CA_MainlandChumash_1400BP	NorthPeruHighlands	147.782	52.668	4211.79	1501.04	5041.79
Peru_Lauricocha_8600BP_EA	USA-CA_MainlandChumash_1400BP	NorthPeruCoast	476.692	325.247	13585.7	9269.54	14706.3	Note: This did not work well and produced very unstable estimates, potentially due to the more recent Amazonian ancestry that is biasing the estimates.
Peru_Cuncaicha_9000BP_EA	USA-CA_MainlandChumash_1400BP	NorthPeruCoast	200.042	81.984	5701.2	2336.54	6821.75	Note: This did not work well and produced very unstable estimates, potentially due to the more recent Amazonian ancestry that is biasing the estimates.
Peru_Lauricocha_8600BP_EA	USA-CA_MainlandChumash_1400BP	CentralPeruCoast	469.373	237.961	13377.1	6781.89	14302.1	Note: This did not work well and produced very unstable estimates, potentially due to the more recent Amazonian ancestry that is biasing the estimates.
Peru_Cuncaicha_9000BP_EA	USA-CA_MainlandChumash_1400BP	CentralPeruCoast	246.801	104.563	7033.83	2980.05	7958.83	Note: This did not work well and produced very unstable estimates, potentially due to the more recent Amazonian ancestry that is biasing the estimates.
Peru_Cuncaicha_9000BP_EA	USA-CA_MainlandChumash_1400BP	Bolivia_Tiwanaku_1000BP_MH	101.803	46.14	2901.39	1314.99	3901.39
Peru_Cuncaicha_9000BP_EA	USA-CA_MainlandChumash_1400BP	Bolivia_Miraflores_1100BP_MH	75.503	53.464	2151.84	1523.72	3251.84
Peru_Cuncaicha_9000BP_EA	USA-CA_MainlandChumash_1400BP	Peru_Cuncaicha_4200BP_LA	133.931	26.321	3817.03	750.149	8017.03	Note: These estimates might not be reliable due to having only one individual in each of these groups (relative to the comparisons above that have over 10 individuals per target group).
Peru_Cuncaicha_9000BP_EA	USA-CA_MainlandChumash_1400BP	Peru_Cuncaicha_3300BP_IP	160.513	51.685	4574.62	1473.02	7874.62
Peru_Cuncaicha_9000BP_EA	USA-CA_MainlandChumash_1400BP	Peru_La_Galgada_4100BP_LA	137.89	48.998	3929.86	1396.44	8029.86
Peru_Cuncaicha_9000BP_EA	USA-CA_MainlandChumash_1400BP	Chile_Conchali_700BP_LIP	338.376	151.58	9643.72	4320.03	10343.7
